# Supplementary material for: Integration of single-cell transcriptome of female early gonadal development in bovine, goats, and pigs
Source: iScience. 2026 May 22;29(6):116074. doi: 10.1016/j.isci.2026.116074 (PMC13224005; doi:10.1016/j.isci.2026.116074)
Supplement: Table S1. Summary of cell-type-specific marker genes identified across all bovine gonadal cell clusters [file mmc2.csv]

	p_val	avg_log2FC	pct.1	pct.2	p_val_adj	cluster	gene
1	0	2.6887873623896	0.908	0.366	0	Stromal cells	COL1A2
2	0	3.16069665447983	0.677	0.186	0	Stromal cells	PDGFRA
3	0	2.43918099432701	0.891	0.419	0	Stromal cells	COL3A1
4	0	2.73046660809572	0.655	0.201	0	Stromal cells	COL1A1
5	0	3.43217236804286	0.612	0.218	0	Stromal cells	DLC1
6	0	3.48808375239394	0.488	0.11	0	Stromal cells	EDNRA
7	0	1.97690044050475	0.837	0.467	0	Stromal cells	CALD1
8	0	1.70151909412386	0.846	0.493	0	Stromal cells	NR2F2
9	0	2.8259033281183	0.477	0.136	0	Stromal cells	NR2F1
10	0	2.09791904860032	0.637	0.299	0	Stromal cells	PCDH7
11	0	3.09709290105442	0.51	0.172	0	Stromal cells	FAT4
12	0	3.0308795975238	0.554	0.217	0	Stromal cells	DNM3
13	0	3.41682866627543	0.413	0.087	0	Stromal cells	COL5A2
14	0	2.22498599823029	0.506	0.192	0	Stromal cells	FBN2
15	0	3.14480319059425	0.425	0.112	0	Stromal cells	EGFLAM
16	0	2.26202655274956	0.504	0.205	0	Stromal cells	FAP
17	0	2.27224500599216	0.547	0.249	0	Stromal cells	TMEM132C
18	0	2.88593216481259	0.402	0.105	0	Stromal cells	LHFPL6
19	0	3.31421607014444	0.361	0.068	0	Stromal cells	POSTN
20	0	1.92738751555202	0.584	0.293	0	Stromal cells	MEIS1
21	0	3.04404561901291	0.396	0.106	0	Stromal cells	THSD4
22	0	2.22189077035608	0.57	0.285	0	Stromal cells	LAMB1
23	0	2.09067758179732	0.534	0.253	0	Stromal cells	CDH11
24	0	2.04638420421592	0.43	0.15	0	Stromal cells	DLK1
25	0	1.5620019825947	0.768	0.489	0	Stromal cells	NFIB
26	0	3.49564561653463	0.362	0.083	0	Stromal cells	SNCAIP
27	0	2.38427975200836	0.453	0.18	0	Stromal cells	HMGA2
28	0	1.54925037911557	0.585	0.312	0	Stromal cells	FBLN1
29	0	2.98054940285584	0.358	0.094	0	Stromal cells	ZNF385D
30	0	1.7741022973391	0.536	0.273	0	Stromal cells	MEIS2
31	0	2.45584778808851	0.4	0.144	0	Stromal cells	NCAM1
32	0	3.40329450241081	0.349	0.094	0	Stromal cells	TRPC4
33	0	1.65169389544393	0.822	0.57	0	Stromal cells	DCN
34	0	1.87289319473133	0.512	0.264	0	Stromal cells	SPON1
35	0	2.74441902329968	0.368	0.121	0	Stromal cells	ALCAM
36	0	2.16427068776421	0.392	0.149	0	Stromal cells	UNC5C
37	0	2.14917393785142	0.478	0.237	0	Stromal cells	BICC1
38	0	2.26271013117793	0.501	0.262	0	Stromal cells	TMTC1
39	0	3.46145267310393	0.309	0.071	0	Stromal cells	SFRP1
40	0	2.76407821121056	0.394	0.161	0	Stromal cells	KCNB2
41	0	1.87723403797577	0.466	0.235	0	Stromal cells	ENSBTAG00000054745
42	0	2.28495509958774	0.339	0.113	0	Stromal cells	PIEZO2
43	0	1.82629853176368	0.507	0.281	0	Stromal cells	RUNX1T1
44	0	1.56408000081194	0.471	0.245	0	Stromal cells	KIF26B
45	0	2.5309429948243	0.388	0.163	0	Stromal cells	SYNPO2
46	0	2.5990683027572	0.31	0.085	0	Stromal cells	ADGRA2
47	0	1.96397605954747	0.434	0.213	0	Stromal cells	TSHZ2
48	0	1.61115068672507	0.429	0.214	0	Stromal cells	EVA1B
49	0	1.5604121820996	0.461	0.247	0	Stromal cells	ZEB2
50	0	3.0749998140506	0.289	0.075	0	Stromal cells	ITGA8
51	0	3.50580018234882	0.256	0.043	0	Stromal cells	COLEC12
52	0	1.6695256356747	0.478	0.266	0	Stromal cells	FN1
53	0	1.736261718609	0.381	0.171	0	Stromal cells	SPON2
54	0	1.63097908141442	0.389	0.18	0	Stromal cells	PDE10A
55	0	1.25264489843616	0.692	0.484	0	Stromal cells	ROBO1
56	0	1.7350616313254	0.423	0.216	0	Stromal cells	TCF7L1
57	0	2.32300788752042	0.291	0.084	0	Stromal cells	TCF21
58	0	2.09142686815526	0.421	0.215	0	Stromal cells	MSRB3
59	0	1.82956070648787	0.371	0.166	0	Stromal cells	PLAGL1
60	0	3.02440815654699	0.256	0.054	0	Stromal cells	LTBP4
61	0	1.43617867099786	0.674	0.477	0	Stromal cells	CDK14
62	0	1.26223470101929	0.669	0.472	0	Stromal cells	ZNF521
63	0	1.90688915219861	0.44	0.244	0	Stromal cells	TMTC2
64	0	1.22766184398796	0.747	0.552	0	Stromal cells	NFIA
65	0	1.87230998688887	0.385	0.191	0	Stromal cells	SDC2
66	0	1.63295732719451	0.392	0.199	0	Stromal cells	PMP22
67	0	1.75656149729179	0.342	0.154	0	Stromal cells	SGCD
68	0	2.79003359519789	0.272	0.084	0	Stromal cells	PDE3A
69	0	1.68066145137577	0.351	0.164	0	Stromal cells	PCDH18
70	0	2.16256856353086	0.28	0.097	0	Stromal cells	ITGA9
71	0	2.03910613537583	0.321	0.138	0	Stromal cells	GABRB2
72	0	1.86624805320465	0.425	0.242	0	Stromal cells	ITPR1
73	0	1.39731487532628	0.55	0.368	0	Stromal cells	PBX1
74	0	1.22920148224055	0.555	0.373	0	Stromal cells	GLI3
75	0	1.694966919564	0.357	0.175	0	Stromal cells	MATN2
76	0	1.42184264428803	0.716	0.534	0	Stromal cells	SSBP2
77	0	1.01671732516485	0.574	0.393	0	Stromal cells	MFAP2
78	0	1.14617481401654	0.676	0.497	0	Stromal cells	EXT1
79	0	1.69111842672411	0.333	0.155	0	Stromal cells	PHLDB2
80	0	1.32242247918124	0.426	0.248	0	Stromal cells	PDZRN3
81	0	1.34411895504096	0.529	0.352	0	Stromal cells	TGFBR3
82	0	1.22865389424489	0.412	0.235	0	Stromal cells	MAF
83	0	2.30067104588058	0.394	0.218	0	Stromal cells	CHST7
84	0	2.25247177152093	0.338	0.163	0	Stromal cells	AFF2
85	0	2.37480481315729	0.306	0.131	0	Stromal cells	CXCL12
86	0	1.20750128126106	0.511	0.34	0	Stromal cells	GPC3
87	0	1.96180953054627	0.271	0.101	0	Stromal cells	PRKCB
88	0	1.29546089764015	0.517	0.348	0	Stromal cells	SEMA5A
89	0	1.73141360367195	0.302	0.134	0	Stromal cells	OLFML3
90	0	1.5533243702554	0.298	0.133	0	Stromal cells	CCDC80
91	0	1.12514351143394	0.512	0.348	0	Stromal cells	LMO4
92	0	1.61109014055017	0.378	0.214	0	Stromal cells	MCC
93	0	2.79704416918999	0.25	0.087	0	Stromal cells	IGFBP3
94	0	1.17048986468135	0.487	0.324	0	Stromal cells	SPATS2L
95	0	1.00230372379789	0.594	0.431	0	Stromal cells	IGF2R
96	0	1.29536392059195	0.381	0.22	0	Stromal cells	SNAI2
97	0	1.99341705490582	0.291	0.131	0	Stromal cells	COL14A1
98	0	1.1020516200602	0.453	0.294	0	Stromal cells	COL5A1
99	0	1.45055054552841	0.441	0.284	0	Stromal cells	PLCB1
100	0	1.62794284612073	0.284	0.127	0	Stromal cells	COL16A1
101	0	1.06715130892801	0.462	0.306	0	Stromal cells	SETBP1
102	0	1.4732633435207	0.471	0.315	0	Stromal cells	FREM1
103	0	1.14195220434061	0.394	0.239	0	Stromal cells	AKAP12
104	0	1.43199307945893	0.381	0.226	0	Stromal cells	WWTR1
105	0	1.2508917286976	0.423	0.268	0	Stromal cells	PEAK1
106	0	1.24218538398227	0.327	0.173	0	Stromal cells	FZD2
107	0	1.12386897530765	0.382	0.228	0	Stromal cells	THSD7A
108	0	1.70719114055415	0.297	0.143	0	Stromal cells	TRERF1
109	0	1.33536084639709	0.434	0.282	0	Stromal cells	SESN3
110	0	1.03409115571899	0.499	0.347	0	Stromal cells	KHDRBS2
111	0	1.9947612769947	0.257	0.107	0	Stromal cells	PLXNA2
112	0	1.66610182534507	0.333	0.185	0	Stromal cells	CDON
113	0	1.05854574418052	0.451	0.304	0	Stromal cells	PTPRG
114	0	1.01720191783297	0.599	0.452	0	Stromal cells	NAALADL2
115	0	1.15917336519024	0.488	0.341	0	Stromal cells	TRIO
116	0	1.22615546757955	0.506	0.36	0	Stromal cells	TEAD1
117	0	1.53668910979534	0.358	0.213	0	Stromal cells	SNTB1
118	0	1.17485846690644	0.452	0.308	0	Stromal cells	COL27A1
119	0	1.44958272267228	0.264	0.12	0	Stromal cells	MEG8
120	0	1.2540437071314	0.582	0.438	0	Stromal cells	MMP16
121	0	1.19484214290249	0.656	0.513	0	Stromal cells	LTBP1
122	0	1.6495948530724	0.28	0.138	0	Stromal cells	DISC1
123	0	1.47467807389869	0.299	0.159	0	Stromal cells	NKAIN3
124	0	1.79421557721619	0.282	0.143	0	Stromal cells	SH3PXD2B
125	0	1.33614882331804	0.44	0.302	0	Stromal cells	MLLT3
126	0	1.53558762536366	0.316	0.179	0	Stromal cells	KCNAB1
127	0	1.885230406124	0.25	0.113	0	Stromal cells	FIGN
128	0	1.57053257280777	0.482	0.347	0	Stromal cells	ZEB1
129	0	1.54524493816954	0.279	0.146	0	Stromal cells	VIPR2
130	0	1.51674078706357	0.266	0.138	0	Stromal cells	SAMD4A
131	0	1.28876992473388	0.268	0.141	0	Stromal cells	COL6A1
132	0	1.9625910302853	0.265	0.139	0	Stromal cells	LOC132345457
133	0	1.21607790044719	0.729	0.623	0	Stromal cells	ZFPM2
134	0	1.34758692363905	0.63	0.547	0	Stromal cells	GPC5
135	1.33281795126789e-304	1.25601017728358	0.523	0.402	3.808527295748e-300	Stromal cells	NRK
136	1.50807154386173e-301	1.18398891644321	0.394	0.26	4.3093144365849e-297	Stromal cells	FRMD4A
137	2.38030777363843e-296	1.3595109582979	0.326	0.196	6.80172946317182e-292	Stromal cells	AHNAK
138	7.59425668596138e-295	1.6017709389144	0.285	0.163	2.17005884801346e-290	Stromal cells	PMEPA1
139	3.14163893418476e-292	1.22353164813385	0.294	0.165	8.97723325443296e-288	Stromal cells	COL11A1
140	3.03414542167847e-287	1.1672694855949	0.365	0.232	8.67007054244624e-283	Stromal cells	ROR1
141	2.70230049396213e-275	1.37706540965383	0.261	0.144	7.72182366149678e-271	Stromal cells	FBXL7
142	1.19204792333341e-273	1.36012789869007	0.355	0.234	3.4062769409252e-269	Stromal cells	FNBP1
143	4.31498519310017e-273	1.18997245110936	0.482	0.36	1.23300701892837e-268	Stromal cells	TANC2
144	1.59801169044979e-271	1.14203937484187	0.303	0.179	4.56631840546028e-267	Stromal cells	EFEMP2
145	1.79747431565213e-271	1.58286083907787	0.406	0.314	5.13628285697596e-267	Stromal cells	ENSBTAG00000054337
146	1.88293650871586e-268	1.01377559996383	0.379	0.25	5.38049107365557e-264	Stromal cells	MMP2
147	3.72229144637419e-265	1.15256775340821	0.38	0.254	1.06364478080143e-260	Stromal cells	MRC2
148	7.20074934834718e-260	1.08209818888731	0.412	0.283	2.05761412629021e-255	Stromal cells	ANTXR2
149	5.22139136983167e-253	1.18749418104385	0.352	0.231	1.4920125839294e-248	Stromal cells	TENM3
150	3.13519131954064e-244	1.06073981352144	0.405	0.281	8.95880919558739e-240	Stromal cells	KIAA1217
151	2.42561978201589e-236	1.51762470075034	0.3	0.187	6.93120852711041e-232	Stromal cells	LRFN5
152	4.15346294259003e-236	1.26028096472029	0.255	0.144	1.1868520358451e-231	Stromal cells	DSE
153	1.40357390883597e-232	1.06559435465857	0.439	0.319	4.01071244449878e-228	Stromal cells	PLSCR4
154	1.75573367760349e-232	1.27172006119579	0.561	0.459	5.01700898375196e-228	Stromal cells	EPB41L5
155	1.57234730956827e-208	1.15181065513473	0.538	0.453	4.49298243709134e-204	Stromal cells	SOX6
156	3.07062767150304e-208	1.35798316560712	0.285	0.181	8.77431857131993e-204	Stromal cells	PRICKLE1
157	2.79531373363564e-206	1.38560972978856	0.257	0.156	7.98760899386384e-202	Stromal cells	NID1
158	5.97512949796958e-206	1.33118609749247	0.283	0.178	1.70739325404481e-201	Stromal cells	CDIN1
159	2.36914718290735e-203	1.15303067952861	0.258	0.155	6.76983807515774e-199	Stromal cells	ANO6
160	1.37630078500889e-197	1.05338765916418	0.341	0.231	3.9327794931629e-193	Stromal cells	PARVA
161	5.76373877437042e-196	1.09395569265994	0.493	0.391	1.64698835477635e-191	Stromal cells	IMMP2L
162	2.66436877264413e-195	1.21759805254648	0.311	0.21	7.61343376783061e-191	Stromal cells	HMGN2
163	1.49378781023503e-186	1.04484604182324	0.301	0.202	4.26849866774659e-182	Stromal cells	LOC104975663
164	4.15640504000009e-186	1.14090366992515	0.305	0.205	1.18769274018003e-181	Stromal cells	LOC112444863
165	1.573306376927e-178	1.25804602356095	0.276	0.18	4.49572297206891e-174	Stromal cells	CACNA1G
166	1.99188365270132e-164	1.13427358524189	0.364	0.266	5.69180753759402e-160	Stromal cells	SNAP25
167	4.4296150286382e-163	1.09182426083732	0.37	0.279	1.26576249443337e-158	Stromal cells	ARHGAP10
168	4.49054411512471e-154	1.13718703906877	0.311	0.218	1.28317298089689e-149	Stromal cells	ADAMTS3
169	3.14688362731586e-151	1.0052779295452	0.283	0.191	8.99221996505506e-147	Stromal cells	PALLD
170	1.36759473373379e-142	1.06059697195625	0.387	0.303	3.90790195164432e-138	Stromal cells	MTA3
171	1.63945201219969e-141	1.13204463985399	0.256	0.172	4.68473412486062e-137	Stromal cells	ZNF423
172	5.8985148367734e-131	1.20432922101151	0.267	0.187	1.685500614608e-126	Stromal cells	MGAT5
173	2.16025024533215e-127	1.76190593133108	0.253	0.18	6.17291507603663e-123	Stromal cells	UBE2C
174	3.66464585743835e-124	1.03971753361748	0.325	0.242	1.04717255376301e-119	Stromal cells	PCSK5
175	2.48603218736397e-121	1.07464089741103	0.254	0.176	7.10383697539253e-117	Stromal cells	PLAG1
176	9.3584636103607e-115	1.14960533000764	0.268	0.202	2.67418097666057e-110	Stromal cells	ENSBTAG00000007909
177	1.06399278789823e-107	1.24751822359651	0.272	0.206	3.0403593914192e-103	Stromal cells	CSMD3.1
178	1.45454996543623e-102	1.07787680926436	0.428	0.372	4.15637652623402e-98	Stromal cells	ID1
179	3.35079207039518e-96	1.03631044452625	0.323	0.265	9.57488834115423e-92	Stromal cells	ENSBTAG00000053883
180	3.51841740258487e-57	1.00987313532435	0.251	0.2	1.00538777278863e-52	Stromal cells	CTNND2
181	3.2617941961962e-27	1.1961795476378	0.446	0.49	9.32057691563064e-23	Stromal cells	5-8S-rRNA.4
182	0	4.44628090967671	0.645	0.116	0	Undifferentiated gonadal somatic cells	KRT19
183	0	3.95043624770247	0.639	0.115	0	Undifferentiated gonadal somatic cells	MSLN
184	0	2.47021184250126	0.714	0.245	0	Undifferentiated gonadal somatic cells	KRT8
185	0	4.09011020542764	0.51	0.044	0	Undifferentiated gonadal somatic cells	TF
186	0	2.6782895111815	0.744	0.299	0	Undifferentiated gonadal somatic cells	IGFBP2
187	0	3.43846609255923	0.53	0.088	0	Undifferentiated gonadal somatic cells	MOXD1
188	0	2.07985536867109	0.611	0.176	0	Undifferentiated gonadal somatic cells	S100A16
189	0	1.86260580468115	0.711	0.279	0	Undifferentiated gonadal somatic cells	CRIP1
190	0	1.49984769208628	0.633	0.222	0	Undifferentiated gonadal somatic cells	EMX2
191	0	1.86521651988825	0.622	0.217	0	Undifferentiated gonadal somatic cells	DBNDD2
192	0	1.6180433488686	0.75	0.378	0	Undifferentiated gonadal somatic cells	SMS
193	0	2.92165272335077	0.445	0.073	0	Undifferentiated gonadal somatic cells	GAS6
194	0	3.73190669334747	0.412	0.044	0	Undifferentiated gonadal somatic cells	CDH6
195	0	1.78511414008946	0.52	0.153	0	Undifferentiated gonadal somatic cells	PSAT1
196	0	1.84111086432188	0.735	0.371	0	Undifferentiated gonadal somatic cells	TMEM98
197	0	1.23537427733749	0.651	0.288	0	Undifferentiated gonadal somatic cells	SERPING1
198	0	5.01907971617409	0.363	0.018	0	Undifferentiated gonadal somatic cells	PCP4
199	0	3.59689106253045	0.377	0.041	0	Undifferentiated gonadal somatic cells	GAP43
200	0	1.91293772509856	0.689	0.355	0	Undifferentiated gonadal somatic cells	LSAMP
201	0	1.82551902304513	0.6	0.269	0	Undifferentiated gonadal somatic cells	S100A10
202	0	2.02578963101239	0.454	0.125	0	Undifferentiated gonadal somatic cells	SEMA3D
203	0	1.21584020494028	0.651	0.325	0	Undifferentiated gonadal somatic cells	ANXA2
204	0	1.883640355989	0.621	0.295	0	Undifferentiated gonadal somatic cells	LDHA
205	0	1.01903884027073	0.659	0.335	0	Undifferentiated gonadal somatic cells	ID2
206	0	1.18674955526374	0.619	0.297	0	Undifferentiated gonadal somatic cells	BCAM
207	0	1.14895879243561	0.646	0.326	0	Undifferentiated gonadal somatic cells	PKIG
208	0	1.53556324596825	0.588	0.268	0	Undifferentiated gonadal somatic cells	TENM1
209	0	1.85234452634046	0.466	0.152	0	Undifferentiated gonadal somatic cells	SEMA3A
210	0	1.89041379616401	0.457	0.143	0	Undifferentiated gonadal somatic cells	FLRT3
211	0	1.4387921326249	0.525	0.212	0	Undifferentiated gonadal somatic cells	LY6E
212	0	1.51996570729419	0.546	0.235	0	Undifferentiated gonadal somatic cells	MED30
213	0	1.66591782070198	0.487	0.177	0	Undifferentiated gonadal somatic cells	PRRX1
214	0	1.88255220863374	0.433	0.133	0	Undifferentiated gonadal somatic cells	FEZ1
215	0	2.2122271021578	0.382	0.087	0	Undifferentiated gonadal somatic cells	ADIRF
216	0	2.10854124635447	0.41	0.116	0	Undifferentiated gonadal somatic cells	SHROOM3
217	0	1.03227418108257	0.756	0.465	0	Undifferentiated gonadal somatic cells	ATP2B1
218	0	1.52691334298566	0.419	0.132	0	Undifferentiated gonadal somatic cells	PDGFA
219	0	1.5991122138798	0.414	0.13	0	Undifferentiated gonadal somatic cells	CRABP2
220	0	2.47066831564729	0.32	0.04	0	Undifferentiated gonadal somatic cells	LGALS3
221	0	1.5671306125653	0.447	0.172	0	Undifferentiated gonadal somatic cells	RPRM
222	0	1.52740824545933	0.403	0.128	0	Undifferentiated gonadal somatic cells	CDC42EP3
223	0	1.42965222080367	0.459	0.184	0	Undifferentiated gonadal somatic cells	FRMD4B
224	0	2.27929034808669	0.342	0.071	0	Undifferentiated gonadal somatic cells	PYGL
225	0	1.16179652059817	0.452	0.183	0	Undifferentiated gonadal somatic cells	TSPO
226	0	1.79883583751833	0.475	0.207	0	Undifferentiated gonadal somatic cells	GAMT
227	0	2.95522152590134	0.559	0.294	0	Undifferentiated gonadal somatic cells	RBP4
228	0	2.5947984111479	0.304	0.041	0	Undifferentiated gonadal somatic cells	MYRF
229	0	2.62914570203151	0.323	0.062	0	Undifferentiated gonadal somatic cells	CBLN2
230	0	1.63567532016077	0.391	0.132	0	Undifferentiated gonadal somatic cells	COX6B2
231	0	2.36719998465836	0.312	0.057	0	Undifferentiated gonadal somatic cells	MGST1
232	0	1.72789128510233	0.351	0.096	0	Undifferentiated gonadal somatic cells	CLDN10
233	0	1.60748156249021	0.39	0.137	0	Undifferentiated gonadal somatic cells	RNF128
234	0	1.2859419517818	0.788	0.537	0	Undifferentiated gonadal somatic cells	MIF
235	0	1.32378627761249	0.392	0.142	0	Undifferentiated gonadal somatic cells	PAK4
236	0	1.38143925283522	0.409	0.16	0	Undifferentiated gonadal somatic cells	TST
237	0	1.98277757669504	0.323	0.075	0	Undifferentiated gonadal somatic cells	WNT2B
238	0	2.43197708232242	0.302	0.057	0	Undifferentiated gonadal somatic cells	DSP
239	0	1.53342593687953	0.348	0.113	0	Undifferentiated gonadal somatic cells	SHF
240	0	1.22931629329087	0.716	0.481	0	Undifferentiated gonadal somatic cells	PAFAH1B3
241	0	1.92603154168185	0.427	0.192	0	Undifferentiated gonadal somatic cells	SLC9A3R1
242	0	1.36312135445733	0.333	0.103	0	Undifferentiated gonadal somatic cells	TSPAN13
243	0	2.722581116169	0.292	0.062	0	Undifferentiated gonadal somatic cells	GRIK2
244	0	1.62605176245692	0.328	0.101	0	Undifferentiated gonadal somatic cells	PLPP2
245	0	2.38241538891938	0.26	0.043	0	Undifferentiated gonadal somatic cells	BNC1
246	0	2.07974554010311	0.268	0.054	0	Undifferentiated gonadal somatic cells	SMTNL2
247	0	1.38040138989722	0.316	0.104	0	Undifferentiated gonadal somatic cells	RNPEP
248	0	2.29659760460123	0.255	0.05	0	Undifferentiated gonadal somatic cells	SERPINI1
249	3.06692884484962e-299	1.31949146179033	0.418	0.175	8.76374917415779e-295	Undifferentiated gonadal somatic cells	CIB2
250	1.14803288833317e-295	1.04034437811781	0.581	0.295	3.28050397841202e-291	Undifferentiated gonadal somatic cells	CST6
251	4.67389884274673e-293	1.10258464827036	0.564	0.288	1.33556659431488e-288	Undifferentiated gonadal somatic cells	PNP
252	1.12525663685177e-290	1.5028661071833	0.441	0.192	3.21542083980394e-286	Undifferentiated gonadal somatic cells	NPNT
253	1.82188039934083e-279	1.46817063529791	0.467	0.23	5.20602324111641e-275	Undifferentiated gonadal somatic cells	TAGLN2
254	1.58073081148176e-272	1.45178329910115	0.495	0.25	4.51693829380912e-268	Undifferentiated gonadal somatic cells	FRAS1
255	3.36859378319491e-265	1.30133019755675	0.371	0.15	9.62575673547944e-261	Undifferentiated gonadal somatic cells	FILIP1
256	8.28330441127467e-264	1.5458848147689	0.322	0.12	2.36695423552174e-259	Undifferentiated gonadal somatic cells	CTNNA2
257	9.95884935179841e-262	1.04687510853314	0.543	0.284	2.8457412022764e-257	Undifferentiated gonadal somatic cells	CEP83
258	3.73506938402709e-258	1.09179999015607	0.361	0.144	1.06729607648574e-253	Undifferentiated gonadal somatic cells	DSG2
259	5.88979703274554e-258	1.24058651528059	0.318	0.119	1.68300950210704e-253	Undifferentiated gonadal somatic cells	SMIM3
260	3.30376217405248e-255	1.2823757527888	0.301	0.109	9.44050041235497e-251	Undifferentiated gonadal somatic cells	GPRC5C
261	4.51312934319064e-255	1.22578373408435	0.258	0.085	1.28962670981672e-250	Undifferentiated gonadal somatic cells	ANXA3
262	1.13453956308919e-248	1.42656143790013	0.311	0.12	3.24194680152735e-244	Undifferentiated gonadal somatic cells	ZNF579
263	4.46410722067265e-244	1.11959636216837	0.508	0.262	1.27561863830721e-239	Undifferentiated gonadal somatic cells	CADM1
264	2.89115269413846e-243	1.70051513546951	0.315	0.125	8.26146882350066e-239	Undifferentiated gonadal somatic cells	NEGR1
265	3.37038937066925e-238	1.40695717334142	0.3	0.114	9.63088762668738e-234	Undifferentiated gonadal somatic cells	CYYR1
266	1.5990451348453e-235	1.53717948589829	0.443	0.23	4.56927147282044e-231	Undifferentiated gonadal somatic cells	DLGAP1
267	4.90641661007872e-235	1.13583681156542	0.339	0.136	1.40200854632999e-230	Undifferentiated gonadal somatic cells	SAT2
268	1.0605071880391e-225	1.85077666816586	0.286	0.113	3.03039928982171e-221	Undifferentiated gonadal somatic cells	MDGA2
269	2.09770028329936e-225	1.54962834801747	0.45	0.224	5.99417855952792e-221	Undifferentiated gonadal somatic cells	PPP1R1A
270	1.68691375738428e-222	1.00790045464789	0.488	0.254	4.82035606172559e-218	Undifferentiated gonadal somatic cells	NT5C
271	1.02904690372443e-219	1.01598104654984	0.431	0.209	2.94050152739255e-215	Undifferentiated gonadal somatic cells	VEGFB
272	1.10948264259759e-209	1.04615852443259	0.312	0.125	3.17034665122261e-205	Undifferentiated gonadal somatic cells	SMARCD3
273	1.78676895748247e-209	1.08651156993654	0.335	0.142	5.10569229600616e-205	Undifferentiated gonadal somatic cells	VASN
274	2.67773253547511e-208	1.30500904404908	0.324	0.138	7.65162072012014e-204	Undifferentiated gonadal somatic cells	TENM2
275	8.61040670882274e-208	1.43605396515518	0.333	0.144	2.4604237170461e-203	Undifferentiated gonadal somatic cells	PCDH9
276	4.18753536069528e-206	1.16290668107526	0.281	0.109	1.19658822931868e-201	Undifferentiated gonadal somatic cells	SEMA3C
277	3.3260279816207e-204	1.26982352064577	0.314	0.134	9.50412495748115e-200	Undifferentiated gonadal somatic cells	UHRF1
278	3.6050256553371e-186	1.31091827903179	0.437	0.24	1.03013608101258e-181	Undifferentiated gonadal somatic cells	GRID2
279	2.29715766695369e-185	1.35976349694608	0.334	0.157	6.56412803332016e-181	Undifferentiated gonadal somatic cells	ZNF503
280	8.60022236607028e-183	1.96406598004103	0.296	0.129	2.45751354110458e-178	Undifferentiated gonadal somatic cells	SPOCK1
281	8.41166237526503e-176	1.05138917391481	0.274	0.111	2.40363252373198e-171	Undifferentiated gonadal somatic cells	LTBP3
282	1.41043025059029e-173	1.34781644114024	0.333	0.161	4.03030444106174e-169	Undifferentiated gonadal somatic cells	RALYL
283	6.28663041110313e-167	1.14858524197342	0.319	0.149	1.79640463997272e-162	Undifferentiated gonadal somatic cells	FLYWCH2
284	7.10300629251936e-164	1.04702274182151	0.375	0.186	2.02968404808741e-159	Undifferentiated gonadal somatic cells	CCN2
285	2.27005571470531e-162	1.24601479100425	0.287	0.13	6.48668420477042e-158	Undifferentiated gonadal somatic cells	DAB1
286	3.82879117016709e-159	1.4351589256927	0.408	0.223	1.09407707687525e-154	Undifferentiated gonadal somatic cells	PTPN14
287	3.43422772180168e-155	1.08580028283682	0.489	0.293	9.81330571504831e-151	Undifferentiated gonadal somatic cells	EPHA7
288	5.0420930677838e-152	1.70467705529658	0.3	0.146	1.44077809411922e-147	Undifferentiated gonadal somatic cells	ADAMTS17
289	2.82273658121202e-147	1.15996935432877	0.261	0.114	8.06596978081335e-143	Undifferentiated gonadal somatic cells	PLXNC1
290	1.11003799242832e-135	1.3918297479729	0.25	0.112	3.17193356336393e-131	Undifferentiated gonadal somatic cells	OGN
291	1.83703050166809e-131	1.12059807514781	0.438	0.255	5.24931465851657e-127	Undifferentiated gonadal somatic cells	GRIA4
292	2.67272532051604e-129	1.02615155445752	0.265	0.124	7.63731260337458e-125	Undifferentiated gonadal somatic cells	PFKL
293	4.47479358968872e-129	1.26228667176789	0.256	0.118	1.27867226825355e-124	Undifferentiated gonadal somatic cells	CNKSR2
294	4.37385988490882e-125	1.426794840969	0.295	0.159	1.2498304621127e-120	Undifferentiated gonadal somatic cells	NHERF1
295	4.12131552344613e-117	1.10308631150688	0.31	0.169	1.17766591082473e-112	Undifferentiated gonadal somatic cells	LOC768028
296	5.1827994085754e-74	1.23044136518847	0.301	0.194	1.48098493100042e-69	Undifferentiated gonadal somatic cells	H2AFZ
297	7.79228075489031e-73	1.04418592395144	0.316	0.228	2.22664422570991e-68	Undifferentiated gonadal somatic cells	PTMA.1
298	3.19075345630623e-72	1.14201316426598	0.378	0.251	9.11757800139506e-68	Undifferentiated gonadal somatic cells	NHS
299	0	2.6573390768345	0.666	0.219	0	Granular cells	ATP8A2
300	0	2.12354986620354	0.638	0.234	0	Granular cells	SMOC1
301	0	1.50863984979107	0.813	0.424	0	Granular cells	GATA4
302	0	1.56461577989771	0.749	0.368	0	Granular cells	LAMA1
303	0	2.52241667318727	0.536	0.161	0	Granular cells	ESR2
304	0	2.05903532076695	0.572	0.206	0	Granular cells	WNT6
305	0	3.17873491328992	0.527	0.164	0	Granular cells	KITLG
306	0	2.07242899057839	0.639	0.291	0	Granular cells	TRIB2
307	0	1.47868838453672	0.685	0.349	0	Granular cells	PLAC9
308	0	1.50197234840046	0.608	0.276	0	Granular cells	PRSS35
309	0	2.27947889349582	0.53	0.199	0	Granular cells	ERC2
310	0	2.48661765390377	0.521	0.193	0	Granular cells	FGF12
311	0	1.85842878636319	0.659	0.331	0	Granular cells	PRKCE
312	0	2.53194893949481	0.476	0.152	0	Granular cells	PDZRN4
313	0	2.29859438962297	0.492	0.175	0	Granular cells	KCNMA1
314	0	1.49920320238662	0.9	0.585	0	Granular cells	MFGE8
315	0	1.91786421188123	0.799	0.484	0	Granular cells	TIMP2
316	0	1.2194666512133	0.685	0.371	0	Granular cells	TMEM190
317	0	1.09818203258699	0.728	0.415	0	Granular cells	KCNIP4
318	0	2.06328621374943	0.703	0.392	0	Granular cells	UNC5D
319	0	1.65499109624575	0.649	0.339	0	Granular cells	SCARB2
320	0	3.36380506207004	0.655	0.351	0	Granular cells	DACH1
321	0	2.24602930840599	0.552	0.253	0	Granular cells	CADPS
322	0	1.73025013075595	0.689	0.39	0	Granular cells	SDE2
323	0	3.21831356477591	0.372	0.075	0	Granular cells	USP43
324	0	1.79530480721475	0.8	0.505	0	Granular cells	NLK
325	0	2.3057040657766	0.414	0.119	0	Granular cells	ADCY9
326	0	3.0952476027156	0.369	0.076	0	Granular cells	CNIH3
327	0	1.52606135470019	0.752	0.463	0	Granular cells	PRKAR2B
328	0	1.48238165969249	0.716	0.429	0	Granular cells	COL4A5
329	0	1.63802609979429	0.565	0.279	0	Granular cells	COL4A6
330	0	1.78070735703378	0.854	0.569	0	Granular cells	IVNS1ABP
331	0	2.07787968231939	0.441	0.159	0	Granular cells	ENSBTAG00000054829
332	0	1.42387821463212	0.555	0.275	0	Granular cells	SCD5
333	0	2.08527163274855	0.472	0.195	0	Granular cells	RAVER2
334	0	1.40097199175569	0.709	0.432	0	Granular cells	MSI2
335	0	1.88387454667633	0.542	0.267	0	Granular cells	DENND2B
336	0	2.00472388935586	0.543	0.268	0	Granular cells	TRANK1
337	0	3.2055900550694	0.352	0.077	0	Granular cells	ANO4
338	0	2.45309947638222	0.444	0.17	0	Granular cells	NTNG1
339	0	1.8270414549419	0.48	0.206	0	Granular cells	ARHGEF3
340	0	1.13434091133387	0.762	0.492	0	Granular cells	FMNL2
341	0	1.47250223665713	0.457	0.188	0	Granular cells	ATP1A2
342	0	2.03934628698347	0.444	0.176	0	Granular cells	STYXL1
343	0	2.36178801318277	0.484	0.218	0	Granular cells	EPHA5
344	0	1.59032983647477	0.601	0.335	0	Granular cells	TBC1D9
345	0	1.68057974266754	0.539	0.275	0	Granular cells	HPCAL1
346	0	1.26671104487581	0.546	0.284	0	Granular cells	GATA6
347	0	1.75265075557191	0.448	0.186	0	Granular cells	EPHA6
348	0	2.34497155971284	0.371	0.109	0	Granular cells	RAPGEF5
349	0	2.59808030821891	0.362	0.1	0	Granular cells	SAMD12
350	0	1.22101398751192	0.589	0.329	0	Granular cells	ALDH1A2
351	0	1.71946413312403	0.447	0.188	0	Granular cells	DEPTOR
352	0	2.31039412330932	0.429	0.17	0	Granular cells	GSTA1
353	0	3.22653271795529	0.305	0.049	0	Granular cells	TLCD4
354	0	1.73892366656938	0.474	0.22	0	Granular cells	NCOA7
355	0	1.4270361309921	0.662	0.41	0	Granular cells	UST
356	0	2.90592570225419	0.337	0.088	0	Granular cells	GRM8
357	0	2.15829657885546	0.496	0.247	0	Granular cells	LHFPL3
358	0	1.29970135785499	0.557	0.309	0	Granular cells	AFF1
359	0	1.78236017160993	0.471	0.224	0	Granular cells	PPM1K
360	0	2.22035024525636	0.36	0.114	0	Granular cells	ENSBTAG00000049814
361	0	1.64135349363401	0.409	0.163	0	Granular cells	BTBD11
362	0	1.15658894828096	0.571	0.325	0	Granular cells	LEF1
363	0	1.37901682123196	0.675	0.43	0	Granular cells	CDC14B
364	0	1.81369555138709	0.391	0.146	0	Granular cells	MERTK
365	0	1.4244001489791	0.587	0.343	0	Granular cells	TGIF1
366	0	1.65553846202228	0.484	0.241	0	Granular cells	CAPRIN2
367	0	3.10318740471501	0.311	0.068	0	Granular cells	RSPO2
368	0	1.40364039331008	0.5	0.257	0	Granular cells	STRA6
369	0	1.25337163113598	0.621	0.378	0	Granular cells	SORBS2
370	0	1.5748935591558	0.548	0.309	0	Granular cells	RAP1GDS1
371	0	1.77459171868248	0.461	0.222	0	Granular cells	VEGFC
372	0	1.21161136411626	0.667	0.429	0	Granular cells	MAP3K1
373	0	1.64007172545965	0.527	0.291	0	Granular cells	SIPA1L2
374	0	2.35737814481058	0.473	0.237	0	Granular cells	RAI14
375	0	1.27653927034734	0.564	0.328	0	Granular cells	LHX9
376	0	2.45051769547013	0.387	0.152	0	Granular cells	TOX3
377	0	1.79063957622942	0.472	0.237	0	Granular cells	TMEM59L
378	0	1.61884066013864	0.516	0.283	0	Granular cells	MEX3C
379	0	1.09932424769924	0.836	0.603	0	Granular cells	CACHD1
380	0	1.0566007640359	0.848	0.617	0	Granular cells	PAM
381	0	2.09576128440427	0.412	0.181	0	Granular cells	DOK6
382	0	1.8941936340631	0.398	0.168	0	Granular cells	C1QTNF6
383	0	1.94195312783622	0.386	0.156	0	Granular cells	YPEL2
384	0	1.3660211444862	0.506	0.276	0	Granular cells	ARMH4
385	0	2.0350935382351	0.782	0.552	0	Granular cells	ATRNL1
386	0	1.7277089095579	0.4	0.171	0	Granular cells	PPP3CC
387	0	1.61767461629447	0.471	0.242	0	Granular cells	ENSBTAG00000026836
388	0	1.70319123248934	0.425	0.197	0	Granular cells	NRG1
389	0	1.28687025688037	0.569	0.342	0	Granular cells	TLN2
390	0	1.37154399938698	0.511	0.286	0	Granular cells	ZFHX3
391	0	1.40560060168566	0.454	0.23	0	Granular cells	GJA1
392	0	1.47502061249417	0.411	0.187	0	Granular cells	ME1
393	0	1.96942555761887	0.528	0.307	0	Granular cells	PALM2
394	0	2.40952301361888	0.399	0.179	0	Granular cells	AGTPBP1
395	0	1.99822711419818	0.423	0.203	0	Granular cells	WDR19
396	0	1.96384354956366	0.408	0.19	0	Granular cells	GBE1
397	0	1.63117830208881	0.345	0.127	0	Granular cells	NR5A1
398	0	1.31788772937354	0.461	0.244	0	Granular cells	FAM114A1
399	0	1.68653742097127	0.385	0.168	0	Granular cells	CAMK1D
400	0	1.86589307097697	0.434	0.219	0	Granular cells	ITGA6
401	0	2.11315377461284	0.361	0.147	0	Granular cells	ABHD2
402	0	1.70542197758589	0.388	0.175	0	Granular cells	GLDC
403	0	2.30447605537386	0.335	0.122	0	Granular cells	NRG1.1
404	0	1.37165247379865	0.472	0.26	0	Granular cells	ORC2
405	0	1.83015729182343	0.327	0.116	0	Granular cells	ADGRG1
406	0	1.79315747681225	0.425	0.215	0	Granular cells	PDE7B
407	0	1.46494783486035	0.47	0.262	0	Granular cells	TMEM254
408	0	1.52447405913195	0.375	0.168	0	Granular cells	ENSBTAG00000048719
409	0	1.01351010858577	0.592	0.385	0	Granular cells	PEG3
410	0	1.2931770773291	0.62	0.414	0	Granular cells	PPP1R9A
411	0	2.4934518079324	0.327	0.123	0	Granular cells	DOCK10
412	0	1.23786134819404	0.436	0.232	0	Granular cells	CSRNP3
413	0	2.43788113298979	0.299	0.095	0	Granular cells	WDR73
414	0	1.19182392886394	0.582	0.378	0	Granular cells	HMCN1
415	0	1.36759159200628	0.68	0.477	0	Granular cells	PBX3
416	0	1.01178954082798	0.534	0.333	0	Granular cells	GLCCI1
417	0	1.05078719535124	0.634	0.433	0	Granular cells	JKAMP
418	0	1.09466583523649	0.763	0.562	0	Granular cells	SOX5
419	0	1.13273350534267	0.394	0.194	0	Granular cells	SEMA6D
420	0	1.01247651805251	0.498	0.298	0	Granular cells	SH3D19
421	0	1.60681275168238	0.355	0.155	0	Granular cells	LZTS1
422	0	2.42375305675009	0.258	0.06	0	Granular cells	ENSBTAG00000051456
423	0	1.37263910560075	0.462	0.264	0	Granular cells	FOXO3
424	0	1.55628121362512	0.485	0.288	0	Granular cells	MMD
425	0	1.34345646806464	0.355	0.158	0	Granular cells	EPHX2
426	0	1.14329200801947	0.85	0.653	0	Granular cells	MRPS6
427	0	1.14818954034662	0.459	0.263	0	Granular cells	ABLIM1
428	0	1.56875765581389	0.48	0.286	0	Granular cells	DPP6
429	0	1.66965479161349	0.339	0.146	0	Granular cells	TBC1D8
430	0	1.96487982005642	0.281	0.089	0	Granular cells	SLC25A10
431	0	1.10893572226455	0.458	0.266	0	Granular cells	ACSS3
432	0	1.23164825070117	0.449	0.258	0	Granular cells	LAMA2
433	0	1.71840013018829	0.348	0.157	0	Granular cells	ZDHHC14
434	0	1.62779993855592	0.356	0.165	0	Granular cells	KCTD1
435	0	1.2995588762571	0.375	0.187	0	Granular cells	NKD1
436	0	1.04264532460097	0.599	0.412	0	Granular cells	PABPC4
437	0	2.29601013988694	0.265	0.079	0	Granular cells	AIFM3
438	0	1.06938753065636	0.72	0.536	0	Granular cells	FNDC3B
439	0	1.16730026919514	0.688	0.506	0	Granular cells	REV3L
440	0	1.96901972248623	0.308	0.127	0	Granular cells	PPM1L
441	0	1.05349346127941	0.609	0.428	0	Granular cells	STX8
442	0	2.40149016534287	0.328	0.148	0	Granular cells	CCL25
443	0	1.45425777084319	0.307	0.128	0	Granular cells	IRS1
444	0	1.33911963926712	0.371	0.192	0	Granular cells	PATJ
445	0	1.09544063282089	0.612	0.433	0	Granular cells	SIK3
446	0	1.56855731885626	0.486	0.307	0	Granular cells	FBLN2
447	0	1.43078969114406	0.389	0.211	0	Granular cells	KCND2
448	0	1.56947857111154	0.325	0.147	0	Granular cells	FDXR
449	0	1.21027091503677	0.388	0.211	0	Granular cells	DMXL2
450	0	1.31918434311723	0.388	0.211	0	Granular cells	DSTYK
451	0	1.7108617215834	0.322	0.146	0	Granular cells	SCN9A
452	0	1.76984702052222	0.266	0.091	0	Granular cells	SORL1
453	0	1.38280444850173	0.487	0.313	0	Granular cells	HIPK2
454	0	1.7498321597661	0.323	0.15	0	Granular cells	QRFPR
455	0	1.2943556544944	0.449	0.276	0	Granular cells	RRAGB
456	0	1.09998074543188	0.397	0.226	0	Granular cells	CPEB3
457	0	1.51157203770914	0.312	0.143	0	Granular cells	PCP4L1
458	0	1.29358797433897	0.613	0.445	0	Granular cells	TRIM24
459	0	1.51440213226921	0.312	0.145	0	Granular cells	KANK4
460	0	1.03552852203203	0.594	0.427	0	Granular cells	KLHDC10
461	0	1.16710262698382	0.356	0.189	0	Granular cells	ENSBTAG00000048544
462	0	1.22896952378464	0.335	0.169	0	Granular cells	SLC27A1
463	0	1.03371862985753	0.378	0.212	0	Granular cells	RGS7
464	0	1.12617420683104	0.789	0.624	0	Granular cells	RORA
465	0	1.66625102788784	0.336	0.171	0	Granular cells	TMEM117
466	0	1.43281831174592	0.322	0.157	0	Granular cells	KIAA1671
467	0	1.89164811648168	0.373	0.209	0	Granular cells	PAPPA
468	0	1.69110341933924	0.265	0.101	0	Granular cells	CATSPERD
469	0	2.00909464426234	0.254	0.09	0	Granular cells	TMEM132D
470	0	1.53053027567417	0.265	0.102	0	Granular cells	ENSBTAG00000049296
471	0	1.0362035529696	0.661	0.498	0	Granular cells	SLC8A1
472	0	1.6851901797855	0.298	0.135	0	Granular cells	SEMA3E
473	0	1.35072383716671	0.336	0.174	0	Granular cells	RALGAPA2
474	0	1.13817270351472	0.321	0.159	0	Granular cells	FAM214A
475	0	1.10717792509652	0.342	0.181	0	Granular cells	ENSBTAG00000052575
476	0	1.69703001492767	0.273	0.112	0	Granular cells	BCAR3
477	0	1.04659262908684	0.387	0.226	0	Granular cells	CPE
478	0	1.06398917324978	0.471	0.31	0	Granular cells	BACH2
479	0	1.09528390780176	0.421	0.263	0	Granular cells	ECE1
480	0	1.20506846061612	0.4	0.243	0	Granular cells	BEX5
481	0	1.35663842616213	0.27	0.113	0	Granular cells	GREB1
482	0	1.66214748735642	0.285	0.13	0	Granular cells	RERG
483	0	1.99559726195053	0.26	0.106	0	Granular cells	PANX1
484	0	1.06983678750104	0.354	0.2	0	Granular cells	FHOD3
485	0	1.14696603721901	0.328	0.175	0	Granular cells	TCEA3
486	0	1.15408744140927	0.357	0.207	0	Granular cells	NSUN3
487	0	1.83338042551149	0.259	0.11	0	Granular cells	FAM13C
488	0	1.12098453871736	0.355	0.206	0	Granular cells	LNX2
489	0	1.10235690111722	0.348	0.199	0	Granular cells	ENSBTAG00000054652
490	0	1.08297268659175	0.35	0.201	0	Granular cells	SORCS3
491	0	1.48668181042515	0.409	0.26	0	Granular cells	FGFR2
492	0	1.00003763985481	0.401	0.253	0	Granular cells	TIPARP
493	0	1.11393367261146	0.398	0.25	0	Granular cells	ARFGAP3
494	0	1.31556486699902	0.289	0.141	0	Granular cells	OSBPL10
495	0	1.40579158429645	0.284	0.136	0	Granular cells	ZDHHC2
496	0	1.8721214883104	0.251	0.104	0	Granular cells	ALPL
497	0	1.03054639786816	0.437	0.29	0	Granular cells	MYO6
498	0	1.28062956646783	0.378	0.231	0	Granular cells	LACTB
499	0	1.06682643106076	0.348	0.201	0	Granular cells	SERINC5
500	0	1.27276971951469	0.39	0.244	0	Granular cells	ARHGAP26
501	0	1.29596826268898	0.282	0.136	0	Granular cells	TMEM176B
502	0	1.24477370749954	0.329	0.185	0	Granular cells	LDLRAD3
503	0	1.43660961678753	0.36	0.216	0	Granular cells	PSMD9
504	0	1.70186575468869	0.323	0.181	0	Granular cells	RELN
505	0	1.29610907827119	0.337	0.195	0	Granular cells	EMX2
506	0	1.02014965136943	0.275	0.134	0	Granular cells	GRIA3
507	0	1.22364413570101	0.295	0.154	0	Granular cells	ADAMTS9
508	0	1.24598248625801	0.317	0.177	0	Granular cells	SHROOM4
509	0	1.3770900454788	0.358	0.22	0	Granular cells	RAB11FIP2
510	0	1.20976907901695	0.298	0.162	0	Granular cells	TNIK
511	0	1.51073797320561	0.26	0.125	0	Granular cells	REPS2
512	0	1.13062631850519	0.447	0.312	0	Granular cells	TNRC6C
513	0	1.1831931164969	0.303	0.17	0	Granular cells	PHLDB1
514	0	1.04747181578552	0.279	0.147	0	Granular cells	KLK1
515	0	1.25968064774979	0.259	0.129	0	Granular cells	KCNH2
516	0	1.16532135347017	0.261	0.131	0	Granular cells	FBN3
517	0	1.1846439000682	0.277	0.148	0	Granular cells	BCL9
518	0	1.12465549774263	0.281	0.152	0	Granular cells	TEX9
519	0	1.20061257598587	0.352	0.225	0	Granular cells	ANAPC5
520	0	1.5346324247736	0.263	0.137	0	Granular cells	ITGB5
521	0	1.36231599109387	0.277	0.152	0	Granular cells	GATM
522	0	1.32000532826307	0.293	0.168	0	Granular cells	SLC25A13
523	0	1.54244168962827	0.54	0.45	0	Granular cells	GSTM3
524	8.71521948629792e-290	1.21548464528174	0.273	0.156	2.49037396820963e-285	Granular cells	MLXIP
525	1.96377222041213e-286	1.54966971051442	0.29	0.178	5.61147911982765e-282	Granular cells	LIMCH1
526	1.09249676903555e-283	1.21593680673148	0.255	0.141	3.12180951751909e-279	Granular cells	PTGFRN
527	1.44698427194782e-265	1.0771479412242	0.295	0.175	4.13475755709089e-261	Granular cells	FHIP1A
528	2.28652513027354e-265	1.13258798267209	0.306	0.19	6.53374555975665e-261	Granular cells	NOL4L
529	1.00029695159757e-264	1.07933877447201	0.306	0.191	2.85834853919006e-260	Granular cells	CHKA
530	9.42648363214914e-251	1.42256869628068	0.268	0.158	2.69361769788662e-246	Granular cells	MGC133636
531	4.60504487644401e-213	1.11797779169445	0.326	0.227	1.31589157344388e-208	Granular cells	CEP135
532	2.98361967305851e-212	1.11171905148686	0.284	0.18	8.5256932157647e-208	Granular cells	ASTN2
533	0	4.34926436679891	0.697	0.06	0	PGCs	TKTL1
534	0	4.72203218184976	0.756	0.123	0	PGCs	ENSBTAG00000052071
535	0	4.6203545159608	0.614	0.045	0	PGCs	ENSBTAG00000053789
536	0	4.53311653153857	0.568	0.037	0	PGCs	ENSBTAG00000051760
537	0	4.4693760995234	0.57	0.057	0	PGCs	DAZL
538	0	4.88064143653465	0.528	0.028	0	PGCs	SMC1B
539	0	4.57647011516337	0.537	0.05	0	PGCs	TEX14
540	0	4.7889661361159	0.479	0.024	0	PGCs	RBM46
541	0	2.384519754858	0.656	0.251	0	PGCs	POLA1
542	0	4.51547933990058	0.429	0.03	0	PGCs	EPCAM
543	0	4.86773664632815	0.403	0.017	0	PGCs	TOPAZ1
544	0	2.77433623113721	0.49	0.109	0	PGCs	HMGA1
545	0	5.29710680809565	0.388	0.014	0	PGCs	SYCP2
546	0	4.05843977912244	0.539	0.17	0	PGCs	CD9
547	0	2.52353181732953	0.472	0.104	0	PGCs	DIAPH3
548	0	3.09460122216384	0.458	0.091	0	PGCs	KIT
549	0	4.58254920152441	0.388	0.022	0	PGCs	ENSBTAG00000010609
550	0	2.06720053058187	0.687	0.324	0	PGCs	LARP7
551	0	2.25279595452703	0.451	0.088	0	PGCs	CPEB1
552	0	2.52130827824125	0.488	0.127	0	PGCs	PUDP
553	0	3.23202274003473	0.459	0.1	0	PGCs	MED12L
554	0	2.15332469116644	0.65	0.293	0	PGCs	FKBP4
555	0	5.32642852826982	0.373	0.017	0	PGCs	ENSBTAG00000013078
556	0	3.16840710477409	0.396	0.043	0	PGCs	HERC5
557	0	3.41417337730477	0.409	0.059	0	PGCs	DOCK3
558	0	4.28471265521883	0.371	0.024	0	PGCs	MAEL
559	0	1.10721167322853	0.532	0.188	0	PGCs	CENPF
560	0	2.03213942763434	0.517	0.176	0	PGCs	SLF1
561	0	3.70418431980682	0.39	0.049	0	PGCs	ZCWPW1
562	0	2.89117608826598	0.429	0.088	0	PGCs	ENSBTAG00000051318
563	0	3.73262878428587	0.396	0.057	0	PGCs	DMRT1
564	0	3.30133155904431	0.448	0.109	0	PGCs	TEX30
565	0	1.88416918926103	0.616	0.277	0	PGCs	TYMS
566	0	1.40008770468619	0.795	0.464	0	PGCs	HMGB2
567	0	2.08438056813195	0.508	0.178	0	PGCs	TRIM37
568	0	3.675571690438	0.36	0.035	0	PGCs	RBPMS2
569	0	3.14590902880763	0.387	0.063	0	PGCs	ENSBTAG00000050348
570	0	5.06430909993979	0.338	0.014	0	PGCs	ENSBTAG00000050943
571	0	4.94077794500665	0.338	0.015	0	PGCs	RBMXL2
572	0	3.76230675443759	0.351	0.029	0	PGCs	RADX
573	0	4.57888725823781	0.333	0.014	0	PGCs	SLC25A31
574	0	2.05009578064152	0.556	0.24	0	PGCs	RBBP8
575	0	1.49538144812225	0.625	0.311	0	PGCs	SMC4
576	0	2.18307995696061	0.47	0.156	0	PGCs	VRK1
577	0	3.1391481577917	0.371	0.058	0	PGCs	PCLO
578	0	2.11492593014151	0.494	0.181	0	PGCs	WDHD1
579	0	1.08941688322424	0.495	0.183	0	PGCs	TOP2A
580	0	4.08345299039391	0.333	0.022	0	PGCs	TDRKH
581	0	4.0061477189512	0.337	0.028	0	PGCs	FMR1NB
582	0	4.74195954017012	0.321	0.012	0	PGCs	SPATA22
583	0	4.94567217728478	0.316	0.01	0	PGCs	ENSBTAG00000018955
584	0	4.34902656597803	0.344	0.039	0	PGCs	SYCP3
585	0	2.21039980040604	0.538	0.236	0	PGCs	DDX10
586	0	2.22085812794434	0.483	0.181	0	PGCs	MYCBP
587	0	2.62532969102694	0.387	0.085	0	PGCs	RARB
588	0	2.25591779466978	0.464	0.163	0	PGCs	MPHOSPH6
589	0	6.09375489252737	0.307	0.007	0	PGCs	ENSBTAG00000050644
590	0	2.13012431018764	0.47	0.171	0	PGCs	MCM4
591	0	4.28466727547376	0.312	0.014	0	PGCs	TUBA3E
592	0	1.96985682650819	0.668	0.371	0	PGCs	PDCD5
593	0	2.28154261198115	0.845	0.548	0	PGCs	EIF1AX
594	0	2.90881298807482	0.386	0.09	0	PGCs	MIS18A
595	0	2.47946492150418	0.39	0.096	0	PGCs	GABRB3
596	0	1.5244102304824	0.432	0.139	0	PGCs	MIS18BP1
597	0	1.95346356776709	0.54	0.249	0	PGCs	SLBP
598	0	2.17713819624287	0.43	0.142	0	PGCs	MND1
599	0	1.83425674611538	0.614	0.326	0	PGCs	GHITM
600	0	3.78474380295734	0.325	0.038	0	PGCs	ELAVL2
601	0	2.21462352163877	0.521	0.234	0	PGCs	PRKN
602	0	2.785863668589	0.372	0.085	0	PGCs	CNKSR2
603	0	1.79123012290519	0.609	0.323	0	PGCs	COPS8
604	0	1.68016158842998	0.601	0.315	0	PGCs	FKBP1A
605	0	1.69286641036237	0.631	0.346	0	PGCs	CKS2
606	0	1.78574959159431	0.501	0.216	0	PGCs	NSF
607	0	1.18238954896919	0.616	0.333	0	PGCs	ENSBTAG00000039555
608	0	2.42161510559961	0.433	0.152	0	PGCs	PPA1
609	0	1.70154796271805	0.608	0.327	0	PGCs	NDUFB1
610	0	1.8313567771041	0.512	0.232	0	PGCs	PRIM2
611	0	1.65245361000344	0.544	0.265	0	PGCs	CSE1L
612	0	5.51098569128155	0.286	0.007	0	PGCs	PIWIL2
613	0	1.42752537711597	0.683	0.407	0	PGCs	ENSBTAG00000002549
614	0	2.6005047338066	0.357	0.082	0	PGCs	FANCI
615	0	1.66985473043755	0.468	0.194	0	PGCs	ACACB
616	0	3.61014163613591	0.311	0.038	0	PGCs	FRMD5
617	0	1.47293200626374	0.484	0.211	0	PGCs	KPNA2
618	0	1.47443455781189	0.469	0.196	0	PGCs	KIF20B
619	0	1.8108840110233	0.521	0.25	0	PGCs	GTF2A1
620	0	2.1464501750476	0.441	0.17	0	PGCs	CCDC117
621	0	1.84882650523591	0.554	0.284	0	PGCs	CACNA2D1
622	0	1.82109041357938	0.438	0.168	0	PGCs	MED14
623	0	1.69084867290702	0.501	0.231	0	PGCs	GCC2
624	0	2.1280775409912	0.403	0.134	0	PGCs	CCDC34
625	0	3.06689424643974	0.329	0.06	0	PGCs	FANCD2
626	0	1.40766782099477	0.604	0.335	0	PGCs	NEK1
627	0	1.26673456936976	0.551	0.284	0	PGCs	ENSBTAG00000004472
628	0	2.00953401419028	0.465	0.198	0	PGCs	TSR2
629	0	2.72585866642951	0.342	0.076	0	PGCs	MYBL2
630	0	2.29442884845039	0.345	0.079	0	PGCs	ENSBTAG00000045867
631	0	1.7618804633787	0.382	0.119	0	PGCs	CENPE
632	0	2.00167326804722	0.419	0.156	0	PGCs	CEP128
633	0	2.09384436687109	0.409	0.146	0	PGCs	BRCA2
634	0	2.10478800350331	0.61	0.348	0	PGCs	CCSER1
635	0	5.11928672752007	0.27	0.008	0	PGCs	ESRP1
636	0	4.69100537823703	0.282	0.021	0	PGCs	ENSBTAG00000055060
637	0	2.08888806466652	0.402	0.142	0	PGCs	BMI1
638	0	2.4944277861262	0.361	0.101	0	PGCs	FKBP5
639	0	2.18798674806213	0.342	0.084	0	PGCs	RRAGD
640	0	1.89658174470559	0.384	0.127	0	PGCs	FMO4
641	0	1.54847337458273	0.708	0.451	0	PGCs	UTP6
642	0	2.84954351718799	0.34	0.084	0	PGCs	TEX11
643	0	2.9210123240826	0.324	0.068	0	PGCs	SLC7A8
644	0	1.67536587779233	0.575	0.319	0	PGCs	LSM4
645	0	2.64487814790574	0.314	0.059	0	PGCs	FAM189A1
646	0	2.81410906402525	0.362	0.108	0	PGCs	LARP1B
647	0	1.72380438691522	0.508	0.255	0	PGCs	HAT1
648	0	2.8272193644953	0.335	0.083	0	PGCs	LIN28B
649	0	1.0852311353713	0.779	0.528	0	PGCs	DYNLL1
650	0	5.42874880025186	0.258	0.008	0	PGCs	ENSBTAG00000049095
651	0	2.7166045662312	0.313	0.064	0	PGCs	ENSBTAG00000020373
652	0	3.07473244884929	0.348	0.1	0	PGCs	PHACTR1
653	0	1.52415802200993	0.542	0.295	0	PGCs	NOL7
654	0	1.12943624990981	0.386	0.139	0	PGCs	TPX2
655	0	5.19000885594492	0.254	0.008	0	PGCs	RNF17
656	0	2.80997561041285	0.285	0.041	0	PGCs	ASZ1
657	0	1.94734655911628	0.375	0.132	0	PGCs	CENPP
658	0	1.70778117739207	0.387	0.145	0	PGCs	FAM98A
659	0	3.42690239092659	0.273	0.032	0	PGCs	RTN1
660	0	4.58603678252571	0.261	0.02	0	PGCs	GUCY1A2
661	0	2.29732791690987	0.329	0.088	0	PGCs	ENSBTAG00000048558
662	0	1.80952241585848	0.357	0.116	0	PGCs	ENSBTAG00000050219
663	0	4.29000064894418	0.256	0.015	0	PGCs	BOLL
664	0	4.57873187588475	0.252	0.011	0	PGCs	TAT
665	0	1.38174589564393	0.678	0.438	0	PGCs	DDX24
666	0	1.38172637386456	0.477	0.237	0	PGCs	ENSBTAG00000051364
667	0	1.82897936631061	0.47	0.23	0	PGCs	BOLA3
668	0	1.39347577713108	0.583	0.343	0	PGCs	UBA2
669	0	1.83790046593985	0.389	0.15	0	PGCs	SCAP
670	0	1.14567174729278	0.602	0.363	0	PGCs	SRBD1
671	0	1.02788584141465	0.455	0.218	0	PGCs	ENSBTAG00000052325
672	0	1.57359331626574	0.53	0.294	0	PGCs	MED4
673	0	1.67035647696889	0.643	0.407	0	PGCs	GCSH
674	0	1.82295454890807	0.401	0.165	0	PGCs	MCM6
675	0	2.70521772407521	0.275	0.039	0	PGCs	NRG3
676	0	2.30742772937277	0.333	0.098	0	PGCs	GINS2
677	0	1.06255461403431	0.493	0.258	0	PGCs	CSTB.1
678	0	2.14697746220048	0.346	0.113	0	PGCs	DBF4
679	0	3.52306174204346	0.259	0.028	0	PGCs	ANKRD31
680	0	1.46887354839738	0.469	0.238	0	PGCs	RPA2
681	0	1.3382721793489	0.673	0.443	0	PGCs	ELOC
682	0	1.47903917590988	0.438	0.208	0	PGCs	PRMT3
683	0	1.94021376594056	0.482	0.252	0	PGCs	VBP1
684	0	1.65448969732707	0.306	0.076	0	PGCs	SKAP1
685	0	1.49079580388373	0.665	0.436	0	PGCs	CETN3
686	0	1.2159161987161	0.549	0.32	0	PGCs	AP2B1
687	0	1.34459802830792	0.413	0.184	0	PGCs	ENSBTAG00000000682
688	0	1.5161694250608	0.503	0.274	0	PGCs	REXO2
689	0	1.78121233763241	0.333	0.105	0	PGCs	BIRC5
690	0	1.78707609841896	0.389	0.161	0	PGCs	NKAP
691	0	1.47220089136247	0.573	0.345	0	PGCs	DKC1
692	0	2.77411350185718	0.287	0.059	0	PGCs	PDLIM1
693	0	1.52290439504134	0.66	0.433	0	PGCs	ZC3H15
694	0	1.5234249180015	0.507	0.28	0	PGCs	UBL4A
695	0	1.61053320903708	0.754	0.527	0	PGCs	RPS27L
696	0	1.56938548546003	0.549	0.323	0	PGCs	POLR2K
697	0	1.3654442651818	0.452	0.226	0	PGCs	RNF4
698	0	2.52134569525674	0.312	0.086	0	PGCs	PRDM1
699	0	1.85100378516612	0.342	0.117	0	PGCs	KLHL13
700	0	3.45263423075411	0.253	0.028	0	PGCs	SLC28A1
701	0	1.61065374829839	0.393	0.168	0	PGCs	CPSF2
702	0	1.3423353734271	0.473	0.248	0	PGCs	CUL4B
703	0	1.99990314173994	0.364	0.139	0	PGCs	MZT1
704	0	1.49856469875795	0.373	0.149	0	PGCs	NCAPG
705	0	1.47142548617429	0.393	0.169	0	PGCs	ATG7
706	0	1.64821442274791	0.41	0.186	0	PGCs	CCDC18
707	0	1.34099904084713	0.486	0.262	0	PGCs	SFMBT1
708	0	1.504033657201	0.454	0.231	0	PGCs	CDC42SE2
709	0	2.76461368409032	0.284	0.061	0	PGCs	BRIP1
710	0	1.61924117018257	0.508	0.286	0	PGCs	ATP1B3
711	0	1.22626034525871	0.506	0.284	0	PGCs	TERF1
712	0	1.92882964448003	0.327	0.105	0	PGCs	BLM
713	0	1.6622882125151	0.361	0.141	0	PGCs	PIK3CB
714	0	1.67783709570244	0.391	0.171	0	PGCs	VMA21
715	0	1.25905783638971	0.426	0.206	0	PGCs	SMC2
716	0	1.6124343497409	0.308	0.088	0	PGCs	CELF2
717	0	1.28759724310676	0.739	0.519	0	PGCs	NDUFA7
718	0	1.5563645644065	0.5	0.282	0	PGCs	TERF2IP
719	0	1.44534665280657	0.453	0.235	0	PGCs	AMZ2
720	0	1.26598211318358	0.612	0.394	0	PGCs	USP37
721	0	1.15210048356896	0.493	0.275	0	PGCs	EEA1
722	0	2.09298762195394	0.297	0.079	0	PGCs	KIF15
723	0	2.59449119305213	0.308	0.091	0	PGCs	ESRRG
724	0	1.45088449748357	0.445	0.228	0	PGCs	STK38
725	0	2.00226819680309	0.344	0.127	0	PGCs	NDUFA12
726	0	1.3961715210865	0.475	0.258	0	PGCs	KPNA3
727	0	2.7152997172201	0.268	0.052	0	PGCs	ENSBTAG00000027841
728	0	1.17737356261819	0.584	0.368	0	PGCs	FMR1
729	0	1.2471267477364	0.701	0.485	0	PGCs	SNRPF
730	0	1.27230465743221	0.592	0.376	0	PGCs	HSPA4
731	0	1.24925888679062	0.522	0.307	0	PGCs	SGO2
732	0	2.59296615128931	0.278	0.063	0	PGCs	SNAP91
733	0	1.80669319118166	0.436	0.221	0	PGCs	IQCB1
734	0	2.23124169134767	0.314	0.099	0	PGCs	CENPK
735	0	2.57449531903106	0.285	0.07	0	PGCs	HSF2BP
736	0	1.48666976456855	0.487	0.272	0	PGCs	EIF3J
737	0	2.1090652847371	0.557	0.343	0	PGCs	LAMP2
738	0	1.27439514000541	0.604	0.391	0	PGCs	EIF2S2
739	0	1.89938408223688	0.326	0.114	0	PGCs	NUP188
740	0	1.50298270421648	0.609	0.397	0	PGCs	CBX3
741	0	2.12746223741308	0.293	0.081	0	PGCs	PALB2
742	0	2.09060229787533	0.321	0.11	0	PGCs	HMOX1
743	0	1.30063851384248	0.401	0.19	0	PGCs	ENOX1
744	0	1.96319869076232	0.343	0.132	0	PGCs	RAD18
745	0	2.9434221545159	0.257	0.046	0	PGCs	GFRA1
746	0	1.44429255400943	0.377	0.166	0	PGCs	UTP18
747	0	1.20229248574291	0.483	0.272	0	PGCs	KANK1
748	0	1.9103325865514	0.403	0.193	0	PGCs	MCM5
749	0	2.09825235650313	0.3	0.09	0	PGCs	EPB41L4A
750	0	2.45763942165125	0.285	0.075	0	PGCs	SYT9
751	0	1.82347654795793	0.311	0.102	0	PGCs	BUB1B
752	0	1.87307549713541	0.33	0.121	0	PGCs	NDUFAF2
753	0	1.66090265184798	0.373	0.164	0	PGCs	PLEKHB2
754	0	1.19885233720539	0.416	0.207	0	PGCs	WDR75
755	0	1.35122451545912	0.759	0.55	0	PGCs	SEM1
756	0	1.98809500710467	0.405	0.197	0	PGCs	UQCC2
757	0	2.13159634271496	0.297	0.089	0	PGCs	ENSBTAG00000027075
758	0	1.35040538385622	0.461	0.254	0	PGCs	MCM2
759	0	1.94901786458435	0.319	0.112	0	PGCs	KCNK1
760	0	1.24786524240554	0.425	0.218	0	PGCs	TXNRD1
761	0	1.48500982328069	0.353	0.146	0	PGCs	SKAP2
762	0	1.65768525548309	0.376	0.169	0	PGCs	FAM136A
763	0	1.77390783040508	0.308	0.102	0	PGCs	PBK
764	0	1.47585123328186	0.388	0.182	0	PGCs	TANGO6
765	0	1.42078053672592	0.485	0.279	0	PGCs	MRPL18
766	0	2.22682391163534	0.283	0.077	0	PGCs	RAD51
767	0	1.16871197627761	0.455	0.25	0	PGCs	S100PBP
768	0	1.38620736759032	0.521	0.316	0	PGCs	MGMT
769	0	1.55859319216626	0.405	0.201	0	PGCs	ZMAT2
770	0	1.59686916723197	0.399	0.195	0	PGCs	WEE1
771	0	1.82618092665904	0.307	0.103	0	PGCs	BRI3BP
772	0	1.90123148668811	0.33	0.126	0	PGCs	CENPX
773	0	1.28088649516578	0.618	0.415	0	PGCs	NR6A1
774	0	1.09537421034481	0.651	0.448	0	PGCs	UPF2
775	0	1.77408987093679	0.312	0.109	0	PGCs	TRAPPC9
776	0	3.13947724031518	0.253	0.05	0	PGCs	BICDL1
777	0	1.25766565792563	0.419	0.217	0	PGCs	KDM4C
778	0	2.00651415774582	0.297	0.095	0	PGCs	CFAP161
779	0	1.63405035609689	0.32	0.119	0	PGCs	ORC5
780	0	1.57314137319836	0.318	0.117	0	PGCs	ENSBTAG00000017734
781	0	2.57296391915131	0.256	0.055	0	PGCs	KNTC1
782	0	1.43995357949421	0.418	0.217	0	PGCs	CCNK
783	0	2.32337995590305	0.277	0.077	0	PGCs	POLQ
784	0	1.14218870160614	0.541	0.341	0	PGCs	SNX4
785	0	1.51667033590189	0.642	0.442	0	PGCs	BCAP31
786	0	2.66052631742521	0.259	0.059	0	PGCs	ARFGEF3
787	0	1.48798845982127	0.388	0.188	0	PGCs	ACER3
788	0	1.47872291688087	0.327	0.127	0	PGCs	FBXW4
789	0	1.63164396758351	0.359	0.159	0	PGCs	HAUS2
790	0	1.11939477492081	0.458	0.259	0	PGCs	TMTC4
791	0	2.10621734145978	0.285	0.086	0	PGCs	BRCA1
792	0	2.12477013439436	0.282	0.083	0	PGCs	ENSBTAG00000027868
793	0	1.07218776299485	0.49	0.292	0	PGCs	BAZ2A
794	0	1.30364459278895	0.487	0.289	0	PGCs	SIVA1
795	0	2.20669729013791	0.35	0.152	0	PGCs	PDPN
796	0	2.47261353032231	0.26	0.063	0	PGCs	RAB3IP
797	0	1.19826035879969	0.611	0.415	0	PGCs	LSM3
798	0	1.88585237899238	0.283	0.087	0	PGCs	SLIT3
799	0	1.43308176883511	0.4	0.205	0	PGCs	PITHD1
800	0	2.13795221896391	0.251	0.056	0	PGCs	NFE2L3
801	0	1.11217095856762	0.5	0.305	0	PGCs	SAE1
802	0	1.06835782882099	0.799	0.605	0	PGCs	UCHL1
803	0	1.79284162187285	0.327	0.133	0	PGCs	FAM169A
804	0	1.6375879199041	0.325	0.131	0	PGCs	MCM3
805	0	1.88090700189638	0.29	0.096	0	PGCs	CFAP300
806	0	1.60651539106568	0.354	0.16	0	PGCs	CHEK1
807	0	1.71317860184931	0.307	0.114	0	PGCs	MTBP
808	0	1.16373021524711	0.385	0.192	0	PGCs	C25H16orf72
809	0	2.08133297374963	0.271	0.079	0	PGCs	CLSPN
810	0	1.20056498557487	0.532	0.34	0	PGCs	DNAJC2
811	0	1.18485646045938	0.637	0.445	0	PGCs	EIF5B
812	0	1.38936565342567	0.38	0.188	0	PGCs	CMC2
813	0	1.57179949047095	0.304	0.113	0	PGCs	RASSF3
814	0	1.08629891160712	0.426	0.235	0	PGCs	DUS4L
815	0	2.42164860408944	0.254	0.063	0	PGCs	ESCO2
816	0	1.18020699528551	0.646	0.455	0	PGCs	NDUFC1
817	0	1.67748788728889	0.322	0.132	0	PGCs	APOO
818	0	2.00890441234832	0.263	0.073	0	PGCs	NT5DC1
819	0	1.41620228568875	0.407	0.217	0	PGCs	CENPS
820	0	1.50065497206532	0.354	0.164	0	PGCs	HELLS
821	0	1.1122274229912	0.776	0.588	0	PGCs	BANF1
822	0	1.28932490709468	0.502	0.314	0	PGCs	CDK2AP1
823	0	1.74224560664877	0.346	0.158	0	PGCs	MRPS15
824	0	1.78383386617263	0.289	0.101	0	PGCs	PKIA
825	0	2.06641831031706	0.392	0.205	0	PGCs	CHCHD10
826	0	1.70288452161255	0.339	0.152	0	PGCs	ALKBH5
827	0	1.50027427433458	0.469	0.282	0	PGCs	NDUFV3
828	0	1.12868684090379	0.649	0.462	0	PGCs	LAMTOR5
829	0	1.49121652593368	0.384	0.197	0	PGCs	CCDC167
830	0	1.49257736402076	0.353	0.166	0	PGCs	LYAR
831	0	1.5265786423328	0.414	0.227	0	PGCs	POLE3
832	0	1.15175045294216	0.74	0.553	0	PGCs	CCT2
833	0	1.04406694140266	0.722	0.535	0	PGCs	SUCLG2
834	0	1.15138334115668	0.656	0.47	0	PGCs	TOMM6
835	0	1.86926543630084	0.292	0.106	0	PGCs	NR3C2
836	0	1.13035069580497	0.769	0.584	0	PGCs	COPS9
837	0	1.54498054187176	0.277	0.092	0	PGCs	DLGAP5
838	0	1.94079725930531	0.271	0.086	0	PGCs	TTC9C
839	0	1.25028317149075	0.459	0.274	0	PGCs	CEP83
840	0	1.07923626848961	0.379	0.194	0	PGCs	TRMT1L
841	0	1.36173490764379	0.414	0.229	0	PGCs	LSM14B
842	0	1.52970475583134	0.354	0.17	0	PGCs	PPWD1
843	0	1.12748486721888	0.707	0.523	0	PGCs	TMED2
844	0	1.44250527634068	0.326	0.143	0	PGCs	PDE8A
845	0	1.65550407765486	0.42	0.237	0	PGCs	COX17
846	0	1.88515841649027	0.301	0.118	0	PGCs	KNL1
847	0	1.55997458329329	0.352	0.169	0	PGCs	FASN
848	0	1.06236423178236	0.584	0.401	0	PGCs	WBP11
849	0	1.00932850873228	0.679	0.497	0	PGCs	NAP1L4
850	0	2.25224566629616	0.255	0.073	0	PGCs	MCM10
851	0	1.77138143766741	0.299	0.117	0	PGCs	WDR76
852	0	1.56828759495544	0.279	0.098	0	PGCs	SFMBT2
853	0	1.60529706224699	0.286	0.105	0	PGCs	TRAP1
854	0	1.42068584472156	0.386	0.206	0	PGCs	DYNLL2
855	0	1.39190350402593	0.349	0.169	0	PGCs	SNX25
856	0	1.12853421281165	0.566	0.386	0	PGCs	NDUFA1
857	0	1.05648737377345	0.551	0.372	0	PGCs	ZC3H14
858	0	1.42490036123185	0.272	0.093	0	PGCs	ENSBTAG00000051082
859	0	1.25948004032862	0.763	0.585	0	PGCs	SNRPD3
860	0	1.27104718395944	0.518	0.34	0	PGCs	ATP6V1E1
861	0	1.59602422892364	0.289	0.111	0	PGCs	CDYL
862	0	1.0809335486321	0.583	0.405	0	PGCs	SUMO3
863	0	1.54854489313655	0.331	0.154	0	PGCs	RFC3
864	0	1.91857911291395	0.272	0.095	0	PGCs	DNAJC5
865	0	1.37495331211729	0.347	0.17	0	PGCs	GATAD2A
866	0	1.03066791367127	0.716	0.539	0	PGCs	RNPS1
867	0	2.57166029884956	0.263	0.087	0	PGCs	SLC39A4
868	0	1.28656348782841	0.415	0.239	0	PGCs	GTPBP4
869	0	1.12513161661111	0.466	0.291	0	PGCs	SPOP
870	0	1.26821074438388	0.34	0.165	0	PGCs	CTNNAL1
871	0	1.88249358145293	0.404	0.229	0	PGCs	CETN4
872	0	1.13899313927212	0.61	0.435	0	PGCs	ATP5MJ
873	0	1.51571014033688	0.312	0.137	0	PGCs	BAG2
874	0	1.68859687095995	0.307	0.132	0	PGCs	TPST1
875	0	1.34470436141651	0.386	0.212	0	PGCs	MED31
876	0	2.04064576321048	0.259	0.085	0	PGCs	ATAD5
877	0	1.58291346039826	0.342	0.169	0	PGCs	F11R
878	0	1.92055874124813	0.294	0.121	0	PGCs	CDC42EP3
879	0	1.31751066639381	0.329	0.157	0	PGCs	ZNF438
880	0	1.79272249772077	0.29	0.118	0	PGCs	SPDYA
881	0	1.87607524907037	0.267	0.096	0	PGCs	CDCA7
882	0	1.46609160436785	0.26	0.089	0	PGCs	CEP192
883	0	1.48128270534536	0.296	0.125	0	PGCs	SPIDR
884	0	1.95827975889008	0.257	0.087	0	PGCs	TAF5
885	0	1.61898053704445	0.353	0.183	0	PGCs	WNK3
886	0	1.50942959339007	0.278	0.109	0	PGCs	PTCD3
887	0	1.24107509553923	0.806	0.637	0	PGCs	SMC3
888	0	1.65094595018463	0.285	0.116	0	PGCs	RFC4
889	0	1.49616435453176	0.415	0.246	0	PGCs	MRPS17
890	0	1.26315979122783	0.262	0.094	0	PGCs	ATAD2.1
891	0	1.41483163511104	0.251	0.083	0	PGCs	NDC80
892	0	1.01184692275493	0.725	0.557	0	PGCs	PAIP2
893	0	1.52822783237687	0.272	0.106	0	PGCs	FAM177A1
894	0	1.9681195861598	0.281	0.115	0	PGCs	SDK1
895	0	1.32084047577937	0.293	0.127	0	PGCs	PAXIP1
896	0	1.40769667242122	0.61	0.444	0	PGCs	DSTN
897	0	1.49385780587985	0.28	0.117	0	PGCs	NPLOC4
898	0	1.54361431710684	0.296	0.133	0	PGCs	OOEP
899	0	3.08224487326595	0.535	0.373	0	PGCs	SLC25A5
900	0	1.02580952274651	0.658	0.497	0	PGCs	SSB
901	0	1.69532110028693	0.289	0.129	0	PGCs	CCP110
902	0	1.79844550526295	0.27	0.111	0	PGCs	ACYP1
903	0	1.6982364184948	0.255	0.097	0	PGCs	CENPI
904	0	1.53458941142448	0.252	0.094	0	PGCs	PPTC7
905	0	1.42252884129041	0.278	0.121	0	PGCs	SLX4IP
906	0	2.48905730279539	0.25	0.093	0	PGCs	SCML2
907	0	1.06005329643511	0.554	0.4	0	PGCs	NDUFV2
908	0	1.61765312701068	0.254	0.1	0	PGCs	GET4
909	0	1.52999837031469	0.255	0.102	0	PGCs	UNC13B
910	0	1.47638177869138	0.268	0.115	0	PGCs	TMEM109
911	0	1.42238095779393	0.265	0.113	0	PGCs	ROGDI
912	0	1.19430390100703	0.953	0.802	0	PGCs	CALM2
913	0	2.02325490934103	0.252	0.105	0	PGCs	AP1S2
914	0	1.71052365233631	0.493	0.35	0	PGCs	CTSD
915	0	1.06444222933122	0.729	0.589	0	PGCs	CLTC
916	0	1.23033725876643	0.893	0.76	0	PGCs	PSIP1
917	0	1.2227060774684	0.974	0.889	0	PGCs	RPL35
918	5.22429780098721e-307	1.14726693590531	0.602	0.43	1.4928430966321e-302	PGCs	SLIRP
919	5.58585393047689e-307	1.2171132414062	0.531	0.353	1.59615776063377e-302	PGCs	ZNF706
920	8.57225770620894e-305	1.38558090747377	0.359	0.187	2.4495226395492e-300	PGCs	DHFR
921	9.48596665547143e-305	1.5380406464417	0.363	0.196	2.71061497180096e-300	PGCs	SEH1L
922	1.14296665907846e-304	1.28675239562229	0.312	0.147	3.26602722831669e-300	PGCs	ATP6V1C1
923	6.508407776118e-302	1.40406471093224	0.3	0.141	1.85977752202572e-297	PGCs	CLCN3
924	2.41324188367706e-301	1.33460412532889	0.261	0.112	6.89583868260721e-297	PGCs	TK1
925	5.65642598868105e-300	1.42552295899887	0.285	0.129	1.61632372626561e-295	PGCs	AP1B1
926	2.00561435679965e-299	1.07399189870834	0.573	0.396	5.731043024555e-295	PGCs	DNAJB6
927	1.88916341031319e-296	1.32039601898865	0.341	0.174	5.39828444496995e-292	PGCs	GART
928	2.96683689237334e-296	1.2324813118347	0.307	0.146	8.4777364199568e-292	PGCs	BRAP
929	6.64562625090855e-296	1.33872602943445	0.373	0.205	1.89898770119712e-291	PGCs	PDHB
930	7.78673374072333e-293	1.09360666165563	0.472	0.302	2.22505916641169e-288	PGCs	CAP1
931	5.84065817803765e-292	1.17081090496953	0.509	0.338	1.66896807437426e-287	PGCs	CETN2
932	2.44349697160152e-290	1.12604199915994	0.573	0.399	6.98229259635135e-286	PGCs	TAF1D
933	3.04779194443395e-290	1.0730000349114	0.578	0.405	8.70906548122001e-286	PGCs	FAM204A
934	8.03052789970669e-290	1.19400804240883	0.363	0.192	2.29472334734119e-285	PGCs	KAT7
935	6.38000701615093e-289	1.45469709491249	0.264	0.116	1.82308700486513e-284	PGCs	DNAJA3
936	9.09840311573069e-289	1.28929988978875	0.37	0.203	2.59986869032004e-284	PGCs	DDX27
937	6.43437469171787e-287	1.28766902209839	0.445	0.271	1.83862256815838e-282	PGCs	GRSF1
938	7.86310823820101e-287	1.11356869134621	0.425	0.246	2.24688317906594e-282	PGCs	NARS2
939	1.09088408122426e-286	1.34888087878136	0.618	0.532	3.11720126209834e-282	PGCs	PARP1
940	1.56612428454638e-286	1.00286548975328	0.514	0.325	4.47520014309128e-282	PGCs	RBPMS
941	2.78737174455033e-286	1.0432795478872	0.492	0.308	7.96491476005255e-282	PGCs	MED27
942	6.669324638607e-286	1.47357067565271	0.279	0.129	1.90575951548195e-281	PGCs	TP53INP1
943	1.03924195750754e-284	1.45797458074175	0.282	0.133	2.96963389357778e-280	PGCs	DGKD
944	2.36754675524793e-284	1.01394625543192	0.535	0.371	6.76526485312095e-280	PGCs	PSMD2
945	3.39706550169745e-284	1.15463129911245	0.27	0.118	9.70711467110047e-280	PGCs	KIAA0825
946	6.90409166089332e-284	1.45229189678177	0.423	0.254	1.97284419210027e-279	PGCs	NDUFB2
947	1.03372784797846e-283	1.09934342120356	0.436	0.259	2.95387732559844e-279	PGCs	XRCC4
948	1.96506729440218e-281	1.12007355135406	0.476	0.295	5.61517979375423e-277	PGCs	CMSS1
949	2.49934874578958e-281	1.29495674113303	0.369	0.205	7.14188904109373e-277	PGCs	NOLC1
950	2.71342066095568e-281	1.14441558388834	0.411	0.235	7.75359953868085e-277	PGCs	GDI1
951	4.66947500167863e-281	1.08949989861272	0.32	0.157	1.33430248172967e-276	PGCs	ZWILCH
952	7.39123416385296e-281	1.16348630896239	0.376	0.203	2.11204516232098e-276	PGCs	TMX2
953	8.01473268358342e-281	1.36675125085113	0.307	0.151	2.29020986433396e-276	PGCs	PAWR
954	2.16733403578375e-279	1.68693874302087	0.302	0.152	6.19315700725207e-275	PGCs	TXNDC17
955	2.07165251383114e-278	1.24691115004422	0.331	0.168	5.91974705827248e-274	PGCs	RAD17
956	9.56683431029504e-277	1.50311188532838	0.25	0.11	2.73372290416681e-272	PGCs	CCDC112
957	3.04972254525312e-276	1.11034426447247	0.301	0.143	8.71458217306078e-272	PGCs	SCAMP2
958	3.96649808437913e-275	1.02780377181387	0.315	0.151	1.13342682761134e-270	PGCs	FAM21A
959	8.5973864625133e-275	1.28305185673973	0.417	0.249	2.45670318166318e-270	PGCs	UBE2Q1
960	1.93952374230978e-274	1.00375022919594	0.421	0.247	5.54218909365018e-270	PGCs	NUSAP1
961	3.78555387638043e-271	1.32475627628256	0.451	0.283	1.08172202017571e-266	PGCs	SOD2
962	7.95169507650428e-271	1.31068701088073	0.292	0.14	2.2721968681111e-266	PGCs	CCDC171
963	1.49326076690446e-267	1.42941269819772	0.25	0.112	4.26699264142949e-263	PGCs	RACGAP1
964	9.85782788609064e-267	1.32285566498386	0.259	0.117	2.8168743184504e-262	PGCs	ZNF382
965	1.15553591130248e-264	1.16677289151842	0.44	0.269	3.30194386654682e-260	PGCs	MSL3
966	1.75497315978028e-264	1.21102105839907	0.449	0.281	5.01483580407215e-260	PGCs	ARL14EP
967	2.02744948601885e-264	1.36380231238748	0.43	0.268	5.79343690629887e-260	PGCs	FAM135A
968	1.79492396875255e-263	1.06692195597685	0.46	0.289	5.12899524071043e-259	PGCs	DPF2
969	7.3905369515144e-263	1.19094741561828	0.373	0.211	2.11184593389524e-258	PGCs	ATP6AP1
970	3.55549741971413e-262	1.01595705122123	0.589	0.417	1.01598338768331e-257	PGCs	GKAP1
971	5.1586811756373e-262	1.26933154788875	0.476	0.333	1.47409314593836e-257	PGCs	NDUFA10
972	4.56626495201254e-261	1.39036238949897	0.334	0.178	1.30481021003758e-256	PGCs	POLDIP3
973	2.65237549387332e-257	1.19568669254032	0.337	0.179	7.57916297374303e-253	PGCs	FARSB
974	4.39003611040857e-257	1.07419634793863	0.438	0.267	1.25445281854925e-252	PGCs	GLYR1
975	4.21399433404912e-254	1.2784816346663	0.314	0.165	1.20414888095454e-249	PGCs	ACACA
976	1.04759062493304e-253	1.15479750751775	0.371	0.209	2.99349021074616e-249	PGCs	UBA1
977	1.1017906613721e-251	1.09716971704224	0.518	0.373	3.14836681487077e-247	PGCs	UQCRB
978	4.17342397011946e-251	1.03413793035289	0.409	0.244	1.19255589946163e-246	PGCs	GPI
979	2.09935370895318e-250	1.31256413340827	0.786	0.629	5.99890322333371e-246	PGCs	ENSBTAG00000043567
980	1.35130579870676e-248	1.08281032676557	0.49	0.327	3.86135631980457e-244	PGCs	PFDN6
981	7.11439027847513e-248	1.58586369064466	0.253	0.121	2.03293702207427e-243	PGCs	SPIRE1
982	7.28019977293753e-248	1.21034029113792	0.313	0.164	2.0803170851169e-243	PGCs	RPIA
983	1.71048693134039e-246	1.19684872159156	0.308	0.158	4.88771640630516e-242	PGCs	NAB1
984	1.88062831681164e-246	1.34518801632957	0.279	0.138	5.37389541528925e-242	PGCs	PRMT5
985	1.15754114993121e-245	1.12226576161253	0.348	0.19	3.30767383592843e-241	PGCs	CHD1L
986	9.72223475379238e-244	1.18343135230216	0.313	0.163	2.77812858089617e-239	PGCs	POLD3
987	9.17370025923016e-243	1.33862713688475	0.328	0.177	2.62138484907502e-238	PGCs	MRPS25
988	1.37798284791088e-242	1.09659094107887	0.348	0.189	3.93758598790533e-238	PGCs	NDRG3
989	2.98497946857259e-242	1.17052137211215	0.443	0.307	8.52957883144617e-238	PGCs	UQCRC1
990	4.77648579598554e-241	1.25213865610478	0.309	0.16	1.36488081620287e-236	PGCs	HPRT1
991	1.37484943375934e-240	1.008994064353	0.496	0.331	3.92863225696732e-236	PGCs	GTF2E2
992	1.41414999183094e-240	1.01571986296494	0.457	0.289	4.04093360165692e-236	PGCs	PPP2R5A
993	3.91271799160635e-240	1.2268535274374	0.356	0.204	1.11805916610151e-235	PGCs	TMEM126A
994	9.92753712236252e-240	1.62257229524678	0.256	0.125	2.83679373271509e-235	PGCs	NSD2
995	6.99909797572208e-239	1.11942801732072	0.379	0.225	1.99999224656258e-234	PGCs	SLC3A2
996	8.08971412314311e-239	1.28731471499071	0.331	0.18	2.31163581068814e-234	PGCs	MRPL15
997	8.2157418831197e-239	1.80829535055058	0.257	0.132	2.34764824310146e-234	PGCs	FABP7
998	7.91191139463777e-238	1.19114567904044	0.339	0.187	2.26082868101774e-233	PGCs	DTYMK
999	4.37354851718052e-235	1.30410235746112	0.253	0.121	1.24974148878433e-230	PGCs	DAB1
1000	6.23386624540894e-235	2.10647065999949	0.452	0.352	1.7813272796256e-230	PGCs	CTSV
1001	5.92243830160543e-233	1.07747658141519	0.528	0.332	1.69233674468375e-228	PGCs	ND4
1002	7.09304264505817e-233	1.09896198783392	0.306	0.159	2.02683693582537e-228	PGCs	CYB5R4
1003	1.85887139418547e-231	1.03763992282521	0.555	0.399	5.31172500888499e-227	PGCs	FER
1004	3.04662207047113e-231	1.2103212331139	0.293	0.15	8.70572256637125e-227	PGCs	LRIF1
1005	3.16012439707888e-231	1.30254574096919	0.282	0.144	9.0300554646529e-227	PGCs	RMI2
1006	1.62608956967894e-230	1.22431843832257	0.282	0.142	4.64655094535756e-226	PGCs	CCDC115
1007	4.80785605269289e-229	1.13386996127852	0.258	0.123	1.37384486705699e-224	PGCs	THOC5
1008	5.0656634335373e-227	1.08145400369371	0.327	0.177	1.44751332613328e-222	PGCs	GAK
1009	5.18966670104162e-226	1.05545479504145	0.416	0.258	1.48294725982264e-221	PGCs	USP12
1010	1.74289604759023e-225	1.28899448123903	0.384	0.234	4.98032545598908e-221	PGCs	TMX1
1011	1.77810471962519e-224	1.91313085248197	0.515	0.437	5.08093423632897e-220	PGCs	AKR1B1
1012	1.26532037267917e-223	1.19810693081561	0.313	0.169	3.61565296493072e-219	PGCs	FZD3
1013	8.92993682759869e-223	1.01711131974492	0.275	0.136	2.55172944848633e-218	PGCs	PDIA5
1014	1.62258449612892e-221	1.11349238230527	0.358	0.211	4.6365351976884e-217	PGCs	ABCF1
1015	5.6123607981198e-221	1.15605916557536	0.266	0.132	1.60373209806273e-216	PGCs	SAMHD1
1016	6.97568928175755e-218	1.09648371986019	0.364	0.215	1.99330321226222e-213	PGCs	MECP2
1017	3.77622555030356e-215	1.14749384206773	0.412	0.261	1.07905645099924e-210	PGCs	ZCCHC17
1018	4.86972339343318e-215	1.05239127500032	0.408	0.256	1.39152345967353e-210	PGCs	ACP1
1019	1.0325995085902e-214	1.15141326575712	0.318	0.177	2.9506530957965e-210	PGCs	ADGRV1
1020	7.95171669599043e-213	1.10246786855135	0.326	0.181	2.27220304587926e-208	PGCs	CDC16
1021	2.23505187994845e-211	1.04647286311974	0.402	0.249	6.38666074695269e-207	PGCs	PLEKHA1
1022	2.89304129590513e-211	1.1509639352748	0.282	0.148	8.26686550304891e-207	PGCs	NGLY1
1023	3.49685085522784e-211	1.24098847070071	0.304	0.171	9.99225131881354e-207	PGCs	ACOT7
1024	4.27808586667802e-211	1.00999832564314	0.412	0.261	1.22246303640324e-206	PGCs	FBXL5
1025	2.16104574243323e-210	1.03064536300145	0.289	0.149	6.17518820900296e-206	PGCs	ENSBTAG00000018987
1026	1.77493810007266e-208	1.34302721284832	0.265	0.139	5.07188562095763e-204	PGCs	ADSS2
1027	9.07228376709697e-208	1.11455448607251	0.325	0.186	2.59240508644796e-203	PGCs	EXOSC8
1028	6.37098599290153e-206	1.17644797911409	0.456	0.286	1.82050924747161e-201	PGCs	ND2
1029	1.58656860803356e-205	1.19477357211183	0.302	0.166	4.5336197974559e-201	PGCs	HYOU1
1030	2.73269895448294e-205	1.02310141514532	0.353	0.207	7.80868726243501e-201	PGCs	NFATC3
1031	3.37146760867654e-205	1.2661863303677	0.343	0.202	9.63396869179321e-201	PGCs	CLNS1A
1032	8.45213845335816e-204	1.5986603336156	0.273	0.15	2.4151985630471e-199	PGCs	GARS1
1033	1.6679406908938e-202	1.11422806969698	0.344	0.202	4.76614052422902e-198	PGCs	KCTD20
1034	1.03092344839355e-201	1.13505031502949	0.273	0.143	2.94586375378457e-197	PGCs	AATF
1035	6.68672139109138e-199	1.15295536336089	0.27	0.143	1.91073063750436e-194	PGCs	LGALS3BP
1036	4.7849657350961e-197	1.14379651930114	0.298	0.166	1.36730395880371e-192	PGCs	WDPCP
1037	4.98638837794357e-197	1.04978977598453	0.389	0.245	1.42486047899737e-192	PGCs	DNTTIP2
1038	2.20532360002614e-196	1.06368795275463	0.44	0.294	6.3017121870747e-192	PGCs	ZFX
1039	3.39782873923111e-196	1.13042945637506	0.33	0.194	9.70929562235289e-192	PGCs	TIMM23
1040	1.40636378546524e-194	1.24408093642906	0.279	0.151	4.01868451696691e-190	PGCs	DDX39A
1041	3.37281901123343e-191	1.19064618202976	0.288	0.158	9.63783032459954e-187	PGCs	RRP1B
1042	1.32666004666542e-189	1.1481693417504	0.295	0.166	3.79093108334644e-185	PGCs	COPG2
1043	2.15017388621505e-188	1.41534961164207	0.261	0.139	6.14412187985952e-184	PGCs	TSPYL2
1044	5.54365819674731e-185	1.11146244299584	0.358	0.223	1.58410032972054e-180	PGCs	PNO1
1045	6.74901527318046e-185	1.10188778566882	0.396	0.264	1.92853111431132e-180	PGCs	TULP4
1046	1.63551943313186e-184	1.0024730076384	0.308	0.174	4.6734967801743e-180	PGCs	SOAT1
1047	6.14625142107533e-184	1.13843151179742	0.432	0.275	1.75629134357228e-179	PGCs	ENSBTAG00000052369
1048	3.64395799860769e-183	1.06900465131658	0.313	0.18	1.04126099810215e-178	PGCs	DLD
1049	2.00188203997547e-182	1.0612523770456	0.382	0.241	5.7203779292299e-178	PGCs	MAPRE1
1050	9.36073639568309e-182	1.05529275765416	0.33	0.196	2.67483042506644e-177	PGCs	TMEM219
1051	1.45474902613142e-181	1.07879613388638	0.339	0.204	4.15694534217054e-177	PGCs	HSF1
1052	1.54548795797148e-181	1.22401532311027	0.307	0.177	4.41623183990351e-177	PGCs	C11H9orf78
1053	1.66501849774957e-181	1.24595780583375	0.272	0.147	4.75779035731941e-177	PGCs	HAUS4
1054	1.70708740679809e-180	1.24364677466746	0.385	0.27	4.87800226492555e-176	PGCs	FXYD6
1055	2.57233527232779e-180	1.13708266718463	0.292	0.166	7.35044804067665e-176	PGCs	MPHOSPH10
1056	2.01029094734603e-179	1.11964315197162	0.329	0.203	5.74440638204129e-175	PGCs	NARS1
1057	2.40953062898358e-177	1.04099084961436	0.288	0.163	6.88523377232059e-173	PGCs	AK6
1058	1.08707029825096e-176	1.0453006821279	0.327	0.201	3.10630337725213e-172	PGCs	ALDH7A1
1059	1.53255617297537e-176	1.01152975443795	0.376	0.238	4.37927926427712e-172	PGCs	TSN
1060	4.6906246816791e-174	1.08431414873934	0.368	0.234	1.3403460027898e-169	PGCs	UBE2T
1061	1.76177615832746e-172	1.09167927853608	0.314	0.187	5.03427537242071e-168	PGCs	DCAF1
1062	2.785447467835e-172	1.09722688981657	0.285	0.162	7.9594161393385e-168	PGCs	CNOT9
1063	1.03251681860174e-170	1.08102952639746	0.336	0.211	2.95041680915448e-166	PGCs	FUNDC2
1064	2.23726993198074e-170	1.00391340874062	0.285	0.161	6.39299883063497e-166	PGCs	CHUK
1065	1.18035335375044e-169	1.20263227495024	0.253	0.137	3.37285970834189e-165	PGCs	ZWINT
1066	1.58272631116037e-168	1.04264557499293	0.304	0.18	4.52264043414076e-164	PGCs	RABL6
1067	2.65553155934935e-168	1.31026179680806	0.331	0.206	7.58818143084075e-164	PGCs	RIDA
1068	4.48227652342475e-166	1.03876800312032	0.276	0.156	1.28081051656862e-161	PGCs	SMPD4
1069	4.87144716103735e-166	1.05882535544852	0.251	0.135	1.39201602626642e-161	PGCs	UBXN2A
1070	4.44742884529887e-165	1.72581639937654	0.115	0.277	1.27085279254415e-160	PGCs	KEH36-p11
1071	6.99194011621524e-165	1.04185615131557	0.273	0.155	1.99794688820851e-160	PGCs	SHISA5
1072	4.01940063416924e-164	1.27851048148537	0.285	0.168	1.14854373121386e-159	PGCs	NKAPD1
1073	6.61726920023743e-162	1.01591945081167	0.391	0.272	1.89088467396785e-157	PGCs	VTI1B
1074	1.3017875856549e-160	1.05342281061031	0.347	0.219	3.71985802600887e-156	PGCs	FAM50A
1075	1.18408273836699e-158	1.04275648125983	0.279	0.16	3.38351642488368e-154	PGCs	NUP85
1076	1.20200504322941e-156	1.03953733495322	0.272	0.157	3.43472941102804e-152	PGCs	SURF1
1077	1.27422137323109e-156	1.1301070499881	0.277	0.163	3.64108757400783e-152	PGCs	TENT4A
1078	3.25591410278683e-154	1.31045872713884	0.262	0.152	9.30377454871336e-150	PGCs	UGGT2
1079	4.26982708794245e-154	1.09998765427412	0.288	0.171	1.22010309037956e-149	PGCs	AKAP11
1080	1.67926835966159e-153	1.1164551653026	0.321	0.206	4.79850933773299e-149	PGCs	CIBAR1
1081	4.97514535211687e-153	1.05760746093783	0.425	0.301	1.42164778436739e-148	PGCs	C6H4orf48
1082	1.62979261377472e-152	1.06354206147118	0.346	0.223	4.65713239386126e-148	PGCs	UXT
1083	1.18536913004177e-151	1.05645533931792	0.268	0.154	3.38719228909437e-147	PGCs	KXD1
1084	1.46055123843781e-151	1.17780324397719	0.291	0.174	4.17352516383603e-147	PGCs	NDUFAF8
1085	7.81208992633688e-151	1.02435702002441	0.266	0.152	2.23230469645076e-146	PGCs	INTS11
1086	8.60557226608081e-148	1.03658807017106	0.298	0.18	2.45904227503259e-143	PGCs	MAPK6
1087	1.20598251350611e-147	1.00603719070889	0.357	0.243	3.44609503234371e-143	PGCs	CISD1
1088	1.18295824863271e-146	1.01548697761943	0.381	0.27	3.38030319546798e-142	PGCs	C24H18orf32
1089	5.05345151752176e-145	1.0286930052686	0.289	0.174	1.44402377113184e-140	PGCs	MINDY2
1090	1.27470038268492e-143	1.12615756490007	0.296	0.184	3.64245634352217e-139	PGCs	SCLT1
1091	4.07600085779306e-143	1.1239017405345	0.503	0.343	1.16471724511437e-138	PGCs	ATP6
1092	4.48909686170754e-143	1.07864501154249	0.359	0.239	1.28275942823293e-138	PGCs	DNAJC21
1093	2.3249848119402e-142	1.08682751327021	0.25	0.143	6.64364410011913e-138	PGCs	TUBG1
1094	1.52441591934663e-141	1.00728611756579	0.364	0.246	4.356018489533e-137	PGCs	POLR2J
1095	1.07137171202459e-140	1.01157553588263	0.39	0.27	3.06144466711027e-136	PGCs	CHORDC1
1096	5.11335018323118e-138	1.17166672672503	0.301	0.191	1.46113981485831e-133	PGCs	THYN1
1097	3.06993126311976e-137	1.10211781576709	0.402	0.267	8.77232858436471e-133	PGCs	CYTB
1098	5.12393179469493e-134	1.0358840513599	0.409	0.294	1.46416351033408e-129	PGCs	CCDC59
1099	1.409159729472e-133	1.0123245038934	0.306	0.194	4.02667392696623e-129	PGCs	MRPS18C
1100	5.0219527917139e-133	1.01713570979441	0.275	0.168	1.43502301023225e-128	PGCs	ASB7
1101	5.36608551234784e-132	1.47357101774807	0.276	0.175	1.53335893515339e-127	PGCs	JADE3
1102	4.72634262018823e-130	1.00905116090701	0.288	0.182	1.35055240371879e-125	PGCs	EML5
1103	6.95539760733517e-130	1.15834376580688	0.269	0.166	1.98750486629603e-125	PGCs	SEC11C
1104	2.43458247286279e-127	1.06639402727683	0.28	0.178	6.95681941620543e-123	PGCs	LIN54
1105	7.92102033464262e-127	1.02531982368648	0.35	0.251	2.26343156062413e-122	PGCs	CYCS
1106	1.50895077530922e-125	1.0710826088402	0.282	0.177	4.3118268404461e-121	PGCs	GEMIN8
1107	2.31388902611255e-125	1.04399044334593	0.329	0.217	6.61193789211662e-121	PGCs	CHCHD7
1108	2.71487931014768e-125	1.04387248997014	0.315	0.212	7.75776762874698e-121	PGCs	STEEP1
1109	1.89390713984966e-124	1.10507945600307	0.288	0.183	5.41183965212039e-120	PGCs	COPRS
1110	4.61693576439499e-121	1.00216503234483	0.315	0.206	1.31928939467587e-116	PGCs	UCHL5
1111	9.72954754759703e-118	1.02032240528322	0.43	0.314	2.78021821172585e-113	PGCs	GSTP1.1
1112	5.2726482558805e-116	1.1234199089895	0.463	0.325	1.50665923911785e-111	PGCs	ND3
1113	2.70428559392756e-115	1.21923909040894	0.257	0.161	7.72749608464801e-111	PGCs	BAG1
1114	3.56493378015667e-114	1.04081237902169	0.291	0.192	1.01867982767977e-109	PGCs	XPR1
1115	1.79683485805539e-107	1.18494050583386	0.283	0.199	5.13445560689327e-103	PGCs	ANXA1
1116	2.3495685924823e-102	1.0772594317011	0.263	0.172	6.71389225301818e-98	PGCs	CHAMP1
1117	4.35926190447579e-86	1.04294701301967	0.264	0.183	1.24565908920396e-81	PGCs	RBIS
1118	1.39820700421433e-81	1.16791843515589	0.253	0.172	3.99537651454243e-77	PGCs	PDE6D
1119	1.02718946566408e-77	1.01479343647813	0.28	0.197	2.9351938981351e-73	PGCs	EEF1E1
1120	0	7.36568797357622	0.852	0.411	0	Other cells	HBG
1121	0	1.84509887923746	0.545	0.129	0	Other cells	CPEB4
1122	0	8.99269354363141	0.438	0.023	0	Other cells	AHSP
1123	0	4.76308696227955	0.442	0.035	0	Other cells	NRCAM
1124	0	2.20779073660432	0.563	0.158	0	Other cells	YPEL3
1125	0	2.58883012191308	0.518	0.122	0	Other cells	LOC112444653
1126	0	9.07977362605721	0.405	0.013	0	Other cells	HBM
1127	0	2.36302507723445	0.488	0.109	0	Other cells	KEH36-p05
1128	0	2.14672445893648	0.492	0.122	0	Other cells	LOC112442408
1129	0	7.3346684309855	0.372	0.008	0	Other cells	ALAS2
1130	0	2.37252350261632	0.4	0.055	0	Other cells	HBE1
1131	0	3.32487941739596	0.375	0.049	0	Other cells	UROS
1132	0	3.1795552466269	0.408	0.086	0	Other cells	DST
1133	0	2.46809820068692	0.407	0.088	0	Other cells	GCLM
1134	0	2.01747379100744	0.394	0.077	0	Other cells	SH3BGRL2
1135	0	3.67459716928925	0.338	0.024	0	Other cells	ENDOD1
1136	0	4.6688583715218	0.33	0.019	0	Other cells	STARD10
1137	0	9.15767675374283	0.316	0.006	0	Other cells	GYPB
1138	0	3.28112477548145	0.354	0.053	0	Other cells	DPYSL3
1139	0	8.67382960087867	0.305	0.004	0	Other cells	GYPA
1140	0	5.76552950638731	0.324	0.024	0	Other cells	SPATA13
1141	0	5.83390677319182	0.311	0.012	0	Other cells	FZD5
1142	0	7.56854395963962	0.3	0.005	0	Other cells	HEMGN
1143	0	2.92432550779688	0.321	0.034	0	Other cells	HBZ
1144	0	3.30483970543766	0.322	0.039	0	Other cells	RBM38
1145	0	8.94107486937184	0.283	0.002	0	Other cells	KLF1
1146	0	2.39840175682762	0.329	0.055	0	Other cells	LOC132344794
1147	0	8.36711549790631	0.272	0.002	0	Other cells	SLC4A1
1148	0	4.6216918605659	0.281	0.016	0	Other cells	FADS3
1149	0	6.25356657375658	0.274	0.012	0	Other cells	CLIC5
1150	0	5.27666183180645	0.265	0.01	0	Other cells	HBQ1
1151	0	8.12448489497763	0.263	0.01	0	Other cells	PTPRO
1152	0	3.85917289834621	0.274	0.024	0	Other cells	NFE2
1153	0	5.50490383623005	0.256	0.011	0	Other cells	TRIM10
1154	0	7.1598850730135	0.264	0.02	0	Other cells	PTPRQ
1155	0	2.89766779329248	0.268	0.026	0	Other cells	GPR146
1156	0	5.93466160179302	0.275	0.034	0	Other cells	PODXL
1157	0	5.35985897864163	0.279	0.039	0	Other cells	SLC48A1
1158	0	4.99322220785346	0.251	0.011	0	Other cells	SPTA1
1159	0	6.78279975300913	0.256	0.019	0	Other cells	NPHS2
1160	0	3.67959762137176	0.262	0.026	0	Other cells	PHLDA3
1161	0	4.92901957889833	0.268	0.033	0	Other cells	PABIR2
1162	0	3.74755549990124	0.252	0.019	0	Other cells	TMEM86B
1163	0	2.36309882301177	0.268	0.037	0	Other cells	GCNT1
1164	0	4.73754719040678	0.272	0.042	0	Other cells	MAFB
1165	0	3.41477510880908	0.26	0.036	0	Other cells	ERBB4
1166	0	3.49065775525433	0.256	0.032	0	Other cells	LAMA5
1167	0	2.47386905921363	0.259	0.036	0	Other cells	SGIP1
1168	0	3.26541195147107	0.252	0.035	0	Other cells	RAB3C
1169	4.7529913180464e-303	2.53253696541912	0.498	0.135	1.35816726913176e-298	Other cells	MXRA7
1170	2.07212139320785e-298	2.53339588531793	0.624	0.218	5.92108688109143e-294	Other cells	PLAGL1
1171	3.17938695891124e-297	2.27249878075737	0.365	0.073	9.08509823508887e-293	Other cells	LOC112441655
1172	9.03432710136435e-295	2.05940998433018	0.558	0.174	2.58155896921486e-290	Other cells	KEH36-p03
1173	7.4417785964602e-294	5.42163454646796	0.251	0.04	2.1264882339385e-289	Other cells	LOC100296900
1174	2.08721227122171e-281	2.90632252777807	0.267	0.044	5.96420906501603e-277	Other cells	RGCC
1175	4.08618141372432e-281	4.27792834406474	0.258	0.042	1.16762633897172e-276	Other cells	LOC132346186
1176	1.61065583159554e-274	2.33539266529192	0.603	0.246	4.60244903878427e-270	Other cells	KEH36-r02
1177	4.89758390629039e-273	3.0537482968061	0.503	0.152	1.39948460122248e-268	Other cells	ALAD
1178	1.23242194542864e-271	3.24863219547316	0.281	0.05	3.52164570906233e-267	Other cells	SLC35F1
1179	3.03376137208474e-271	3.01525555522084	0.292	0.054	8.66897312073214e-267	Other cells	ANKRD9
1180	1.94912258090818e-270	2.42847382857235	0.39	0.09	5.56961777494512e-266	Other cells	FECH
1181	5.2369892133812e-266	2.50944562844058	0.446	0.12	1.49646966772368e-261	Other cells	CD59
1182	1.76362707697919e-264	1.92062157187671	0.603	0.246	5.03956437246805e-260	Other cells	KEH36-p07
1183	6.72147981565189e-263	1.84518286304595	0.602	0.245	1.92066285732253e-258	Other cells	KEH36-p10
1184	3.12261807821603e-260	1.88790147737919	0.602	0.241	8.92288115850231e-256	Other cells	KEH36-p08
1185	3.74835776501228e-260	1.93980415244969	0.575	0.2	1.07109323135226e-255	Other cells	KEH36-p06
1186	4.2627603367834e-260	2.27621626037746	0.266	0.045	1.21808376623586e-255	Other cells	PDGFRB
1187	4.87463854577261e-260	1.94853812891344	0.377	0.084	1.39292796445452e-255	Other cells	DOCK5
1188	5.50715535986823e-258	2.04848803438728	0.6	0.244	1.57366964408235e-253	Other cells	KEH36-p01
1189	1.77696609643691e-257	1.87978435229185	0.6	0.236	5.07768062056846e-253	Other cells	KEH36-p04
1190	5.64973522419651e-253	3.28264894553638	0.608	0.222	1.61441184031415e-248	Other cells	GADD45A
1191	8.87564765149197e-252	1.75205265149483	0.689	0.274	2.53621631641383e-247	Other cells	VDAC3
1192	1.58313202909765e-251	1.64603172886079	0.602	0.245	4.52379977314653e-247	Other cells	KEH36-p11
1193	1.60460236800817e-250	1.72158944978178	0.722	0.297	4.58515126658334e-246	Other cells	PRXL2A
1194	3.51239637223418e-249	2.03581196326243	0.349	0.077	1.00366726336592e-244	Other cells	JOSD2
1195	4.64005898613419e-249	2.54325445560952	0.374	0.09	1.32589685528784e-244	Other cells	MPC1
1196	5.49102004759555e-247	1.9496894464826	0.603	0.246	1.56905897860043e-242	Other cells	KEH36-r01
1197	2.39452619700907e-244	4.46614831969285	0.259	0.049	6.84235860795341e-240	Other cells	MORC4
1198	2.63015514744766e-244	2.17408141173999	0.603	0.246	7.51566833383169e-240	Other cells	RN18S1
1199	2.50820584761877e-242	1.75536324898088	0.456	0.123	7.16719820957064e-238	Other cells	GSE1
1200	4.20767623179957e-236	2.14619181587585	0.283	0.054	1.20234348323673e-231	Other cells	KEH36-p09
1201	1.14808427455106e-234	3.73591323472359	0.438	0.137	3.28065081452966e-230	Other cells	HMBS
1202	3.23794174964122e-233	1.82289427379784	0.594	0.238	9.25241854959979e-229	Other cells	KEH36-p12
1203	1.916086414763e-230	1.60310772598541	0.527	0.165	5.47521693018526e-226	Other cells	HAGH
1204	9.28779717797345e-230	1.95967585371041	0.255	0.046	2.65398804360591e-225	Other cells	ARID3B
1205	2.21210602971506e-227	2.91272726104504	0.322	0.074	6.3210929799108e-223	Other cells	ANK2
1206	1.46926645476764e-226	2.85321457824295	0.312	0.071	4.19842889449852e-222	Other cells	DUSP10
1207	1.64355002075747e-223	2.43067783632876	0.304	0.067	4.69644418431446e-219	Other cells	MEGF9
1208	2.34286848653732e-222	3.05881880548733	0.268	0.054	6.69474670028038e-218	Other cells	BEX4
1209	5.14877357571185e-221	1.63030142338958	0.391	0.099	1.47126204925966e-216	Other cells	DNAJB2
1210	4.98321415182366e-219	2.03549096633629	0.35	0.084	1.42395344388361e-214	Other cells	LOC132344361
1211	1.97536407934982e-214	3.0099229966421	0.273	0.058	5.64460285674212e-210	Other cells	TUBB2B
1212	6.1631180649991e-214	2.36834311453527	0.373	0.102	1.76111098707349e-209	Other cells	ID4
1213	4.26498546951252e-213	2.49865435491351	0.409	0.122	1.2187195979132e-208	Other cells	TSPAN7
1214	7.68932815400815e-213	2.40301431667237	0.306	0.069	2.19722552000783e-208	Other cells	FRMD8
1215	5.3498444806472e-212	1.85651275769692	0.463	0.145	1.52871806034494e-207	Other cells	LOC782776
1216	2.98160008131307e-208	2.38292374369938	0.568	0.228	8.51992223235211e-204	Other cells	LOC112444863
1217	1.52904017480564e-207	1.52251081030622	0.589	0.232	4.36923229950712e-203	Other cells	KEH36-p13
1218	1.01511429017296e-204	1.69143889275243	0.334	0.081	2.90068908416925e-200	Other cells	SLC7A5
1219	1.29689066687773e-201	1.99806247459539	0.299	0.068	3.7058650806031e-197	Other cells	RETREG1
1220	3.13604386888782e-199	2.1525400772506	0.32	0.079	8.96124535534695e-195	Other cells	CNTFR
1221	5.87637480142508e-199	2.21941709028076	0.41	0.124	1.67917409950722e-194	Other cells	LMNA
1222	3.82650812913743e-198	2.56845107398471	0.326	0.083	1.09342469790102e-193	Other cells	SLC25A37
1223	1.50444131589096e-197	2.18364998892995	0.277	0.06	4.29894106015842e-193	Other cells	CDR2
1224	1.35040442887371e-196	2.01302452555706	0.355	0.093	3.85878065550662e-192	Other cells	C17H22orf39
1225	1.23583103419789e-194	2.79763689535406	0.305	0.076	3.53138718022048e-190	Other cells	C28H1orf198
1226	1.16601644346298e-193	2.21567664563065	0.385	0.113	3.33189198719547e-189	Other cells	UROD
1227	3.05083368286702e-192	1.94329411713481	0.672	0.316	8.71775724879251e-188	Other cells	ISCA1
1228	4.28984673856225e-192	1.96483609583389	0.384	0.111	1.22582370554416e-187	Other cells	ELOVL1
1229	5.00449482376799e-192	1.51456629002603	0.623	0.254	1.4300343958917e-187	Other cells	CXXC5
1230	1.20626388235182e-190	1.50425814994075	0.594	0.246	3.44689904382032e-186	Other cells	RPL31
1231	1.29585913710342e-189	2.28555028103828	0.301	0.073	3.70291748427303e-185	Other cells	GRIK2
1232	6.08802309732162e-188	2.80232515860367	0.252	0.055	1.73965260005965e-183	Other cells	LOC101906565
1233	5.99041909345915e-187	1.42597408689611	0.825	0.502	1.71176225595595e-182	Other cells	GABARAPL2
1234	2.39795904797771e-182	4.06543753883517	0.332	0.096	6.8521679795963e-178	Other cells	VEGFA
1235	5.11246141341332e-178	1.60727911270421	0.505	0.184	1.46088584888286e-173	Other cells	ATP6V0C
1236	3.6759381203181e-175	3.67285709399743	0.282	0.071	1.0503993178809e-170	Other cells	TUBB3
1237	7.14668050549562e-175	1.65330734018472	0.449	0.15	2.04216395444537e-170	Other cells	LOC132344463
1238	8.42062566227032e-175	1.74464022137676	0.282	0.067	2.40619378299374e-170	Other cells	SYT11
1239	1.19400470079423e-172	2.32935674944794	0.272	0.066	3.41186843251951e-168	Other cells	MTUS1
1240	7.70958404856626e-169	3.40099649380339	0.262	0.065	2.20301364187781e-164	Other cells	CDH6
1241	2.93568349870763e-166	1.90374590993531	0.296	0.075	8.38871559755705e-162	Other cells	LOC107131684
1242	8.53505309769771e-166	1.67220701272915	0.422	0.14	2.43889142266712e-161	Other cells	MRPL36
1243	1.86375290255254e-165	3.62038526878429	0.325	0.099	5.32567391904388e-161	Other cells	CNKSR3
1244	2.83690762121125e-165	1.1405762086376	0.787	0.443	8.10646352761115e-161	Other cells	STMP1
1245	3.74310912967982e-164	1.87201272238031	0.373	0.114	1.06959343380601e-159	Other cells	GADD45B
1246	5.25963009146361e-164	1.28603838964153	0.408	0.128	1.50293929863573e-159	Other cells	CD82
1247	1.12411099157968e-162	1.51947261228648	0.597	0.245	3.21214715843892e-158	Other cells	LOC107132468
1248	1.71298086858261e-162	3.05810490783526	0.262	0.067	4.8948428319748e-158	Other cells	ADM
1249	1.67693913971718e-161	2.56695539473673	0.266	0.067	4.79185359174184e-157	Other cells	LOC132345691
1250	1.93465316316408e-161	1.65432997067035	0.378	0.116	5.52827141374137e-157	Other cells	IMP3
1251	2.191383480177e-160	1.88622271009879	0.288	0.074	6.26187829460579e-156	Other cells	LOC100847363
1252	3.1921354448987e-160	1.66991134930938	0.432	0.151	9.12152703379804e-156	Other cells	AP2M1
1253	3.46560651775115e-159	1.87024848886465	0.575	0.26	9.90297062447391e-155	Other cells	RAD23A
1254	7.22308926666527e-159	1.82232647413447	0.339	0.099	2.0639977579496e-154	Other cells	MTLN
1255	2.67971690424044e-157	2.23821539316293	0.275	0.072	7.65729105386705e-153	Other cells	TNFRSF21
1256	2.94902040987093e-157	1.73777460085748	0.286	0.074	8.42682582120619e-153	Other cells	FABP3
1257	3.226090744273e-157	4.06901447880897	0.265	0.072	9.2185543017601e-153	Other cells	ENPEP
1258	5.73163456602546e-157	2.3278051293182	0.352	0.11	1.63781457724178e-152	Other cells	GCH1
1259	6.87218489365891e-157	1.46559036478793	0.568	0.239	1.96372683336303e-152	Other cells	OST4
1260	1.19059458549757e-156	1.40694443883321	0.331	0.093	3.40212402805931e-152	Other cells	HOXA5
1261	8.20140432418033e-153	1.74728303665224	0.354	0.109	2.34355128563453e-148	Other cells	PDLIM5
1262	1.09630979230805e-151	2.59639950639483	0.268	0.071	3.13270523152024e-147	Other cells	ADGRB3
1263	1.1020382325937e-151	1.17492933181383	0.739	0.398	3.14907424963648e-147	Other cells	FIS1
1264	1.53935197092356e-151	1.60910415804866	0.29	0.077	4.39869825691406e-147	Other cells	TIMM17A
1265	5.81628610351205e-150	2.04402736486397	0.312	0.091	1.66200375407857e-145	Other cells	MRPL14
1266	2.25161111156145e-149	1.7007855562482	0.272	0.07	6.43397875128685e-145	Other cells	ST3GAL1
1267	3.97965690542726e-149	1.22602178948365	0.582	0.245	1.13718696072584e-144	Other cells	LOC781576
1268	6.9664436567658e-147	1.66981109679494	0.438	0.161	1.99066127492083e-142	Other cells	RNASEK
1269	1.19719876315512e-146	1.45000747448436	0.546	0.241	3.42099546571576e-142	Other cells	CLTB
1270	2.68553646214499e-146	1.72561235422032	0.288	0.079	7.67392044057931e-142	Other cells	DAAM2
1271	3.34376621721172e-145	1.74076223749597	0.256	0.064	9.55481196568249e-141	Other cells	PARVB
1272	1.79266917504014e-144	1.38704150825407	0.584	0.257	5.12255216767721e-140	Other cells	H1-10
1273	2.6168699087761e-144	6.47858973784339	0.342	0.118	7.4777057643277e-140	Other cells	MAGI2
1274	3.4896352183973e-143	1.96214524742169	0.273	0.074	9.97163263657027e-139	Other cells	IFT25
1275	4.06863271460077e-143	1.6377292462955	0.43	0.159	1.16261179819717e-138	Other cells	KIF1B
1276	8.84346039421866e-143	3.0025657768096	0.448	0.18	2.52701880764798e-138	Other cells	H19
1277	5.86943182471885e-142	1.37308416911203	0.429	0.154	1.67719014391341e-137	Other cells	SIAH2
1278	1.11837225022152e-141	1.16643106508992	0.579	0.251	3.195748705008e-137	Other cells	MICOS10
1279	2.19372076791394e-141	2.84268446612467	0.363	0.127	6.26855709431408e-137	Other cells	NFKBIA
1280	2.50530041448139e-140	1.39907642831301	0.323	0.096	7.15889593438059e-136	Other cells	RCL1
1281	4.24131840160981e-138	1.65601461291178	0.379	0.13	1.21195673326e-133	Other cells	ROGDI
1282	4.8128575979387e-138	3.5335177003589	0.289	0.087	1.37527405861098e-133	Other cells	TMCC2
1283	8.36970083333615e-137	1.47788400050819	0.376	0.126	2.3916420131258e-132	Other cells	SUPT4H1
1284	1.14046825713631e-135	1.90759905567284	0.319	0.1	3.25888804476702e-131	Other cells	IER5
1285	3.00332719645757e-134	1.74417679804938	0.34	0.11	8.58200746387751e-130	Other cells	LOC101904529
1286	4.46492658452165e-134	2.02167464286421	0.448	0.182	1.27585277152706e-129	Other cells	ARF6
1287	2.34436925143502e-133	1.72359004164571	0.298	0.089	6.69903513597557e-129	Other cells	KIF5C
1288	4.53493447063833e-133	1.37490921019036	0.461	0.179	1.2958575249849e-128	Other cells	ETFB
1289	6.32502926430677e-133	2.14906670053169	0.287	0.085	1.80737711227566e-128	Other cells	PLXNA4
1290	1.67188148761551e-132	1.02766561787197	0.296	0.085	4.77740135086132e-128	Other cells	ARHGAP18
1291	3.30297117034276e-132	2.47723014711955	0.402	0.161	9.43824011925444e-128	Other cells	LOC101905979
1292	4.64304575926236e-132	1.08547913135428	0.58	0.245	1.32675032570922e-127	Other cells	LOC100847759
1293	7.52656354784253e-132	1.67933804506979	0.346	0.113	2.150715533796e-127	Other cells	UCP2
1294	1.7380959215421e-131	2.04107203190826	0.277	0.08	4.96660909580656e-127	Other cells	RGMB
1295	3.95155366126296e-131	1.55389023105011	0.4	0.145	1.12915645870589e-126	Other cells	LOC100847143
1296	7.75830522220867e-131	1.4975250301553	0.378	0.131	2.21693571724613e-126	Other cells	LOC516108
1297	3.53268240033289e-130	1.51821216082433	0.408	0.151	1.00946399589512e-125	Other cells	UQCC4
1298	5.34416684604701e-130	1.82503239714024	0.262	0.073	1.52709567625793e-125	Other cells	PLCE1
1299	7.32925221922691e-130	1.55232304677147	0.3	0.089	2.09433382164409e-125	Other cells	TAF13
1300	2.28243047741503e-129	1.18256213421628	0.503	0.206	6.52204508921346e-125	Other cells	LOC281806
1301	1.00703159620537e-128	1.53823505376407	0.358	0.122	2.87759278615685e-124	Other cells	DPF3
1302	1.72015591849589e-128	2.07037908756548	0.301	0.093	4.915345537102e-124	Other cells	ATOSA
1303	2.05110911563816e-128	1.11556670600419	0.435	0.159	5.86104429793605e-124	Other cells	ADIPOR1
1304	2.37764198725749e-128	2.60889780144404	0.45	0.196	6.79411197858828e-124	Other cells	TSPO
1305	7.21198401007518e-128	1.39384956565614	0.382	0.134	2.06082443087898e-123	Other cells	UQCC6
1306	7.97993143988499e-128	1.01073752668897	0.572	0.24	2.28026540894714e-123	Other cells	COX6C
1307	1.12433763528683e-126	2.30358387258988	0.317	0.106	3.21279479283212e-122	Other cells	SYT4
1308	5.44588281316521e-126	1.39607396033065	0.262	0.072	1.55616101386196e-121	Other cells	TBC1D17
1309	1.58467101398406e-125	1.03825677615528	0.382	0.13	4.52819742245946e-121	Other cells	C1D
1310	5.72858682913977e-125	2.12937288430337	0.36	0.129	1.63694368642669e-120	Other cells	SLC2A1
1311	1.04475956518341e-124	1.79499327472849	0.278	0.082	2.98540045751159e-120	Other cells	BOLA2B
1312	1.56759932998001e-124	1.10784883116426	0.694	0.392	4.47941508541789e-120	Other cells	OAZ1
1313	3.27439181553734e-124	1.01818766259909	0.637	0.312	9.35657461289794e-120	Other cells	MAP1LC3B
1314	9.19565385763061e-122	1.97363896981872	0.518	0.274	2.62765808981795e-117	Other cells	CADM1
1315	1.34817953982235e-120	1.29730313033754	0.333	0.11	3.85242303504238e-116	Other cells	STRADB
1316	1.64282494531673e-120	2.96262498373468	0.487	0.243	4.69437228124255e-116	Other cells	BLVRB
1317	1.07973098671967e-119	1.13706740905412	0.37	0.129	3.08533129455147e-115	Other cells	STAT5B
1318	1.59347287139788e-119	1.1451567351616	0.497	0.21	4.55334873001944e-115	Other cells	PCBP1
1319	2.2881340254382e-119	1.24863197470868	0.478	0.2	6.53834297768965e-115	Other cells	YPEL5
1320	2.68931492459877e-119	1.24832682262671	0.326	0.107	7.68471739704099e-115	Other cells	SEPTIN6
1321	4.33621796363815e-119	1.61101063939729	0.784	0.525	1.2390742831096e-114	Other cells	TMEM14C
1322	1.60511256046244e-118	1.2076613905728	0.463	0.189	4.58660914152142e-114	Other cells	LOC515358
1323	1.86395797318986e-118	1.14140003795148	0.475	0.193	5.32625990839002e-114	Other cells	DYNLT1
1324	3.65493793884427e-118	1.30543836437589	0.45	0.182	1.04439851602475e-113	Other cells	PRR5
1325	2.5913060121073e-117	1.46719026739663	0.315	0.103	7.40465692959662e-113	Other cells	MAP2K3
1326	2.97989011956794e-117	1.86877880591435	0.378	0.143	8.51503601666538e-113	Other cells	FRS2
1327	6.10434925087593e-117	1.54869634566084	0.314	0.104	1.7443177984378e-112	Other cells	C29H11orf24
1328	1.36312854458012e-116	2.54546318032094	0.374	0.157	3.8951398161377e-112	Other cells	PLAT
1329	2.52445655065546e-116	1.15084368690477	0.32	0.102	7.21363459349798e-112	Other cells	BCL2L1
1330	3.81972971491626e-116	1.41651212636644	0.358	0.13	1.09148776603732e-111	Other cells	GLRX
1331	5.17366750281435e-116	1.49799843476341	0.303	0.097	1.4783754889292e-111	Other cells	LOC107132045
1332	6.18026258533829e-116	1.62132500628475	0.273	0.083	1.76601003376042e-111	Other cells	VAMP3
1333	8.74305488005465e-116	1.56318878955804	0.462	0.204	2.49832793197562e-111	Other cells	MAP4
1334	9.79264313966085e-116	2.05353799001139	0.306	0.105	2.79824777715809e-111	Other cells	PEDS1
1335	1.99666688306676e-115	2.2339051558868	0.342	0.13	5.70547561836326e-111	Other cells	DAG1
1336	4.51716716061753e-115	1.09661304129636	0.523	0.228	1.29078051614646e-110	Other cells	CYB5A
1337	7.85583681608574e-114	1.47837653515757	0.377	0.141	2.2448053701965e-109	Other cells	CDC42EP3
1338	1.04932431748065e-113	1.0445581216273	0.548	0.244	2.99844423720096e-109	Other cells	ARF4
1339	2.38188091704281e-113	1.19821305872495	0.426	0.166	6.80622472044984e-109	Other cells	PNISR
1340	3.11121012564589e-113	1.60069687490315	0.322	0.11	8.89028293403314e-109	Other cells	LOC100174924
1341	4.95240003547117e-113	1.35900551851167	0.291	0.091	1.41514831013589e-108	Other cells	DUSP26
1342	1.28078421041082e-111	1.29523866376757	0.405	0.155	3.65984088124892e-107	Other cells	HAPSTR1
1343	3.12983933766391e-111	1.11880788895973	0.472	0.198	8.94351590737461e-107	Other cells	SELENOH
1344	1.25742664381365e-110	1.58873381482293	0.438	0.191	3.5930966346975e-106	Other cells	RHOB
1345	4.2015184595622e-110	1.12331191978465	0.29	0.091	1.2005838998199e-105	Other cells	TMBIM1
1346	3.04915601848687e-109	1.74604468872323	0.858	0.658	8.71296332282623e-105	Other cells	ATP5IF1
1347	3.04282029239374e-108	1.34419437653378	0.359	0.135	8.6948589855151e-104	Other cells	NCK2
1348	4.33464967031028e-107	2.01048341078748	0.367	0.148	1.23862614329116e-102	Other cells	MEG3
1349	3.85610312238874e-106	1.37177302350935	0.482	0.226	1.10188146722258e-101	Other cells	SC5D
1350	2.12630629026624e-105	1.90761876057051	0.257	0.081	6.07592022443579e-101	Other cells	KLHL29
1351	2.81112163254805e-105	1.02390148062207	0.468	0.198	8.03278006500605e-101	Other cells	TRPV2
1352	3.03187974644958e-105	1.1671586094425	0.298	0.098	8.66359637547966e-101	Other cells	SARS1
1353	3.49064265049503e-105	1.55261885067816	0.261	0.081	9.97451137378955e-101	Other cells	PTGES3L
1354	4.63515035153731e-105	1.00732370272359	0.498	0.225	1.32449421295179e-100	Other cells	IFRD2
1355	5.48594311708731e-105	1.31433613305277	0.25	0.075	1.5676082457077e-100	Other cells	REEP5
1356	4.51584509742355e-104	1.81267132506733	0.251	0.079	1.29040273658878e-99	Other cells	LATS2
1357	6.96087527511122e-104	1.73185422057866	0.384	0.162	1.98907010986303e-99	Other cells	FOSB
1358	2.86143405807171e-103	1.25445100754739	0.466	0.207	8.17654782093992e-99	Other cells	DDIT3
1359	1.93703020475589e-102	1.23081435347853	0.352	0.132	5.53506381008997e-98	Other cells	ANTKMT
1360	1.94976831016171e-102	1.02614255467328	0.541	0.257	5.57146294628708e-98	Other cells	FBXO9
1361	2.30222229056731e-102	1.1495791342057	0.265	0.082	6.5786001952961e-98	Other cells	TRAK2
1362	3.63243166233934e-102	2.08168227011991	0.436	0.201	1.03796734751347e-97	Other cells	UBAC1
1363	2.54391344956587e-101	1.25493836455635	0.258	0.08	7.26923268213446e-97	Other cells	PPP1R14A
1364	7.72223311237717e-101	1.51608305257753	0.397	0.163	2.20662811186178e-96	Other cells	NHERF1
1365	1.04113210691017e-100	1.0253633933643	0.419	0.168	2.97503499549582e-96	Other cells	LUC7L2
1366	4.98419593775123e-100	1.39339819123511	0.254	0.079	1.42423398921241e-95	Other cells	LOC521580
1367	2.06637092200479e-98	1.13923645648549	0.397	0.159	5.90465490962868e-94	Other cells	LOC100848315
1368	2.22780518234345e-98	1.49757253571149	0.269	0.089	6.3659533085464e-94	Other cells	MLF1
1369	2.2729622487591e-98	2.44094407960189	0.304	0.115	6.49498962582914e-94	Other cells	METRNL
1370	2.84608769619582e-97	1.13870955359821	0.328	0.119	8.13269559187957e-93	Other cells	KDSR
1371	4.63226518153468e-96	1.37757717424542	0.262	0.084	1.32366977562354e-91	Other cells	LOC787554
1372	7.52155330274045e-95	1.42144731396571	0.279	0.097	2.14928385625808e-90	Other cells	TET3
1373	8.07144850136037e-95	1.1123907912917	0.584	0.317	2.30641640926373e-90	Other cells	FOS
1374	2.63453111438612e-94	1.29008351198024	0.308	0.111	7.52817265935834e-90	Other cells	KCNQ1
1375	1.32936509793404e-93	1.29532963527869	0.297	0.104	3.79866076734651e-89	Other cells	ZFP91
1376	1.69048302728112e-93	1.10066414376615	0.366	0.142	4.83055525045579e-89	Other cells	LOC112445193
1377	7.64353637793477e-93	1.66281077170466	0.258	0.087	2.18414051999486e-88	Other cells	SLC1A5
1378	1.14932166365952e-92	1.10129059321267	0.623	0.342	3.28418665390707e-88	Other cells	PCMT1
1379	3.10219559706665e-92	1.28344267050012	0.347	0.135	8.86452391861796e-88	Other cells	LAGE3
1380	5.21195611578426e-92	1.14192598999655	0.252	0.081	1.48931646008535e-87	Other cells	LOC100847818
1381	5.64055392419032e-92	1.65786611861342	0.262	0.089	1.61178828383738e-87	Other cells	CORO1B
1382	2.6400771379467e-91	1.26504612546418	0.341	0.131	7.54402042168271e-87	Other cells	HS2ST1
1383	3.72047140560187e-91	1.00367971955849	0.623	0.324	1.06312470415073e-86	Other cells	DUSP1
1384	5.11980634891472e-91	1.25267234600688	0.432	0.196	1.46298466420238e-86	Other cells	H2AJ
1385	1.07722320014963e-90	1.28278558844011	0.354	0.143	3.07816529442755e-86	Other cells	MRPS34
1386	7.95410887962541e-90	1.11218307973491	0.389	0.162	2.27288661235296e-85	Other cells	NSMCE3
1387	1.01661462200712e-89	1.33289325862439	0.286	0.101	2.90497628238534e-85	Other cells	CEBPZOS
1388	3.8306641876461e-89	1.29302534898831	0.262	0.088	1.09461229161987e-84	Other cells	MIA2
1389	4.86327166179723e-89	1.47409420902872	0.318	0.123	1.38967987735856e-84	Other cells	DCLK1
1390	1.3039926219277e-88	1.10955493002204	0.408	0.176	3.7261589171584e-84	Other cells	SEC11C
1391	4.83520193426999e-88	1.31285872106481	0.442	0.203	1.38165895271765e-83	Other cells	INO80C
1392	5.61711671083534e-88	1.1040441940095	0.381	0.159	1.6050911001212e-83	Other cells	BAZ1A
1393	7.49367118214053e-88	1.3275159838766	0.309	0.117	2.14131654029666e-83	Other cells	AP2A1
1394	1.33538292885343e-87	1.30945685231392	0.287	0.103	3.81585671919868e-83	Other cells	PPP1R15B
1395	1.26310801252354e-86	1.39598549107072	0.385	0.169	3.60933114578601e-82	Other cells	XBP1
1396	1.31270867192721e-86	1.14525771466656	0.316	0.118	3.75106503003201e-82	Other cells	SWI5
1397	2.65516822737435e-86	1.11313021194888	0.619	0.338	7.5871432097222e-82	Other cells	GLRX5
1398	5.4955034486836e-86	1.12479533905049	0.943	0.833	1.57034011046134e-81	Other cells	FTH1
1399	1.68671951113395e-85	1.10576883331143	0.484	0.238	4.81980100306527e-81	Other cells	HERPUD1
1400	2.22793963272084e-85	1.08152616546413	0.416	0.185	6.36633750049981e-81	Other cells	TMEM128
1401	5.47266046984337e-85	1.00319686881938	0.272	0.095	1.56381272925774e-80	Other cells	SIK1
1402	6.78680393408991e-85	1.08961844339686	0.385	0.164	1.93932922416619e-80	Other cells	SRP9
1403	1.71095768054352e-84	1.11618801255736	0.536	0.271	4.8890615721531e-80	Other cells	JUNB
1404	3.55435523544768e-84	1.32912213233211	0.257	0.088	1.01565700852917e-79	Other cells	LOC100848895
1405	3.68003495818876e-84	1.25182035416737	0.389	0.169	1.05156998930244e-79	Other cells	LCOR
1406	1.0652758101598e-83	1.44916832175145	0.363	0.159	3.04402562753162e-79	Other cells	MEG8
1407	1.19051403915936e-83	1.2449262583993	0.322	0.125	3.40189386689786e-79	Other cells	BLTP1
1408	4.70449938418884e-83	1.57329550301063	0.433	0.214	1.34431069903196e-78	Other cells	IER2
1409	5.92818114411979e-82	1.02403027726808	0.411	0.182	1.69397776193223e-77	Other cells	DRG1
1410	8.72414520200638e-82	1.21203545308275	0.304	0.116	2.49292449147332e-77	Other cells	MAZ
1411	2.53273388252795e-81	1.03214032512011	0.488	0.239	7.23728706932363e-77	Other cells	NUFIP2
1412	1.55366209307354e-80	1.00811444254125	0.373	0.157	4.43958943095764e-76	Other cells	SELENOW
1413	1.91441877136573e-80	1.54500145599322	0.265	0.098	5.47045163917758e-76	Other cells	GSTO1
1414	2.02026115327118e-80	1.05167626154654	0.39	0.17	5.7728962454724e-76	Other cells	HIPK1
1415	3.84562479595643e-80	1.16924214610137	0.32	0.127	1.09888728544455e-75	Other cells	COMMD8
1416	4.83368842521659e-80	1.40841602277668	0.322	0.133	1.38122646750564e-75	Other cells	C3H1orf122
1417	1.22628862420302e-79	1.11551624402586	0.392	0.174	3.50411974366012e-75	Other cells	LOC768028
1418	1.5899742039382e-79	1.29451854765816	0.313	0.125	4.54335128775341e-75	Other cells	PDE7A
1419	1.29725235905094e-78	2.63877519522154	0.267	0.105	3.70689861598806e-74	Other cells	IER3
1420	2.42023924840829e-78	1.24621255319928	0.327	0.134	6.91583365232669e-74	Other cells	LOC104970537
1421	1.33977067396549e-77	1.0349000364054	0.34	0.14	3.82839470085638e-73	Other cells	ZNF580
1422	4.01702826606733e-77	1.16157502468383	0.348	0.148	1.14786582702874e-72	Other cells	SMIM10L1
1423	3.42364223182582e-76	1.03915616596986	0.34	0.146	9.78305767744229e-72	Other cells	SCHIP1
1424	2.28140729241148e-75	1.97142422121941	0.342	0.164	6.51912133806581e-71	Other cells	CCN1
1425	3.09578190309139e-75	1.02369862148359	0.437	0.211	8.84619678808364e-71	Other cells	NME3
1426	1.69788795644573e-74	2.96235003884713	0.25	0.099	4.85171483554368e-70	Other cells	DLG2
1427	2.89235022622436e-74	1.27217814800855	0.429	0.213	8.26489077143612e-70	Other cells	UBE2A
1428	5.46693641790752e-74	1.02482831660527	0.336	0.14	1.56217708141708e-69	Other cells	IDI1
1429	5.21088904447849e-73	1.17192004072585	0.258	0.094	1.48901154445973e-68	Other cells	SKIC8
1430	3.55294368589286e-72	1.07254541835488	0.553	0.331	1.01525365824388e-67	Other cells	NDFIP1
1431	9.63964866025555e-72	1.04228871852685	0.308	0.125	2.75452960466802e-67	Other cells	LOC533307
1432	1.57876807845295e-71	1.76204074237752	0.272	0.109	4.51132978417931e-67	Other cells	ATP8A1
1433	3.14412031424704e-71	1.31560523372345	0.313	0.136	8.98432379796091e-67	Other cells	KLF4
1434	4.00241062957331e-71	1.09116991401329	0.616	0.383	1.14368883740057e-66	Other cells	ID1
1435	1.97925289854599e-70	1.06751717196505	0.367	0.169	5.65571515759516e-66	Other cells	LRRC1
1436	5.64207085155029e-70	1.01456828192201	0.348	0.151	1.6122217458305e-65	Other cells	UQCC5
1437	8.69496785565471e-70	2.2085695847589	0.417	0.234	2.48458706475333e-65	Other cells	TJP1
1438	2.17203540988891e-69	1.15218068805412	0.348	0.157	6.20659118375756e-65	Other cells	FLYWCH2
1439	4.25102882477871e-68	1.22407867057607	0.426	0.226	1.21473148668052e-63	Other cells	PDE4D
1440	1.3772073284912e-67	1.19250125177775	0.438	0.237	3.93536994116362e-63	Other cells	FYN
1441	1.52336635557544e-67	1.00900558906835	0.452	0.237	4.35301936105681e-63	Other cells	MICOS13
1442	2.02520678730475e-67	1.32305209270528	0.278	0.113	5.78702839472334e-63	Other cells	MAFF
1443	3.48763650218174e-67	1.17290427157138	0.46	0.249	9.96592130498432e-63	Other cells	SKIL
1444	3.26968233599e-66	1.32762747035795	0.664	0.464	9.34311727509143e-62	Other cells	SF3B5
1445	3.91141540793452e-66	1.67995310023622	0.578	0.341	1.11768695281729e-61	Other cells	CHMP3
1446	1.87287002286085e-64	1.09522519956518	0.412	0.212	5.35172609032488e-60	Other cells	ST3GAL6
1447	4.62486879621902e-64	1.26498393146634	0.461	0.256	1.32155625851958e-59	Other cells	ZBTB20
1448	7.9643740462928e-64	1.00705045513842	0.321	0.14	2.27581988372817e-59	Other cells	FBXW2
1449	8.74803156826941e-64	1.1090953343668	0.272	0.112	2.49975002063298e-59	Other cells	ARG2
1450	2.40801806372084e-63	2.63622995759503	0.372	0.201	6.8809116170823e-59	Other cells	TIMP3
1451	3.91332433754964e-62	1.03226632244609	0.252	0.099	1.11823242945481e-57	Other cells	FAHD1
1452	4.10500775481883e-62	1.42522778125793	0.583	0.416	1.17300596593948e-57	Other cells	TLE4
1453	6.8509022269071e-62	1.51586000069711	0.849	0.644	1.95764531133871e-57	Other cells	PRDX2
1454	9.99180862534557e-62	1.3533763666562	0.273	0.116	2.8551593146925e-57	Other cells	RASGEF1B
1455	5.13431446044767e-61	1.04792364691	0.279	0.115	1.46713035707292e-56	Other cells	FBXO30
1456	9.78581334969478e-61	1.06707158470432	0.266	0.109	2.79629616467528e-56	Other cells	ZNF280D
1457	3.6449510778057e-60	1.38061705647579	0.362	0.185	1.04154477048298e-55	Other cells	DTNA
1458	5.04512316946325e-59	1.0381208039245	0.3	0.132	1.44164394567412e-54	Other cells	LOC511516
1459	3.80930569859797e-58	1.94968824832182	0.363	0.201	1.08850910337437e-53	Other cells	DUSP6
1460	7.9035160197198e-58	1.02681291906871	0.399	0.206	2.25842970263493e-53	Other cells	CSRP1
1461	2.24949218989052e-56	2.61021255444163	0.659	0.492	6.42792393261217e-52	Other cells	GPX1
1462	1.34510448616304e-55	1.37408598711226	0.348	0.175	3.84363606921088e-51	Other cells	FBXL7
1463	2.48699119929202e-55	1.0602612553251	0.403	0.212	7.10657735197694e-51	Other cells	MRPL55
1464	2.55571151261545e-55	1.14508172924569	0.28	0.124	7.30294564729864e-51	Other cells	PCBP3
1465	4.42811582454352e-55	1.02826566638293	0.313	0.146	1.26533409686331e-50	Other cells	LPCAT3
1466	5.38401778777282e-54	3.57708877518074	0.506	0.352	1.53848308285608e-49	Other cells	PARD3B
1467	4.76989909445315e-53	1.04347984880059	0.368	0.189	1.36299866623999e-48	Other cells	PGP
1468	3.95799131828345e-52	1.03549740981011	0.322	0.158	1.1309960191995e-47	Other cells	SYAP1
1469	2.50827263098024e-51	1.20920817441088	0.308	0.149	7.16738904302605e-47	Other cells	MACROD2
1470	1.75813376294885e-50	1.46656289970462	0.402	0.234	5.02386722762633e-46	Other cells	PALS1
1471	6.59432816734569e-50	2.04268849766829	0.313	0.172	1.88432927381903e-45	Other cells	MYO1E
1472	1.3182714601067e-49	1.69794143408555	0.275	0.138	3.7669606972549e-45	Other cells	RIPOR1
1473	1.70425390723939e-49	1.49898193255583	0.266	0.125	4.86990553993655e-45	Other cells	FRY
1474	3.77381647070435e-49	1.72456089217352	0.34	0.193	1.07836805650377e-44	Other cells	UXS1
1475	1.74905541146236e-48	1.23019286756705	0.388	0.216	4.99792583825368e-44	Other cells	SERTAD1
1476	2.06218542566145e-48	1.83475038666396	0.266	0.134	5.89269485382758e-44	Other cells	P3H2
1477	1.34114293082982e-46	1.82310935976271	0.321	0.177	3.83231592484622e-42	Other cells	RGS3
1478	2.28932650921357e-46	1.35220189102332	0.43	0.261	6.54175050007779e-42	Other cells	IQGAP2
1479	1.54300479412544e-43	1.03965788938027	0.672	0.46	4.40913619921343e-39	Other cells	MGST3
1480	9.24954021084043e-43	1.16333707212784	0.371	0.213	2.64305611524765e-38	Other cells	ATF3
1481	1.11401797857789e-42	1.96417925226023	0.277	0.153	3.18330637378631e-38	Other cells	VASN
1482	1.31900329675079e-42	1.94089523661489	0.261	0.132	3.76905192046538e-38	Other cells	TK1
1483	5.99277194961663e-42	1.15365825880967	0.259	0.129	1.71243458460295e-37	Other cells	TYRO3
1484	1.74304212286568e-41	1.35390541448095	0.353	0.203	4.98074286608869e-37	Other cells	PPP1R15A
1485	1.93499836712518e-41	1.04745353264991	0.252	0.118	5.5292578340602e-37	Other cells	ACSL4
1486	1.05464012908953e-40	1.00507584479953	0.287	0.141	3.01363416887334e-36	Other cells	RBFOX1
1487	1.56623136933923e-39	1.01745447688766	0.327	0.183	4.47550613788684e-35	Other cells	ITGB5
1488	1.64705570814491e-39	1.09309440220557	0.281	0.148	4.70646168602408e-35	Other cells	ZFYVE21
1489	1.84807062263075e-39	7.37085837591754	0.302	0.192	5.28086180416738e-35	Other cells	HBA
1490	1.94229558559246e-38	1.81472991903028	0.323	0.182	5.55010963583045e-34	Other cells	CNTN5
1491	3.53289461382221e-38	2.14936777565528	0.342	0.213	1.0095246358997e-33	Other cells	TSC22D3
1492	1.71007389027265e-37	2.39157302385005	0.333	0.206	4.88653614145411e-33	Other cells	SELENOM
1493	1.21017652973415e-36	1.43365144837758	0.272	0.147	3.45807943371534e-32	Other cells	FABP7
1494	4.40744927322397e-36	1.00779613643204	0.369	0.212	1.25942862982375e-31	Other cells	TNIK
1495	1.82583979702184e-35	1.17537289823745	0.319	0.182	5.21733721998992e-31	Other cells	FAM107B
1496	1.01623509944216e-34	1.14354487176261	0.469	0.33	2.90389179665596e-30	Other cells	ID3
1497	7.76313256971007e-34	2.09477014876786	0.314	0.196	2.21831513179465e-29	Other cells	CCN2
1498	3.35752382622345e-33	1.1011521095393	0.297	0.171	9.59412433343351e-29	Other cells	PAWR
1499	1.46676564060113e-31	2.160102196714	0.626	0.506	4.19128281801772e-27	Other cells	APLP2
1500	1.17403625968758e-29	1.48213964422234	0.328	0.205	3.35480861205725e-25	Other cells	CKB
1501	5.07838623762447e-29	1.43753167536692	0.503	0.401	1.45114886740119e-24	Other cells	ARHGAP28
1502	7.05518513077925e-27	1.30511312789319	0.32	0.208	2.01601915112017e-22	Other cells	MGAT5
1503	5.08995364335549e-25	1.52956872993152	0.359	0.25	1.45445425358883e-20	Other cells	NDN
1504	1.78463334867395e-24	1.30305095546218	0.304	0.207	5.0995897938358e-20	Other cells	NPNT
1505	2.79689480371947e-23	1.10096810111782	0.319	0.218	7.99212690162838e-19	Other cells	NCAM1
1506	1.99444526982835e-21	1.31220784420042	0.292	0.197	5.6991273585345e-17	Other cells	MYL9
1507	1.64554674030374e-20	1.19362827393425	0.258	0.165	4.70214981041795e-16	Other cells	ARHGAP24
1508	2.25533505488896e-20	1.43631122323581	0.389	0.298	6.44461991934521e-16	Other cells	GOLIM4
1509	1.69991713080267e-15	1.36780598992963	0.344	0.276	4.85751320126863e-11	Other cells	KIRREL1
1510	1.03312407615978e-14	1.04690532708909	0.431	0.316	2.95215204762656e-10	Other cells	SIVA1
1511	1.25319241807586e-06	1.09006034614157	0.868	0.857	0.0358099733465176	Other cells	TMSB4X
1512	2.79461765927667e-05	2.36949188171273	0.689	0.648	0.798561996138307	Other cells	IGF2
1513	0	7.04517397520833	0.864	0.04	0	Immune cells	BOLA-DRA
1514	0	6.49079106465882	0.858	0.038	0	Immune cells	CTSS
1515	0	6.24904401201495	0.874	0.083	0	Immune cells	CD74
1516	0	6.23308144038026	0.796	0.036	0	Immune cells	LAPTM5
1517	0	7.16456470990716	0.785	0.03	0	Immune cells	FCER1G
1518	0	5.36061451688925	0.87	0.12	0	Immune cells	BOLA
1519	0	10.3043156187611	0.736	0.005	0	Immune cells	RNASE6
1520	0	6.33564886423141	0.742	0.019	0	Immune cells	GMFG
1521	0	7.99979400461755	0.727	0.013	0	Immune cells	CORO1A
1522	0	9.18674055955968	0.71	0.004	0	Immune cells	TYROBP
1523	0	10.3940160119298	0.707	0.002	0	Immune cells	PLD4
1524	0	4.35672879215174	0.775	0.088	0	Immune cells	BLA-DQB
1525	0	9.55367146869619	0.691	0.007	0	Immune cells	AIF1
1526	0	5.70214192138315	0.732	0.049	0	Immune cells	PLAC8B
1527	0	5.56943280132509	0.697	0.031	0	Immune cells	ARHGDIB
1528	0	8.89685899701912	0.656	0.006	0	Immune cells	CFD
1529	0	9.80518521609752	0.648	0.002	0	Immune cells	CSF1R
1530	0	10.226970579526	0.657	0.014	0	Immune cells	BRB
1531	0	4.58268327427613	0.695	0.059	0	Immune cells	LYN
1532	0	4.60016316422985	0.681	0.051	0	Immune cells	APBB1IP
1533	0	4.1159535266991	0.689	0.059	0	Immune cells	IL6R
1534	0	4.60787064685075	0.678	0.068	0	Immune cells	EFHD2
1535	0	5.5763161183332	0.622	0.025	0	Immune cells	BOLA-DMB
1536	0	6.20992462235042	0.619	0.025	0	Immune cells	PYCARD
1537	0	4.78054970564911	0.724	0.131	0	Immune cells	CTSZ
1538	0	4.38436772521001	0.787	0.194	0	Immune cells	CKB
1539	0	10.5989482096434	0.596	0.006	0	Immune cells	C1QA
1540	0	10.5501386995833	0.59	0.004	0	Immune cells	C1QC
1541	0	9.83988674710758	0.59	0.005	0	Immune cells	C1QB
1542	0	8.96911555928234	0.585	0.002	0	Immune cells	ITGB2
1543	0	6.24974266565525	0.6	0.017	0	Immune cells	LCP1
1544	0	3.70340553559684	0.764	0.182	0	Immune cells	CTSC
1545	0	4.83152847353672	0.599	0.024	0	Immune cells	CYBB
1546	0	7.47899635228272	0.578	0.006	0	Immune cells	SPI1
1547	0	3.85248655296035	0.656	0.089	0	Immune cells	PSMB8
1548	0	6.22309515332796	0.576	0.01	0	Immune cells	FYB1
1549	0	4.72951698066952	0.673	0.109	0	Immune cells	ENSBTAG00000013919
1550	0	7.92330429506802	0.563	0.004	0	Immune cells	CD37
1551	0	9.4162891132859	0.558	0.001	0	Immune cells	CD53
1552	0	9.806100857381	0.557	0.002	0	Immune cells	FOLR2
1553	0	3.40200421744148	0.716	0.166	0	Immune cells	FCGRT
1554	0	9.35238260357729	0.548	0.001	0	Immune cells	MPEG1
1555	0	7.69942531316331	0.548	0.005	0	Immune cells	NCF1
1556	0	5.77751906501813	0.559	0.02	0	Immune cells	LSP1
1557	0	3.22240811976258	0.82	0.282	0	Immune cells	COTL1
1558	0	4.29187586318479	0.615	0.08	0	Immune cells	JSP.1
1559	0	3.42082482755705	0.652	0.122	0	Immune cells	GLRX
1560	0	9.17747081994239	0.529	0.002	0	Immune cells	LAT2
1561	0	3.83976180698297	0.606	0.082	0	Immune cells	UNC93B1
1562	0	9.15458101254544	0.519	0.002	0	Immune cells	CX3CR1
1563	0	3.19463078446892	0.622	0.107	0	Immune cells	PTPN18
1564	0	4.10238558002468	0.957	0.442	0	Immune cells	B2M
1565	0	4.2347107971606	0.558	0.044	0	Immune cells	PTPRC
1566	0	3.93287388218945	0.603	0.093	0	Immune cells	RGS10
1567	0	4.23485330970445	0.54	0.033	0	Immune cells	BIN2
1568	0	4.20917728514527	0.742	0.238	0	Immune cells	ENSBTAG00000048782
1569	0	8.53623969133307	0.505	0.004	0	Immune cells	F13A1
1570	0	4.79566846370918	0.527	0.026	0	Immune cells	FERMT3
1571	0	3.35130250230463	0.688	0.187	0	Immune cells	GRN
1572	0	7.86363284605007	0.497	0.003	0	Immune cells	SELPLG
1573	0	6.98826921530973	0.498	0.007	0	Immune cells	CFP
1574	0	2.2945615587041	0.811	0.323	0	Immune cells	ZFP36L2
1575	0	3.03247867684877	0.834	0.347	0	Immune cells	CYBA
1576	0	2.90400719124539	0.622	0.146	0	Immune cells	VAMP8
1577	0	2.97176165986162	0.675	0.2	0	Immune cells	ANXA1
1578	0	10.0915341713923	0.477	0.002	0	Immune cells	RGS1
1579	0	2.07685357533592	0.718	0.245	0	Immune cells	OSTF1
1580	0	10.266801073525	0.474	0.001	0	Immune cells	TREM2
1581	0	4.83375067089086	0.524	0.052	0	Immune cells	RARRES1
1582	0	7.33796834639493	0.484	0.014	0	Immune cells	BOLA-DQA1
1583	0	3.08463157044332	0.774	0.305	0	Immune cells	PSAP
1584	0	2.86897176491956	0.709	0.246	0	Immune cells	CYSTM1
1585	0	3.4220989522503	0.533	0.071	0	Immune cells	DOCK8
1586	0	3.9877918662737	0.516	0.055	0	Immune cells	RNASET2
1587	0	6.91342276657816	0.465	0.007	0	Immune cells	MSR1
1588	0	2.82360476946065	0.629	0.173	0	Immune cells	ABRACL
1589	0	9.63953310419526	0.452	0.001	0	Immune cells	CD86
1590	0	2.68504061206871	0.682	0.233	0	Immune cells	SRGN
1591	0	7.38957957767991	0.452	0.003	0	Immune cells	NCKAP1L
1592	0	3.86306219589606	0.5	0.051	0	Immune cells	FXYD5
1593	0	6.69860046085521	0.457	0.009	0	Immune cells	RAC2
1594	0	2.89159064454354	0.585	0.14	0	Immune cells	PRKCB
1595	0	7.84330278374079	0.45	0.008	0	Immune cells	VSIG4
1596	0	5.9876178888214	0.453	0.013	0	Immune cells	INPP5D
1597	0	2.6857097983218	0.649	0.21	0	Immune cells	PLP2
1598	0	3.04908515269964	0.529	0.092	0	Immune cells	RAB32
1599	0	3.42768880904895	0.53	0.093	0	Immune cells	FABP5
1600	0	2.38899608013778	0.506	0.071	0	Immune cells	LMO2
1601	0	2.19380822989979	0.753	0.319	0	Immune cells	KLF6
1602	0	6.76564043372808	0.437	0.005	0	Immune cells	TMEM156
1603	0	2.85295149423309	0.514	0.084	0	Immune cells	CD302
1604	0	2.63934359840794	0.656	0.229	0	Immune cells	NPC2
1605	0	2.74382757377485	0.566	0.141	0	Immune cells	TNFAIP8
1606	0	9.6639371175316	0.425	0.001	0	Immune cells	TNFAIP8L2
1607	0	3.2132953208429	0.516	0.093	0	Immune cells	SYNGR2
1608	0	6.1857369338023	0.431	0.008	0	Immune cells	HCLS1
1609	0	2.38251216363672	0.61	0.188	0	Immune cells	CMTM7
1610	0	4.04094125952202	0.461	0.04	0	Immune cells	SIRPA
1611	0	7.68488619331086	0.422	0.003	0	Immune cells	MYO1F
1612	0	3.25532086255468	0.553	0.135	0	Immune cells	VAV3
1613	0	2.21771839578544	0.816	0.4	0	Immune cells	ARPC5
1614	0	2.82641996069517	0.639	0.224	0	Immune cells	PEPD
1615	0	7.3830573710668	0.418	0.004	0	Immune cells	IL2RG
1616	0	5.33000145981643	0.434	0.021	0	Immune cells	IL18
1617	0	2.46766553182009	0.608	0.196	0	Immune cells	IFNGR1
1618	0	3.03714167041807	0.479	0.067	0	Immune cells	FLI1
1619	0	2.68945703118198	0.527	0.116	0	Immune cells	CSK
1620	0	3.17952745708368	0.568	0.16	0	Immune cells	TMSB4
1621	0	2.9026534736481	0.49	0.087	0	Immune cells	GNPTAB
1622	0	2.8041361406866	0.56	0.157	0	Immune cells	DNASE2
1623	0	2.60888118527487	0.51	0.109	0	Immune cells	UCP2
1624	0	2.30316408410399	0.569	0.168	0	Immune cells	DTNBP1
1625	0	4.57907509133669	0.436	0.036	0	Immune cells	TNFRSF1B
1626	0	4.93006130324705	0.426	0.029	0	Immune cells	ENSBTAG00000020684
1627	0	3.58556475230427	0.452	0.058	0	Immune cells	PSMB9
1628	0	6.7050688142674	0.401	0.008	0	Immune cells	ENSBTAG00000046324
1629	0	7.43006998995572	0.396	0.003	0	Immune cells	PARVG
1630	0	6.82766928712741	0.399	0.008	0	Immune cells	ALOX5AP
1631	0	2.98810824208106	0.502	0.111	0	Immune cells	ELF1
1632	0	3.38013949204475	0.475	0.085	0	Immune cells	ZFP36
1633	0	2.7036793442196	0.56	0.175	0	Immune cells	CTSA
1634	0	3.22869781787547	0.494	0.11	0	Immune cells	METRNL
1635	0	2.17723068660489	0.541	0.157	0	Immune cells	HMGA1
1636	0	8.86825046375621	0.386	0.003	0	Immune cells	RETN
1637	0	8.63699566966474	0.384	0.002	0	Immune cells	LY86
1638	0	5.0768334985836	0.396	0.017	0	Immune cells	BLNK
1639	0	2.42821664228431	0.532	0.155	0	Immune cells	ELMO1
1640	0	8.20080343989419	0.377	0.002	0	Immune cells	IRF5
1641	0	2.32294309256885	0.774	0.4	0	Immune cells	ARPC3
1642	0	7.88501784263459	0.416	0.046	0	Immune cells	SPP1
1643	0	4.18739788929977	0.41	0.04	0	Immune cells	CTSH
1644	0	2.30446837490406	0.544	0.175	0	Immune cells	TWF2
1645	0	7.14059657267849	0.376	0.007	0	Immune cells	ARHGAP15
1646	0	2.44442856687243	0.475	0.106	0	Immune cells	GGTA1
1647	0	8.54855572299878	0.369	0.001	0	Immune cells	TMIGD3
1648	0	4.37027681888334	0.406	0.039	0	Immune cells	ADGRE5
1649	0	2.68348304467893	0.509	0.142	0	Immune cells	ZFYVE21
1650	0	2.59062552635782	0.935	0.57	0	Immune cells	SAT1
1651	0	3.15540036648509	0.449	0.085	0	Immune cells	CXCR4
1652	0	3.1136242175052	0.442	0.079	0	Immune cells	RHOG
1653	0	3.40580368802993	0.417	0.057	0	Immune cells	RGS19
1654	0	6.4585092379219	0.368	0.009	0	Immune cells	PLAU
1655	0	4.29602378878675	0.382	0.026	0	Immune cells	GLIPR1
1656	0	8.01524764380079	0.357	0.002	0	Immune cells	VAV1
1657	0	6.97419892304628	0.354	0.006	0	Immune cells	SLC37A2
1658	0	8.50081481139389	0.348	0.001	0	Immune cells	CYTH4
1659	0	4.38464671598804	0.372	0.027	0	Immune cells	FAM78A
1660	0	4.83826389691779	0.36	0.015	0	Immune cells	VSIR
1661	0	2.63960353858106	0.412	0.07	0	Immune cells	REEP5
1662	0	4.16686504673263	0.373	0.033	0	Immune cells	NAAA
1663	0	3.7886180282589	0.378	0.039	0	Immune cells	BOLA-DMA
1664	0	9.96002199341597	0.338	0	0	Immune cells	CLEC12A
1665	0	5.20209933766324	0.354	0.016	0	Immune cells	ARHGAP25
1666	0	2.05949926335636	0.822	0.487	0	Immune cells	GPX1
1667	0	3.61370216889715	0.458	0.124	0	Immune cells	NFKBIA
1668	0	2.7284713587081	0.457	0.128	0	Immune cells	H2AFJ
1669	0	4.33381090425112	0.348	0.019	0	Immune cells	C3
1670	0	7.0820579578206	0.332	0.004	0	Immune cells	DOCK2
1671	0	4.6651903216724	0.344	0.016	0	Immune cells	FGD2
1672	0	3.28776178924113	0.401	0.074	0	Immune cells	RNASE4
1673	0	7.29843076367687	0.332	0.005	0	Immune cells	MRC1
1674	0	8.81051773364212	0.324	0.002	0	Immune cells	CD14
1675	0	3.61877356844054	0.373	0.051	0	Immune cells	PREX1
1676	0	2.44021554908745	0.399	0.078	0	Immune cells	WIPF1
1677	0	3.72022965789405	0.366	0.046	0	Immune cells	IFI30
1678	0	3.501405509919	0.369	0.049	0	Immune cells	ARRB2
1679	0	7.80728202594116	0.315	0.002	0	Immune cells	ENSBTAG00000009656
1680	0	8.37589520834377	0.314	0.002	0	Immune cells	BTK
1681	0	5.76722616230834	0.34	0.028	0	Immune cells	CD83
1682	0	8.96202864402771	0.311	0.001	0	Immune cells	MS4A7
1683	0	7.98054070673796	0.312	0.002	0	Immune cells	SELL
1684	0	5.95272238946192	0.314	0.007	0	Immune cells	TAGAP
1685	0	6.57713797939639	0.323	0.019	0	Immune cells	ENSBTAG00000048980
1686	0	3.28759971531068	0.347	0.044	0	Immune cells	RCSD1
1687	0	7.7028936339071	0.304	0.002	0	Immune cells	CD200R1L
1688	0	2.89330101431031	0.363	0.063	0	Immune cells	PKIB
1689	0	4.95751824669878	0.317	0.018	0	Immune cells	IKZF1
1690	0	6.62726509013933	0.3	0.003	0	Immune cells	LRRC25
1691	0	6.83331444546486	0.299	0.003	0	Immune cells	ALOX5
1692	0	4.6516885842698	0.347	0.052	0	Immune cells	LGALS3
1693	0	2.51119032604949	0.9	0.606	0	Immune cells	SH3BGRL3
1694	0	7.50046049994162	0.296	0.002	0	Immune cells	ARHGAP30
1695	0	6.55064700026514	0.298	0.004	0	Immune cells	ADA2
1696	0	2.96885848306018	0.36	0.068	0	Immune cells	ACP5
1697	0	3.98802381600472	0.321	0.031	0	Immune cells	IPCEF1
1698	0	5.22655098117916	0.297	0.008	0	Immune cells	HACD4
1699	0	2.9442015708339	0.353	0.064	0	Immune cells	SLC7A7
1700	0	3.49705123215537	0.315	0.027	0	Immune cells	SNX10
1701	0	8.61028600105943	0.288	0.001	0	Immune cells	NKG7
1702	0	6.17359717754632	0.292	0.006	0	Immune cells	TFEC
1703	0	2.96706276521039	0.34	0.055	0	Immune cells	SH3BP1
1704	0	5.58462776987297	0.29	0.005	0	Immune cells	GSDMD
1705	0	8.80715961136031	0.285	0.001	0	Immune cells	CD84
1706	0	1.91907011996375	0.888	0.605	0	Immune cells	ARPC2
1707	0	3.34140981079529	0.325	0.043	0	Immune cells	FES
1708	0	4.98743230350301	0.293	0.012	0	Immune cells	BANK1
1709	0	4.53908951728982	0.295	0.016	0	Immune cells	LY96
1710	0	4.09717301893328	0.296	0.018	0	Immune cells	ADCY7
1711	0	2.6661186759429	0.339	0.062	0	Immune cells	PARP14
1712	0	6.62553579515877	0.276	0.003	0	Immune cells	VSTM1
1713	0	6.23852074024466	0.278	0.008	0	Immune cells	P2RY12
1714	0	3.04359361716549	0.32	0.05	0	Immune cells	MVP
1715	0	4.17469987209674	0.288	0.02	0	Immune cells	ARHGAP27
1716	0	6.70088006467231	0.27	0.003	0	Immune cells	LPXN
1717	0	4.93486695186504	0.281	0.015	0	Immune cells	SLCO2B1
1718	0	5.46140923611238	0.27	0.006	0	Immune cells	DOK2
1719	0	8.23378959862512	0.264	0.001	0	Immune cells	HCK
1720	0	8.64849499780831	0.264	0.001	0	Immune cells	SLA
1721	0	3.40881272888471	0.294	0.032	0	Immune cells	HHEX
1722	0	9.4073452359573	0.261	0	0	Immune cells	CLECL1
1723	0	2.79100502773562	0.3	0.041	0	Immune cells	ENSBTAG00000011511
1724	0	2.90838494493124	0.3	0.042	0	Immune cells	CARD11
1725	0	3.94714421853476	0.281	0.024	0	Immune cells	CEACAM1
1726	0	8.42780350338119	0.258	0.001	0	Immune cells	NCF4
1727	0	6.47433089989478	0.27	0.014	0	Immune cells	S100A4
1728	0	7.44610791911795	0.258	0.002	0	Immune cells	ITGB7
1729	0	5.69712671031464	0.264	0.009	0	Immune cells	SEMA4A
1730	0	8.92533497549214	0.256	0.002	0	Immune cells	CLEC7A
1731	0	3.18005718425826	0.295	0.041	0	Immune cells	TGFB1
1732	0	4.05437460957749	0.314	0.061	0	Immune cells	ARPC1B
1733	0	6.07806718591244	0.256	0.004	0	Immune cells	ARHGAP4
1734	0	7.29650506409657	0.253	0.002	0	Immune cells	SYK
1735	0	4.83011475374416	0.286	0.036	0	Immune cells	CXCL10
1736	0	2.87099972122299	0.282	0.032	0	Immune cells	SQOR
1737	0	4.99799934578116	0.275	0.026	0	Immune cells	LTC4S
1738	0	4.34720269939944	0.297	0.049	0	Immune cells	SCIN
1739	0	4.27606930632804	0.264	0.016	0	Immune cells	GMIP
1740	0	4.47751969614312	0.267	0.02	0	Immune cells	CXCL16
1741	0	6.61391713047505	0.25	0.003	0	Immune cells	NFAM1
1742	0	1.95582988957701	0.905	0.658	0	Immune cells	PFN1
1743	0	4.83448717995019	0.252	0.01	0	Immune cells	MFNG
1744	0	3.14468485138794	0.279	0.039	0	Immune cells	LRRK1
1745	0	4.36374559088872	0.257	0.017	0	Immune cells	LY75
1746	0	3.01357171370798	0.28	0.042	0	Immune cells	RPS6KA1
1747	0	3.04335410343434	0.274	0.036	0	Immune cells	EHBP1L1
1748	0	1.95755305125936	0.275	0.038	0	Immune cells	TEX12
1749	0	3.43323943986364	0.261	0.026	0	Immune cells	HAVCR2
1750	0	3.49998674492256	0.261	0.027	0	Immune cells	ARRB1
1751	0	4.4844641912962	0.253	0.02	0	Immune cells	RENBP
1752	0	3.05162234221296	0.27	0.038	0	Immune cells	RASSF4
1753	0	4.06037494190219	0.253	0.022	0	Immune cells	TM6SF1
1754	0	2.57595501670566	0.268	0.043	0	Immune cells	IRF9
1755	0	2.57879882303054	0.978	0.855	0	Immune cells	TMSB4X
1756	0	2.17494632454329	0.976	0.868	0	Immune cells	ACTB
1757	0	1.43923166934093	0.972	0.929	0	Immune cells	TPT1
1758	6.72295162910238e-307	2.85086204251076	0.649	0.284	1.921083428016e-302	Immune cells	CSTB.1
1759	2.99635943375889e-305	1.86503880848927	0.48	0.126	8.56209708196603e-301	Immune cells	DHRS3
1760	2.10216427791426e-303	2.07810155042321	0.551	0.168	6.00693442414e-299	Immune cells	SKAP2
1761	3.14496823038427e-295	2.00449446039759	0.743	0.364	8.98674671832306e-291	Immune cells	ARPC4
1762	7.99192702044157e-295	1.67933052671517	0.79	0.439	2.28369314609118e-290	Immune cells	ACTR3
1763	1.28618857922242e-289	2.41625355953902	0.894	0.65	3.67528386512807e-285	Immune cells	FTL
1764	2.135303069961e-288	1.77374940091964	0.713	0.318	6.10162852241356e-284	Immune cells	CAP1
1765	3.72844252777602e-284	1.23690819289043	0.973	0.93	1.065402452312e-279	Immune cells	TMSB10
1766	2.27866182568449e-281	1.89039902440378	0.715	0.335	6.51127616689343e-277	Immune cells	TLN1
1767	5.48422462125388e-280	1.94919249163457	0.581	0.205	1.5671171855233e-275	Immune cells	MSN
1768	7.59356955215039e-275	2.39498892504833	0.302	0.06	2.16986249952697e-270	Immune cells	GRK2
1769	2.06733116408392e-274	1.84362734964251	0.936	0.833	5.90739880136979e-270	Immune cells	FTH1
1770	2.11192235919385e-271	3.47845113299495	0.425	0.117	6.03481814139643e-267	Immune cells	SLC9A9
1771	4.06776071116606e-267	2.37819523569853	0.31	0.065	1.1623626232157e-262	Immune cells	SMAP2
1772	6.8477388990881e-267	2.83931655519003	0.396	0.104	1.95674139041442e-262	Immune cells	FGD4
1773	2.6202328890111e-264	1.98096823685112	0.455	0.13	7.48731548034922e-260	Immune cells	PKN1
1774	3.99821418692315e-264	2.13425089962849	0.66	0.291	1.14248970391329e-259	Immune cells	AMDHD2
1775	5.97856141874273e-263	2.69993889028663	0.673	0.313	1.70837392540574e-258	Immune cells	CTSB
1776	6.43547323873247e-261	1.95548170029808	0.852	0.609	1.8389364779678e-256	Immune cells	S100A11
1777	9.21750777886487e-261	1.9038999888756	0.617	0.252	2.63390284781064e-256	Immune cells	ARHGDIA
1778	1.15274447081159e-259	2.44490495061464	0.321	0.071	3.29396732534412e-255	Immune cells	MYD88
1779	1.19123424326976e-257	2.00937668236109	0.562	0.205	3.40395185014333e-253	Immune cells	NECAP2
1780	1.98027290831344e-256	2.1456223460714	0.397	0.105	5.65862983550565e-252	Immune cells	ARID3A
1781	2.43399719167477e-256	3.55642006359672	0.291	0.06	6.95514697521066e-252	Immune cells	TMCC3
1782	1.2858805297912e-251	1.33015022636977	0.876	0.678	3.67440361387836e-247	Immune cells	CFL1
1783	1.67845673830514e-249	1.77219098793697	0.66	0.294	4.79619012970694e-245	Immune cells	SFT2D1
1784	2.12917354147203e-248	2.74882551733073	0.41	0.12	6.08411339475633e-244	Immune cells	LIMD2
1785	1.70052450268517e-247	1.38166053710862	0.853	0.677	4.85924876642287e-243	Immune cells	EIF1
1786	5.19438855484577e-245	2.51847931504791	0.459	0.15	1.48429652954718e-240	Immune cells	C11H9orf16
1787	7.29971672610241e-244	1.60139183915861	0.927	0.771	2.08589405448377e-239	Immune cells	PABPC1
1788	2.43228382571974e-232	1.88814633118839	0.493	0.162	6.95025103199416e-228	Immune cells	SHTN1
1789	3.81865802961546e-232	3.49726254388297	0.373	0.106	1.09118153196262e-227	Immune cells	SLC40A1
1790	1.3200440465198e-231	1.70496166789413	0.62	0.255	3.77202586293032e-227	Immune cells	LRRFIP1
1791	1.61987985856094e-228	2.74843651558293	0.288	0.065	4.62880669583789e-224	Immune cells	AXL
1792	9.41196844788119e-228	1.75646925768327	0.543	0.201	2.68946998398205e-223	Immune cells	LPGAT1
1793	3.42063975579656e-225	1.39352744628236	0.845	0.604	9.77447810218866e-221	Immune cells	BZW1
1794	9.09321352894812e-222	1.97178576622633	0.43	0.129	2.59838576589692e-217	Immune cells	EPSTI1
1795	1.47945567388555e-218	1.40924110450232	0.791	0.485	4.22754458812796e-214	Immune cells	GNAI2
1796	1.83996102305902e-218	2.27747406990141	0.535	0.217	5.25768862339116e-214	Immune cells	RIDA
1797	1.54417152385377e-214	1.83593058708114	0.61	0.27	4.41247012941215e-210	Immune cells	ABHD12
1798	8.04458477032904e-214	1.2932649963102	0.87	0.692	2.29874009812152e-209	Immune cells	MYL6
1799	4.27684236737866e-212	1.85952776947823	0.538	0.203	1.22210770647845e-207	Immune cells	STX7
1800	1.30510773553854e-208	1.8751767856338	0.67	0.359	3.72934535430139e-204	Immune cells	TKT
1801	1.52661713560649e-208	1.42287118644641	0.752	0.421	4.36230846499555e-204	Immune cells	JPT1
1802	9.4746993696451e-208	1.98955373990445	0.451	0.154	2.70739534487609e-203	Immune cells	GNPDA1
1803	1.61176881682196e-207	2.27348022090891	0.26	0.056	4.60562939406875e-203	Immune cells	MKNK1
1804	2.37071111928734e-207	2.22177576845747	0.388	0.119	6.77430702336356e-203	Immune cells	CREG1
1805	4.68463668771258e-207	2.70482025078216	0.321	0.084	1.33863493351387e-202	Immune cells	ST8SIA4
1806	8.80366660990543e-207	1.93291419420373	0.299	0.072	2.51564773378048e-202	Immune cells	RASA3
1807	8.34972059571548e-206	2.16998957010381	0.41	0.133	2.3859326602257e-201	Immune cells	RHOQ
1808	3.03843257630915e-204	2.08632627459545	0.398	0.124	8.68232108680339e-200	Immune cells	CDK2AP2
1809	2.07784933650311e-202	1.57509421922823	0.751	0.474	5.93745447905764e-198	Immune cells	BRI3
1810	2.46292264449147e-201	1.80788674843404	0.488	0.18	7.03780145663437e-197	Immune cells	IQGAP1
1811	2.75873367226276e-200	1.43373621341775	0.67	0.328	7.88308146849083e-196	Immune cells	ACTR2
1812	1.11689971375733e-199	1.80870301557206	0.327	0.086	3.19154093206156e-195	Immune cells	AK3
1813	1.50483374759533e-196	2.41162438767236	0.384	0.118	4.30006243375364e-192	Immune cells	PLXNC1
1814	9.51097679659403e-196	1.55230731112472	0.715	0.41	2.71776161962674e-191	Immune cells	PGAM1
1815	8.15391894943496e-195	1.60512323994687	0.635	0.309	2.32998233980104e-190	Immune cells	AHCY
1816	1.70766087022019e-193	1.93155930635649	0.447	0.157	4.8796409366542e-189	Immune cells	BAZ1A
1817	3.06660927208773e-193	1.07329557003708	0.863	0.64	8.76283599499069e-189	Immune cells	CALM1
1818	5.51373020664792e-193	1.86892004780089	0.562	0.245	1.57554840654964e-188	Immune cells	ASAH1
1819	9.13341090978261e-192	1.7363745400059	0.495	0.194	2.60987216747038e-187	Immune cells	BLOC1S2
1820	2.11627281191351e-191	2.2093453542856	0.297	0.076	6.04724956004286e-187	Immune cells	CYBC1
1821	2.44809639765662e-191	2.33666542379153	0.676	0.335	6.9954354563038e-187	Immune cells	MTSS1
1822	4.5511880300311e-189	1.42028656442142	0.555	0.225	1.30050197958139e-184	Immune cells	MT-CO2
1823	9.63445826416772e-189	2.05418193976613	0.305	0.08	2.75304644898593e-184	Immune cells	PPP1R18
1824	1.12681482596108e-188	2.99226611205651	0.255	0.06	3.21987336518379e-184	Immune cells	NR4A2
1825	2.95848052137114e-188	1.98178301603474	0.518	0.215	8.45385808981805e-184	Immune cells	SCPEP1
1826	9.16449691348227e-185	2.05826071536022	0.494	0.2	2.61875499302756e-180	Immune cells	BIN1
1827	4.54574064961779e-184	1.84316570670046	0.504	0.201	1.29894539062828e-179	Immune cells	PPT1
1828	8.02658104285392e-184	2.33342787741146	0.449	0.167	2.29359553299551e-179	Immune cells	UGCG
1829	1.04686889892199e-181	1.05662219655193	0.86	0.646	2.99142787866957e-177	Immune cells	TMBIM6
1830	8.80466302994061e-181	1.51091408513442	0.552	0.224	2.51593246080553e-176	Immune cells	H3F3B
1831	2.4566692967581e-180	1.62275435103225	0.587	0.275	7.01993251548626e-176	Immune cells	GRB2
1832	4.44671334336571e-179	1.72234197071114	0.58	0.27	1.27064833786675e-174	Immune cells	ZYX
1833	6.63267721102004e-179	1.36558569849107	0.922	0.806	1.89528751304898e-174	Immune cells	RPL39
1834	2.50252339808543e-177	1.81719521003886	0.449	0.165	7.15096061002912e-173	Immune cells	CNPY3
1835	2.72106121423e-177	2.44946521657686	0.32	0.092	7.77543241966222e-173	Immune cells	STK10
1836	3.18542862260802e-175	1.34808382391027	0.765	0.494	9.10236228910242e-171	Immune cells	PDCD4
1837	5.32706577193213e-174	1.45946968404692	0.607	0.279	1.52220904432961e-169	Immune cells	FXYD6
1838	7.06780935222287e-173	1.72397168763398	0.533	0.236	2.01962652239769e-168	Immune cells	HERPUD1
1839	8.2505776856727e-173	2.15484145790481	0.478	0.198	2.35760257368097e-168	Immune cells	DUSP6
1840	9.31499406691772e-173	1.94525998523081	0.558	0.253	2.66175955462174e-168	Immune cells	MEF2C
1841	1.19496502374905e-172	1.7799376133024	0.466	0.181	3.41461255536291e-168	Immune cells	PRR5
1842	2.48079185702199e-172	2.01411603655123	0.48	0.195	7.08886273144035e-168	Immune cells	TSPO
1843	1.64692009249278e-171	1.82059180496686	0.453	0.176	4.70607416429811e-167	Immune cells	HPRT1
1844	1.05251824139038e-170	2.88225211285519	0.307	0.089	3.00757087477301e-166	Immune cells	TPD52
1845	5.15210815447705e-170	1.37069356080863	0.625	0.312	1.47221490514182e-165	Immune cells	WDR1
1846	1.49694708774256e-169	1.71409682712886	0.425	0.152	4.27752630322437e-165	Immune cells	KRCC1
1847	6.17359850989609e-169	2.00066673714993	0.433	0.161	1.76410577420281e-164	Immune cells	FOSB
1848	2.47302057541267e-168	1.399619297119	0.533	0.217	7.0666562942417e-164	Immune cells	MT-ND3
1849	1.82206238411195e-167	2.27527031183917	0.356	0.113	5.20654326259989e-163	Immune cells	RBM47
1850	4.56074020026183e-167	3.01111438763575	0.349	0.117	1.30323151222482e-162	Immune cells	PLTP
1851	7.93128799503871e-166	1.78225613835129	0.503	0.212	2.26636554458231e-161	Immune cells	MAN2B1
1852	5.65322859930901e-165	1.28354501711402	0.55	0.225	1.61541007225255e-160	Immune cells	MT-ATP6
1853	2.74198666273219e-164	1.82650694120491	0.542	0.246	7.83522688875723e-160	Immune cells	EMP3
1854	5.25719720835877e-162	1.52444400438617	0.765	0.478	1.50224410228852e-157	Immune cells	ATP2B1
1855	7.18312198069256e-161	1.54115978418731	0.51	0.219	2.0525771059829e-156	Immune cells	DBNL
1856	7.5888326106068e-160	1.12795045685867	0.774	0.476	2.16850891848089e-155	Immune cells	CLIC1
1857	1.20424781040896e-159	2.69832168759416	0.264	0.072	3.4411381182436e-155	Immune cells	TNFRSF21
1858	1.31705596160113e-159	1.64813798256252	0.656	0.365	3.76348741027523e-155	Immune cells	CTSD
1859	2.42034893533089e-159	1.90145171351423	0.333	0.104	6.91614708270801e-155	Immune cells	SERPINB1
1860	4.0576783756282e-159	1.99020718435833	0.551	0.279	1.15948159583576e-154	Immune cells	GLUL
1861	2.43842089398766e-158	1.07397133984279	0.837	0.669	6.96778770456975e-154	Immune cells	GABARAP
1862	8.29943499246932e-158	2.35453916201958	0.303	0.091	2.37156354909811e-153	Immune cells	REL
1863	4.40981032032417e-157	1.65829025150009	0.406	0.146	1.26010329903263e-152	Immune cells	AP1B1
1864	3.1550428453973e-154	1.83106982960904	0.393	0.142	9.01553493072277e-150	Immune cells	STK26
1865	3.86320405914614e-154	1.427610822284	0.413	0.147	1.10391055990101e-149	Immune cells	CHPT1
1866	1.19053478592832e-153	1.55363728688133	0.516	0.228	3.40195315079018e-149	Immune cells	EIF4EBP1
1867	2.37961018066766e-153	1.58843260080215	0.564	0.273	6.79973609125783e-149	Immune cells	CCDC50
1868	6.56349899877824e-153	1.12380859284607	0.796	0.555	1.87551983890088e-148	Immune cells	SNX3
1869	4.21235523486964e-150	1.08480351708395	0.778	0.555	1.203680508364e-145	Immune cells	RHOA
1870	6.28356181548651e-150	1.29104047963328	0.87	0.704	1.79552778877527e-145	Immune cells	SLC25A6
1871	2.00566471364948e-149	1.48424430576934	0.482	0.2	5.73118691925338e-145	Immune cells	ENSBTAG00000040367
1872	4.21635349341187e-149	2.01380098284137	0.332	0.11	1.20482301074244e-144	Immune cells	SNX18
1873	2.06340188357441e-148	2.08192846006721	0.335	0.113	5.89617088231388e-144	Immune cells	SEPT9
1874	6.16021871515707e-146	1.70647253736296	0.479	0.208	1.76028249785613e-141	Immune cells	FUOM
1875	4.14718873522601e-145	1.47613454406102	0.457	0.188	1.18505918109083e-140	Immune cells	IMPA1
1876	9.4262143698336e-145	1.66076187278951	0.41	0.16	2.69354075617995e-140	Immune cells	SERP1
1877	1.8681097238554e-144	1.63581815345918	0.369	0.13	5.3381235359168e-140	Immune cells	COLGALT1
1878	1.85415399629978e-142	1.39659607029149	0.581	0.271	5.29824504442661e-138	Immune cells	PTPN6
1879	7.96029733361433e-142	4.15309449546536	0.364	0.136	2.27465496308029e-137	Immune cells	HMOX1
1880	1.39721598765061e-141	1.27494376586893	0.799	0.566	3.99254468471162e-137	Immune cells	BTG1
1881	1.94799436720979e-141	2.0764627787747	0.307	0.095	5.56639390430196e-137	Immune cells	ZEB2.1
1882	6.79202252769497e-138	1.04070142363734	0.553	0.225	1.94082043728884e-133	Immune cells	MT-CYB
1883	7.31903431280087e-136	2.45785539737275	0.25	0.072	2.09141405488285e-131	Immune cells	CYB561A3
1884	1.71187550380587e-135	2.05236457027836	0.327	0.114	4.89168425212529e-131	Immune cells	DPP7
1885	2.00939889309106e-135	1.60581176941639	0.673	0.409	5.74185733700771e-131	Immune cells	SELENOP
1886	1.77684676824648e-133	1.28520056712805	0.794	0.522	5.07733964026431e-129	Immune cells	JUN
1887	1.4108877970209e-132	1.66813597853606	0.336	0.115	4.03161187998723e-128	Immune cells	TGFBR2
1888	1.79271980136356e-132	1.53877892791083	0.474	0.217	5.12269683239638e-128	Immune cells	RNF181
1889	1.60535030909303e-131	1.01331729321387	0.551	0.226	4.58728850823332e-127	Immune cells	PTMA.1
1890	7.68961168031232e-131	1.39377885966453	0.613	0.345	2.19730653764924e-126	Immune cells	LAMTOR2
1891	1.27984523373893e-130	1.85607298710406	0.327	0.115	3.65715775540899e-126	Immune cells	EHD4
1892	3.6122441286592e-129	1.84149559769448	0.349	0.13	1.03219875976437e-124	Immune cells	AGTRAP
1893	6.11152962576674e-129	1.49991215138887	0.57	0.315	1.74636959056284e-124	Immune cells	TMEM256
1894	1.43284027322553e-128	2.07922471257191	0.267	0.083	4.09434108074197e-124	Immune cells	SDF2L1
1895	2.49056459109711e-127	2.00957137498807	0.324	0.115	7.11678831905999e-123	Immune cells	GADD45B
1896	7.54800891543543e-127	1.35202318858884	0.597	0.338	2.15684354758567e-122	Immune cells	LAMTOR1
1897	3.37452976023994e-124	1.91673549164906	0.372	0.148	9.64271878988563e-120	Immune cells	ASRGL1
1898	2.17325435551289e-123	2.02031265100167	0.282	0.093	6.21007432087807e-119	Immune cells	U2AF1L4
1899	2.99625941851461e-123	1.57430831670786	0.464	0.21	8.56181128840549e-119	Immune cells	ST3GAL6
1900	7.88484448939266e-122	1.27441579046985	0.556	0.27	2.25309431284395e-117	Immune cells	JUNB
1901	3.62390829050276e-121	1.8041843857164	0.422	0.186	1.03553179401116e-116	Immune cells	CNDP2
1902	5.61657403302143e-120	1.5037226946618	0.414	0.174	1.60493602993587e-115	Immune cells	STK4
1903	2.0480242199372e-119	1.7554085523549	0.366	0.145	5.85222920847056e-115	Immune cells	STK17A
1904	2.10072824419203e-119	2.01340043911202	0.278	0.092	6.00283095777872e-115	Immune cells	ANXA3
1905	2.63532986276173e-119	4.19184534009375	0.661	0.5	7.53045508284164e-115	Immune cells	APOE
1906	9.74235335756888e-119	1.42171702942726	0.405	0.166	2.78387747192531e-114	Immune cells	DNM2
1907	4.15731853666969e-117	1.79560433798091	0.306	0.108	1.18795377185336e-112	Immune cells	TRABD
1908	5.93979826752879e-117	1.03793644707666	0.439	0.187	1.69729735494635e-112	Immune cells	DAZAP2
1909	9.74552154558423e-116	1.13476722411534	0.671	0.424	2.78478278165069e-111	Immune cells	PTP4A2
1910	2.79902171248816e-114	1.25167752021163	0.524	0.27	7.99820454343491e-110	Immune cells	DPYSL2
1911	1.78294212058024e-113	1.12540637149613	0.584	0.311	5.09475710955803e-109	Immune cells	LDHA
1912	2.41758477456192e-113	1.07169374330249	0.711	0.467	6.90824849331068e-109	Immune cells	LAMTOR4
1913	7.78987293930184e-113	1.95716759957586	0.254	0.082	2.2259561924055e-108	Immune cells	BAIAP2
1914	1.61663598000231e-112	1.3792085090923	0.483	0.232	4.6195373128566e-108	Immune cells	PSMB10
1915	4.61152682907357e-112	1.24420016211557	0.615	0.368	1.31774379140777e-107	Immune cells	APRT
1916	1.37653027243721e-111	1.70757241021969	0.323	0.122	3.93343525348934e-107	Immune cells	RAPGEF1
1917	6.63534246867468e-111	1.8939467843114	0.363	0.15	1.89604911042379e-106	Immune cells	SNX24
1918	3.20878966444043e-110	1.11170944896861	0.455	0.204	9.16911646613853e-106	Immune cells	GNB4
1919	3.86496879589638e-110	1.6038364553289	0.31	0.113	1.10441483342739e-105	Immune cells	HSD17B11
1920	7.18599699652593e-110	2.27141377546905	0.429	0.198	2.05339864175728e-105	Immune cells	FRMD4B
1921	1.90514783232785e-109	1.63177840855866	0.281	0.096	5.44395993087684e-105	Immune cells	SIPA1
1922	2.23602929005649e-109	1.68779381568278	0.343	0.135	6.38945369633641e-105	Immune cells	CTSK
1923	7.68077582495042e-109	1.98103294626793	0.44	0.216	2.19478169197958e-104	Immune cells	DNLZ
1924	5.46218531075744e-108	1.53885101763859	0.442	0.21	1.56081945254894e-103	Immune cells	TSC22D3
1925	2.11754292638603e-107	1.15655215320955	0.587	0.286	6.05087891214807e-103	Immune cells	GNAS
1926	3.86542733932629e-106	2.03751531982564	0.492	0.263	1.10454586221249e-101	Immune cells	IFI6
1927	2.78565712192856e-105	1.02253369397711	0.658	0.389	7.96001522591085e-101	Immune cells	RAP1A
1928	8.96714917138497e-105	1.68693369224709	0.288	0.104	2.56236287572326e-100	Immune cells	IER3
1929	9.34282146447304e-105	1.98350052454555	0.335	0.134	2.66971123347317e-100	Immune cells	FKBP5
1930	9.78059297603769e-105	1.09681827812257	0.646	0.409	2.79480444290277e-100	Immune cells	MRPL41
1931	4.31041989222814e-104	1.58379635568489	0.361	0.152	1.23170248420419e-99	Immune cells	PRR13
1932	2.04045287354784e-103	2.6223537078993	0.302	0.117	5.83059408616295e-99	Immune cells	CELF2
1933	2.69955341245194e-103	2.22805698400118	0.497	0.264	7.71397387608143e-99	Immune cells	FNBP1
1934	1.13441418806853e-102	1.59277089053469	0.3	0.112	3.24158854240582e-98	Immune cells	SMCO4
1935	3.97916133150158e-102	1.90652060306446	0.33	0.135	1.13704535047658e-97	Immune cells	KLF4
1936	3.39500783814462e-101	1.52366571771376	0.372	0.162	9.70123489749825e-97	Immune cells	YPEL3
1937	3.57398783089247e-100	1.66033813644293	0.288	0.107	1.02126702267752e-95	Immune cells	GUSB
1938	1.15182772844236e-99	1.24614276438901	0.545	0.301	3.29134773402403e-95	Immune cells	PACSIN2
1939	3.36956881542076e-99	1.34347226178524	0.392	0.168	9.62854289006481e-95	Immune cells	SH3KBP1
1940	7.86087734385855e-99	1.75272273538141	0.374	0.164	2.24624570100758e-94	Immune cells	NFKB1
1941	1.73358759025141e-98	2.58906073237815	0.321	0.134	4.9537265391434e-94	Immune cells	PTPRJ
1942	5.52601868437576e-98	1.1777091159627	0.466	0.226	1.57905983906037e-93	Immune cells	ENSBTAG00000025385
1943	1.16670467511687e-97	1.13071999032204	0.636	0.404	3.33385860914645e-93	Immune cells	UNC119
1944	3.49762099059651e-97	1.08709288602624	0.691	0.461	9.99445198062951e-93	Immune cells	LGALS1
1945	4.3426362062542e-97	1.31980809714067	0.569	0.324	1.24090829593714e-92	Immune cells	DUSP1
1946	7.17566076461602e-97	1.58667850124126	0.291	0.11	2.05044506348903e-92	Immune cells	RIPK1
1947	2.11740376717381e-95	1.39949858477491	0.301	0.117	6.05048126469916e-91	Immune cells	CDC42SE1
1948	6.55078414428274e-95	1.29190152420892	0.378	0.166	1.87188656922879e-90	Immune cells	ENSBTAG00000014968
1949	2.14813872856141e-94	1.34953850321958	0.406	0.189	6.13830641686424e-90	Immune cells	SOAT1
1950	2.67180428528956e-93	1.06416061277002	0.601	0.367	7.6346807452149e-89	Immune cells	PPP1CA
1951	2.78691340098376e-93	1.00241081571855	0.725	0.473	7.96360504331108e-89	Immune cells	TXNIP
1952	2.8589715822931e-93	1.25959509738881	0.454	0.23	8.16951129640254e-89	Immune cells	NME1
1953	1.80832608854136e-92	1.10761022438959	0.596	0.363	5.16729179800695e-88	Immune cells	TRAPPC5
1954	1.36431886207625e-91	1.28156593484175	0.452	0.23	3.89854114838288e-87	Immune cells	RALBP1
1955	6.40334949082974e-91	1.01409628532605	0.615	0.374	1.8297571170046e-86	Immune cells	TAF10
1956	1.41336574717102e-90	1.32916498532454	0.346	0.147	4.03869262254119e-86	Immune cells	H2AFY
1957	1.65006395943396e-90	1.25027993351172	0.391	0.182	4.71505776408253e-86	Immune cells	GSN
1958	1.74571400594559e-90	2.51429064940377	0.413	0.21	4.98837777198952e-86	Immune cells	DOCK4
1959	2.21263965437899e-89	1.07167121104749	0.718	0.513	6.32261781238795e-85	Immune cells	LAMP1
1960	5.64239202437715e-89	1.32815943728123	0.389	0.18	1.61231352096577e-84	Immune cells	GGA2
1961	1.67910722428431e-88	1.44132741546665	0.276	0.105	4.79804889339242e-84	Immune cells	MBOAT7
1962	1.8998200826665e-87	2.88119718385941	0.312	0.134	5.42873588621954e-83	Immune cells	MITF
1963	3.03327056758522e-86	1.08307380268427	0.366	0.163	8.66757064687476e-82	Immune cells	MAP2K1
1964	3.63502279820047e-86	1.23328494695751	0.313	0.128	1.03870776458578e-81	Immune cells	RAP2C
1965	2.48391587457271e-85	1.66062232467455	0.345	0.152	7.09778961159153e-81	Immune cells	ZNRF2
1966	2.94254090340957e-85	2.29964998663228	0.514	0.323	8.40831063149286e-81	Immune cells	DAB2
1967	1.7257027958871e-84	1.70080210043603	0.309	0.13	4.93119573924738e-80	Immune cells	IER5L
1968	2.56389845773222e-84	1.61095992023821	0.28	0.112	7.32633984296981e-80	Immune cells	GATD3A
1969	1.34241194684275e-83	1.55431352818413	0.379	0.185	3.83594213810316e-79	Immune cells	UBALD2
1970	1.5623711296045e-83	1.03717551092235	0.385	0.178	4.46447550284485e-79	Immune cells	RNASEH2B
1971	3.01676221276664e-83	1.12596876002755	0.569	0.346	8.62039802298066e-79	Immune cells	AP2S1
1972	4.08252081348324e-82	1.12942129634664	0.473	0.253	1.16658032245283e-77	Immune cells	ENSBTAG00000023792
1973	2.24006048649674e-81	1.20650461422561	0.443	0.23	6.40097284016443e-77	Immune cells	RAB8B
1974	5.96003637108615e-81	1.1326367168908	0.4	0.194	1.70308039303787e-76	Immune cells	TNFRSF1A
1975	1.18096318885868e-80	1.00514413122547	0.604	0.398	3.37460231216367e-76	Immune cells	ENSBTAG00000040602
1976	2.46851648351104e-80	2.33865734751182	0.36	0.179	7.05378585163278e-76	Immune cells	ZC3H12C
1977	2.92098972328849e-80	1.01813510297473	0.49	0.268	8.34672813429687e-76	Immune cells	TMCO1
1978	3.62232143286466e-79	1.83308252645874	0.283	0.116	1.03507834944108e-74	Immune cells	ZNF710
1979	5.5541084959701e-79	1.27893491355458	0.419	0.214	1.58708650272346e-74	Immune cells	IER2
1980	2.37653413761178e-77	1.32565227053077	0.376	0.188	6.79094629822566e-73	Immune cells	MTAP
1981	1.33813859066542e-76	1.31584867088798	0.31	0.135	3.82373102282645e-72	Immune cells	MIEN1
1982	1.39001676426322e-76	1.18068049019947	0.37	0.172	3.97197290388216e-72	Immune cells	GAS7
1983	2.22113812437201e-76	1.0710917513159	0.44	0.227	6.34690219039302e-72	Immune cells	PHF20
1984	8.22981022404393e-76	1.03270118900442	0.509	0.292	2.35166827152055e-71	Immune cells	PGK1
1985	1.58394688138488e-75	1.26594833899105	0.506	0.297	4.5261282135573e-71	Immune cells	CMIP
1986	1.05454768597723e-74	1.95844561536108	0.307	0.137	3.01337001267993e-70	Immune cells	LIPA
1987	5.72924580252332e-74	1.05525647760583	0.492	0.279	1.63713198807104e-69	Immune cells	SELENOT
1988	1.6070268078546e-73	1.30883327744997	0.332	0.155	4.59207910344451e-69	Immune cells	SIRT2
1989	6.81303654085794e-73	1.11392452194919	0.427	0.23	1.94682519155016e-68	Immune cells	CASP6
1990	1.14675959301011e-72	1.13946645748889	0.448	0.242	3.27686553702638e-68	Immune cells	TAGLN2
1991	2.73814767962563e-72	1.41896540007341	0.294	0.129	7.82425699453023e-68	Immune cells	SMIM3
1992	5.77751462850329e-72	1.24411932523611	0.39	0.2	1.65092480509481e-67	Immune cells	RILPL2
1993	6.42327906447698e-72	1.30786104612356	0.251	0.1	1.8354519926743e-67	Immune cells	LRP10
1994	1.98895680375364e-71	1.31168277150383	0.357	0.175	5.68344406672604e-67	Immune cells	BAX
1995	1.04198109958174e-70	1.07139825027225	0.537	0.324	2.97746099205483e-66	Immune cells	VMP1
1996	1.14312695164475e-68	1.03872144157188	0.467	0.265	3.26648526432488e-64	Immune cells	M6PR
1997	5.53859034977636e-68	1.02792279342388	0.467	0.266	1.58265219244859e-63	Immune cells	TMEM160
1998	3.38423478347307e-67	1.08076818092563	0.347	0.168	9.6704508937743e-63	Immune cells	MPP1
1999	4.32821912023905e-67	1.26491292931931	0.459	0.252	1.23678861360831e-62	Immune cells	PIP4K2A
[truncated: 622 more rows]
