# Supplementary material for: Integration of single-cell transcriptome of female early gonadal development in bovine, goats, and pigs
Source: iScience. 2026 May 22;29(6):116074. doi: 10.1016/j.isci.2026.116074 (PMC13224005; doi:10.1016/j.isci.2026.116074)
Supplement: Table S2. Integrated cluster marker genes across bovine, goat, and pig gonadal single-cell datasets [file mmc3.csv]

	p_val	avg_log2FC	pct.1	pct.2	p_val_adj	cluster	gene
1	0	2.94732260437469	0.675	0.219	0	0	GADD45G
2	0	1.12442600209199	0.824	0.386	0	0	FOS
3	0	1.14679233613384	0.809	0.388	0	0	KRT8
4	0	2.74311120735586	0.613	0.194	0	0	SERPINA5
5	0	1.57431571015755	0.613	0.203	0	0	PPP1R15A
6	0	1.08059759801202	0.808	0.41	0	0	PNRC1
7	0	1.7965570753895	0.604	0.211	0	0	HIPK2
8	0	1.31258538561476	0.919	0.529	0	0	IGFBP7
9	0	1.55355061483013	0.667	0.278	0	0	DUSP6
10	0	1.53195725604544	0.605	0.225	0	0	HMGN3
11	0	1.06262133439069	0.643	0.274	0	0	SDCBP
12	0	1.36977328030159	0.617	0.252	0	0	COX7C
13	0	1.44771770201622	0.566	0.202	0	0	PDGFA
14	0	1.33177396742904	0.621	0.259	0	0	RPL31
15	0	1.21666917903476	0.571	0.211	0	0	PCBP1
16	0	2.35574270269263	0.443	0.085	0	0	CCDC73
17	0	1.19497388136398	0.726	0.372	0	0	MEX3C
18	0	1.45832296385129	0.513	0.165	0	0	TAF7
19	0	1.54323767813586	0.686	0.341	0	0	TMEM59L
20	0	2.42489069728904	0.447	0.103	0	0	TENT5C
21	0	1.22959514663983	0.558	0.22	0	0	ADGRG1
22	0	1.23211270718112	0.517	0.18	0	0	DYNLT1
23	0	1.64382265274775	0.941	0.604	0	0	CDKN1C
24	0	1.06820975524326	0.785	0.449	0	0	OAZ1
25	0	1.65443055614645	0.6	0.269	0	0	POLE4
26	0	1.15414299905202	0.593	0.264	0	0	STMN2
27	0	1.13787712172944	0.587	0.26	0	0	SLC25A4
28	0	1.79732861885829	0.908	0.584	0	0	GSTM3
29	0	1.05543553932777	0.519	0.202	0	0	SUMO1
30	0	1.03200175877689	0.643	0.327	0	0	PYCR1
31	0	1.01533382990182	0.548	0.234	0	0	FDXR
32	0	1.02276791972517	0.652	0.339	0	0	CXXC5
33	0	1.40982171964788	0.457	0.148	0	0	XBP1
34	0	1.48159793940172	0.471	0.165	0	0	RASL11B
35	0	2.00771829749764	0.382	0.077	0	0	ETNK2
36	0	1.14934379290393	0.56	0.259	0	0	GLRX5
37	0	1.18627708881101	0.498	0.197	0	0	VDAC3
38	0	1.12433713077461	0.503	0.203	0	0	BCAT2
39	0	1.33405397186489	0.505	0.206	0	0	MME
40	0	1.73922019946953	0.402	0.104	0	0	RHOB
41	0	1.33361586869996	0.507	0.21	0	0	MMD
42	0	1.06751881306275	0.452	0.155	0	0	SELENOH
43	0	1.09805749509521	0.59	0.293	0	0	SKP1
44	0	2.29388887795296	0.432	0.136	0	0	SHISA3
45	0	1.57282931054844	0.415	0.121	0	0	NOTCH2
46	0	1.08423422688796	0.62	0.33	0	0	CRABP2
47	0	1.24781493054664	0.536	0.247	0	0	DNAJC1
48	0	1.85357963370142	0.385	0.097	0	0	LRRC4C
49	0	1.39629175424941	0.42	0.134	0	0	ARF6
50	0	2.18819261753438	0.361	0.075	0	0	ATF3
51	0	1.86680563748162	0.375	0.091	0	0	COL4A4
52	0	1.30373875606919	0.428	0.145	0	0	RNASEK
53	0	1.0681243160014	0.486	0.204	0	0	TIPARP
54	0	1.07631479094739	0.467	0.186	0	0	CD200
55	0	1.11050528219346	0.455	0.177	0	0	THOC7
56	0	1.07746731994208	0.474	0.197	0	0	WNT6
57	0	1.02072156553588	0.45	0.177	0	0	TCEAL8
58	0	2.53947627326803	0.328	0.055	0	0	FGL2
59	0	2.78209549534961	0.327	0.054	0	0	KCNK12
60	0	2.20082241051095	0.458	0.186	0	0	GSTA1
61	0	1.28108947840885	0.408	0.136	0	0	TLE1
62	0	2.21405957845238	0.325	0.054	0	0	SALL1
63	0	1.41056833648913	0.756	0.486	0	0	SCP2
64	0	1.12534996395646	0.413	0.148	0	0	ZNF146
65	0	1.30910344286651	0.487	0.224	0	0	FBLN2
66	0	1.13588614014838	0.408	0.147	0	0	CLSTN1
67	0	1.79794417255144	0.405	0.144	0	0	COL26A1
68	0	1.31973048271716	0.639	0.379	0	0	JUN
69	0	2.14365030037871	0.314	0.054	0	0	HK2
70	0	1.38250427053277	0.454	0.196	0	0	ID2
71	0	1.2202882200581	0.37	0.113	0	0	FOSB
72	0	2.1304473728346	0.356	0.099	0	0	ZNF703
73	0	1.51010273307507	0.343	0.086	0	0	HMGN2
74	0	2.71917290494676	0.344	0.088	0	0	KISS1
75	0	1.09867962977055	0.639	0.385	0	0	TRIB2
76	0	1.28036113914047	0.437	0.187	0	0	NAMPT
77	0	1.44811388451436	0.366	0.116	0	0	AP2A1
78	0	1.78296060420897	0.317	0.07	0	0	CYP26B1
79	0	3.05654520669621	0.287	0.04	0	0	NPTX2
80	0	1.2444819983518	0.426	0.18	0	0	CAMTA1
81	0	2.2304400470772	0.35	0.104	0	0	TMEM114
82	0	1.10122722834351	0.378	0.133	0	0	SUPT4H1
83	0	1.79116251775004	0.312	0.07	0	0	INHA
84	0	1.55388425604567	0.787	0.547	0	0	ENO1
85	0	2.07905629522464	0.302	0.062	0	0	LOC781576
86	0	2.15036972300072	0.302	0.062	0	0	LOC100847759
87	0	1.93068919767193	0.299	0.06	0	0	TBXAS1
88	0	1.87532340603087	0.364	0.125	0	0	MICOS10
89	0	2.62586780871674	0.302	0.063	0	0	LOC107132468
90	0	1.12341239008621	0.302	0.063	0	0	RN18S1
91	0	1.01924891193536	0.302	0.063	0	0	KEH36-r01
92	0	1.42515716219662	0.302	0.063	0	0	KEH36-p07
93	0	2.70539192492551	0.298	0.06	0	0	COX6C
94	0	1.67249191278451	0.35	0.112	0	0	TMEM123
95	0	1.36159871303226	0.301	0.063	0	0	KEH36-p10
96	0	1.23718823256971	0.369	0.132	0	0	KIF1B
97	0	1.01399797708028	0.404	0.168	0	0	SEC23A
98	0	1.61209188963886	0.409	0.173	0	0	NRG1
99	0	1.20350153551183	0.298	0.063	0	0	KEH36-p01
100	0	1.05414102217737	0.377	0.143	0	0	SERINC5
101	0	1.13013320280285	0.599	0.365	0	0	TMEM97
102	0	1.7313720650982	0.37	0.137	0	0	BEX4
103	0	1.24375181636774	0.295	0.062	0	0	KEH36-p08
104	0	2.06628221905606	0.293	0.061	0	0	OST4
105	0	1.46211210911049	0.333	0.102	0	0	ANKHD1
106	0	2.44040969696522	0.287	0.056	0	0	LOC515042
107	0	3.39732297325692	0.341	0.113	0	0	CRYM
108	0	1.50971189380054	0.29	0.062	0	0	KEH36-p12
109	0	1.30012728111455	0.287	0.061	0	0	KEH36-p04
110	0	2.26646678879975	0.28	0.056	0	0	LOC107132967
111	0	1.67655133847548	0.284	0.06	0	0	KEH36-p13
112	0	1.28276351386487	0.325	0.102	0	0	GPRASP2
113	0	2.27460162761996	0.279	0.056	0	0	LOC104975663
114	0	1.23828171512285	0.313	0.09	0	0	DPF3
115	0	1.35849555581528	0.28	0.058	0	0	LOC112444863
116	0	1.69864570671151	0.311	0.089	0	0	SOCS1
117	0	2.51723628833339	0.271	0.052	0	0	SLC5A3
118	0	1.23180476013903	0.621	0.402	0	0	NPM1
119	0	1.28753428251933	0.504	0.286	0	0	ACAT1
120	0	3.13933061749392	0.253	0.035	0	0	ENSSSCG00000006719
121	0	3.44311677339345	0.254	0.036	0	0	ENSSSCG00000023467
122	0	2.22087177014148	0.3	0.082	0	0	RHOF
123	0	1.01134138690614	0.544	0.327	0	0	AKIRIN2
124	0	1.57951546745817	0.289	0.072	0	0	H1-10
125	0	2.19747443398851	0.27	0.055	0	0	XIST
126	0	1.2202644058463	0.315	0.101	0	0	GNPNAT1
127	0	2.8084617455539	0.25	0.036	0	0	ENSSSCG00000008421
128	0	2.3284333004877	0.275	0.062	0	0	TAGLN3
129	0	1.68839463642198	0.318	0.105	0	0	KAZN
130	0	1.12498510889438	0.323	0.11	0	0	ABCC1
131	0	2.11153703460917	0.337	0.126	0	0	AUTS2
132	0	2.40296408761138	0.265	0.054	0	0	LOC112444473
133	0	2.30476899753896	0.276	0.066	0	0	BTG2
134	0	1.32857814077738	0.294	0.084	0	0	TRIM8
135	0	2.6172766332148	0.28	0.071	0	0	NPY1R
136	0	1.67855761810443	0.312	0.104	0	0	ZBTB20
137	0	1.05840098903863	0.355	0.15	0	0	SERTAD3
138	0	1.98446594836238	0.29	0.086	0	0	GRID2
139	0	1.91955550457424	0.282	0.078	0	0	SOX11
140	0	1.37650164131248	0.294	0.091	0	0	PAPPA
141	0	1.89019096042467	0.268	0.066	0	0	DUSP16
142	0	2.40158072763025	0.258	0.056	0	0	TRPV2
143	0	1.14168599905825	0.392	0.19	0	0	CTSC
144	0	1.08202841268489	0.447	0.246	0	0	GLUL
145	0	1.31558548924299	0.288	0.087	0	0	IMP3
146	0	2.03478785894442	0.253	0.053	0	0	LOC281806
147	0	1.97371839589614	0.274	0.074	0	0	ENSSSCG00000010056
148	0	2.25226968598421	0.258	0.058	0	0	ENSSSCG00000002296
149	0	1.14518172824041	0.304	0.105	0	0	SRP9
150	0	1.49545829180694	0.27	0.072	0	0	PPP4R4
151	0	1.55673345917487	0.275	0.078	0	0	AMIGO2
152	0	2.79258804774473	0.446	0.249	0	0	ECHDC1
153	0	1.67599012712369	0.302	0.105	0	0	ENSSSCG00000039854
154	0	1.32673615345476	0.288	0.092	0	0	POP5
155	0	1.43433989322848	0.285	0.09	0	0	NCS1
156	0	2.34590966877685	0.258	0.064	0	0	CNR1
157	0	1.15786768228432	0.29	0.096	0	0	MRPL36
158	0	1.14070808922563	0.3	0.107	0	0	TMEM128
159	0	1.17867801785165	0.318	0.125	0	0	LCOR
160	0	1.69521155996669	0.28	0.091	0	0	JUNB
161	0	1.81845589606947	0.278	0.089	0	0	SPOCK3
162	0	1.13863352419597	0.319	0.13	0	0	TMEM245
163	0	2.20048252804788	0.364	0.175	0	0	SMOC2
164	0	1.48570932790843	0.313	0.125	0	0	FABP3
165	0	1.10758763687952	0.395	0.208	0	0	TOB1
166	0	1.01080358552808	0.306	0.119	0	0	BACH1
167	0	1.23724525880237	0.359	0.172	0	0	TMEM132A
168	0	1.93391552324959	0.268	0.081	0	0	ENSSSCG00000029160
169	0	1.11103501289917	0.258	0.072	0	0	FLVCR2
170	0	1.33721572378878	0.261	0.075	0	0	CMTM5
171	0	2.04522632684374	0.288	0.102	0	0	PCDH9
172	0	2.24757780825736	0.304	0.118	0	0	ENSSSCG00000031023
173	0	1.01234421641366	0.293	0.108	0	0	KLF4
174	0	2.80437203098026	0.291	0.106	0	0	ENSSSCG00000036483
175	0	1.17933659771531	0.329	0.146	0	0	STAT3
176	0	1.63005797145393	0.257	0.074	0	0	ARG2
177	0	1.67432323395269	0.272	0.09	0	0	NME4
178	0	1.56690920468288	0.25	0.068	0	0	NR4A1
179	0	1.44296854911874	0.262	0.082	0	0	BEX1
180	0	1.44224382221213	0.257	0.077	0	0	ENSSSCG00000016444
181	0	1.87284440737441	0.289	0.11	0	0	ENSSSCG00000011676
182	0	1.22675893524815	0.267	0.089	0	0	ARL5B
183	0	1.21497186594239	0.284	0.106	0	0	GATAD2B
184	0	1.05067834158852	0.287	0.109	0	0	PET100
185	0	1.67617691262075	0.271	0.095	0	0	PERP
186	0	1.42694939039369	0.308	0.132	0	0	BNIP3
187	0	1.39907774490671	0.256	0.081	0	0	ANPEP
188	0	1.6836233982872	0.263	0.089	0	0	MARVELD2
189	0	1.14018229219239	0.392	0.22	0	0	PLTP
190	0	1.03587453507424	0.267	0.095	0	0	PRNP
191	0	1.08844679474002	0.258	0.087	0	0	TSPAN14
192	0	1.32693130587031	0.333	0.163	0	0	TNRC6C
193	0	1.64045734363672	0.257	0.087	0	0	ENSSSCG00000039273
194	0	1.20732021151325	0.5	0.33	0	0	ROBO1
195	0	1.00183309846683	0.281	0.112	0	0	SERTAD1
196	0	1.29227762797326	0.325	0.156	0	0	TSKU
197	0	1.32062106088968	0.298	0.13	0	0	BEX5
198	0	1.1250111194621	0.325	0.158	0	0	CXCR4
199	0	1.25867113637543	0.292	0.125	0	0	ENSSSCG00000031381
200	0	1.34190629948475	0.269	0.103	0	0	ENSSSCG00000020706
201	0	1.61434147658761	0.26	0.094	0	0	MAP1S
202	0	1.01596977560591	0.256	0.09	0	0	ND6
203	0	1.4013233285146	0.279	0.114	0	0	ENSSSCG00000026981
204	0	1.09829254421744	0.264	0.1	0	0	FRS2
205	0	1.37611134983136	0.252	0.089	0	0	SERTAD2
206	0	1.40043618892906	0.431	0.269	0	0	FN1
207	0	1.08935839909722	0.295	0.133	0	0	ENSSSCG00000026414
208	0	1.19459881155221	0.259	0.098	0	0	ENSSSCG00000002650
209	0	1.60291274122485	0.314	0.153	0	0	ENSSSCG00000012452
210	0	1.30268983524359	0.256	0.096	0	0	HS3ST1
211	0	1.1006027266943	0.25	0.09	0	0	C5orf15
212	0	1.59878126545638	0.286	0.126	0	0	PHLDA1
213	0	1.33764515040419	0.404	0.245	0	0	LDHA
214	0	1.01769266301331	0.301	0.142	0	0	ENSSSCG00000007524
215	0	1.48739120428643	0.251	0.093	0	0	ACOT4
216	0	1.04841454420104	0.254	0.096	0	0	ENSSSCG00000010954
217	0	1.18390678545875	0.307	0.152	0	0	ENSSSCG00000035836
218	0	1.02015516706685	0.262	0.108	0	0	CREB3L1
219	0	1.08349367449874	0.256	0.104	0	0	PDE7A
220	0	1.10943687609413	0.373	0.221	0	0	TBC1D9
221	0	1.21000606597278	0.277	0.128	0	0	HEBP2
222	0	1.60368723316956	0.265	0.118	0	0	ENSCHIG00000026143
223	0	1.12234206562477	0.283	0.136	0	0	MAST4
224	0	1.18925731393972	0.264	0.123	0	0	CHD2
225	0	1.20505277556551	0.256	0.116	0	0	STYXL1
226	0	1.21034560022812	0.267	0.127	0	0	ENSCHIG00000021348
227	0	1.04606815198233	0.317	0.179	0	0	ENSSSCG00000011000
228	0	1.98819367659761	0.253	0.116	0	0	CEBPD
229	0	1.11524774000363	0.318	0.181	0	0	ENSSSCG00000001930
230	0	2.30867276860549	0.633	0.497	0	0	TIMP2
231	0	1.33509415616176	0.266	0.131	0	0	HDAC9
232	0	2.0544252240085	0.401	0.279	0	0	TM4SF1
233	0	1.07014882860238	0.339	0.228	0	0	ENSCHIG00000021213
234	1.06723934634348e-306	1.12705687207115	0.302	0.223	3.93309716307963e-302	0	H3-3B
235	6.37245072547442e-255	1.06190065611684	0.278	0.193	2.34843926585909e-250	0	PEG3
236	0	2.52750459073479	0.545	0.127	0	1	ENSBTAG00000048699
237	0	1.18341525091761	0.538	0.135	0	1	5-8S-rRNA.4
238	0	3.71992422173963	0.425	0.049	0	1	ENSBTAG00000054829
239	0	1.47926701495322	0.499	0.128	0	1	ENSBTAG00000002549
240	0	3.81750133804352	0.454	0.087	0	1	LHFPL3
241	0	3.74235311809096	0.482	0.125	0	1	ATP8A2
242	0	2.35817152687497	0.451	0.096	0	1	ENSBTAG00000019730
243	0	3.65515260145569	0.44	0.086	0	1	ERC2
244	0	4.72622289089008	0.585	0.234	0	1	DACH1
245	0	1.58961597057775	0.532	0.191	0	1	GPC5
246	0	1.43744884608687	0.427	0.087	0	1	ENSBTAG00000054337
247	0	3.31595964245153	0.513	0.175	0	1	UNC5D
248	0	1.64579932814334	0.453	0.117	0	1	ENSBTAG00000053119
249	0	3.80051386650239	0.44	0.105	0	1	FGF12
250	0	4.18456513588957	0.413	0.082	0	1	PDZRN4
251	0	3.11080640076614	0.414	0.085	0	1	ENSBTAG00000026836
252	0	2.07976058771615	0.532	0.223	0	1	CA10
253	0	2.47324218349577	0.561	0.254	0	1	ENSBTAG00000052187
254	0	3.14288440640274	0.36	0.053	0	1	ENSBTAG00000048719
255	0	3.80046778513044	0.341	0.036	0	1	ENSBTAG00000049814
256	0	2.11085372099195	0.475	0.172	0	1	BMPR1B
257	0	2.44884224143823	0.605	0.303	0	1	RORA
258	0	1.96434428891609	0.369	0.068	0	1	ENSBTAG00000053883
259	0	2.26633551182334	0.485	0.187	0	1	KCNIP4
260	0	2.62906664214084	0.498	0.204	0	1	UST
261	0	1.74001508016979	0.412	0.118	0	1	ENSBTAG00000054797
262	0	3.16861885514915	0.403	0.111	0	1	DENND2B
263	0	2.68500340444728	0.467	0.178	0	1	CDC14B
264	0	2.30752589694489	0.528	0.239	0	1	PLXDC2
265	0	3.2026487225099	0.44	0.151	0	1	TRANK1
266	0	2.37532523229342	0.51	0.223	0	1	LAMA1
267	0	2.81887214126327	0.346	0.059	0	1	ENSBTAG00000048544
268	0	2.53339449638427	0.34	0.054	0	1	ENSBTAG00000049983
269	0	2.57457203430405	0.63	0.349	0	1	PBX3
270	0	1.7408547792753	0.56	0.281	0	1	RPS29
271	0	1.33301511413047	0.497	0.22	0	1	ENSBTAG00000048781
272	0	2.44788234270289	0.377	0.102	0	1	PCDHGC3
273	0	1.53965433995182	0.494	0.219	0	1	ENSBTAG00000051151
274	0	3.21014122549939	0.365	0.091	0	1	PDE7B
275	0	2.72451493640298	0.336	0.063	0	1	ENSBTAG00000054652
276	0	3.58346773927547	0.383	0.111	0	1	EPHA5
277	0	2.6954698127709	0.326	0.058	0	1	ENSBTAG00000052575
278	0	2.33275239321237	0.543	0.275	0	1	MSI2
279	0	3.2299283122684	0.569	0.302	0	1	ATRNL1
280	0	1.35277921513659	0.526	0.26	0	1	H3-3A
281	0	4.52958308613943	0.305	0.041	0	1	ANO4
282	0	2.60999964758248	0.46	0.196	0	1	PPP1R9A
283	0	2.14195989466372	0.587	0.323	0	1	BNC2
284	0	3.57466188151306	0.502	0.239	0	1	KITLG
285	0	4.10246998861125	0.31	0.047	0	1	SAMD12
286	0	1.86319447884488	0.419	0.158	0	1	ARHGEF28
287	0	2.07652415700599	0.537	0.278	0	1	SOX5
288	0	3.5766230088921	0.373	0.115	0	1	CADPS
289	0	2.72439552447129	0.532	0.277	0	1	NLK
290	0	3.48384270128481	0.317	0.062	0	1	ADCY9
291	0	3.22891402039494	0.38	0.126	0	1	PALM2
292	0	2.98343472024318	0.335	0.082	0	1	EPHA6
293	0	2.33436528201455	0.394	0.141	0	1	SUGCT
294	0	3.15754098143058	0.351	0.098	0	1	ESR2
295	0	3.84431406243181	0.323	0.071	0	1	DOCK10
296	0	2.30997717906832	0.34	0.089	0	1	ENSBTAG00000051239
297	0	4.24273084612047	0.293	0.042	0	1	GRM8
298	0	1.30507871704104	0.555	0.308	0	1	ZC3H10
299	0	2.21858197379409	0.548	0.301	0	1	SORBS2
300	0	3.79931984654399	0.292	0.045	0	1	NRG1.1
301	0	2.20557436538846	0.618	0.374	0	1	FMNL2
302	0	3.10453076933362	0.356	0.113	0	1	RAVER2
303	0	1.23053194059133	0.568	0.328	0	1	ZFPM2
304	0	2.08666643251537	0.457	0.221	0	1	PRKCE
305	0	3.33525431010887	0.32	0.086	0	1	DOK6
306	0	2.18368828707201	0.358	0.124	0	1	NLGN1
307	0	1.99197327626666	0.299	0.067	0	1	ENSBTAG00000053984
308	0	1.82198026665619	0.433	0.203	0	1	OPHN1
309	0	4.25973644420791	0.269	0.043	0	1	CNIH3
310	0	3.17398433690213	0.256	0.031	0	1	ENSBTAG00000049296
311	0	1.71953480683209	0.58	0.355	0	1	RBMS3
312	0	3.05197169593085	0.303	0.079	0	1	TMEM117
313	0	1.84541668481465	0.398	0.175	0	1	TBC1D32
314	0	2.53288533268968	0.644	0.422	0	1	IVNS1ABP
315	0	1.92185802843312	0.501	0.28	0	1	EXOC4
316	0	2.85065056178018	0.322	0.103	0	1	ARHGEF3
317	0	2.25538141627875	0.276	0.059	0	1	AMY2B
318	0	2.38259573379795	0.262	0.047	0	1	ENSBTAG00000054750
319	0	2.17991972863663	0.32	0.105	0	1	NALF1
320	0	2.19606318843921	0.271	0.057	0	1	ENSBTAG00000054442
321	0	2.54537103750567	0.438	0.224	0	1	RAP1GDS1
322	0	1.66574413742338	0.481	0.267	0	1	EXOC6B
323	0	1.58955483463578	0.555	0.342	0	1	SMOC1
324	0	1.85943450796691	0.433	0.22	0	1	FOXP1
325	0	1.81562698384173	0.343	0.131	0	1	FMN1
326	0	2.18955040086402	0.269	0.057	0	1	ENSBTAG00000046664
327	0	2.02889464980977	0.361	0.149	0	1	FAM214A
328	0	1.90569837444037	0.47	0.258	0	1	TRPS1
329	0	2.36550792350749	0.258	0.047	0	1	ENSBTAG00000048736
330	0	2.35722771659187	0.259	0.048	0	1	ENSBTAG00000000256
331	0	3.51199386777952	0.314	0.103	0	1	AGTPBP1
332	0	2.55504299684046	0.362	0.151	0	1	SIPA1L2
333	0	1.31967233200472	0.292	0.081	0	1	ENSBTAG00000051364
334	0	2.93947363549545	0.343	0.133	0	1	WDR19
335	0	1.85979833665877	0.283	0.073	0	1	ENSBTAG00000052325
336	0	1.97394202884796	0.401	0.192	0	1	CRPPA
337	0	1.34545825530087	0.403	0.194	0	1	MMP16
338	0	1.61899568103118	0.4	0.191	0	1	THRB
339	0	1.99059126064402	0.32	0.112	0	1	ARHGEF9
340	0	2.02907237234172	0.264	0.059	0	1	C25H16orf72
341	0	3.0922430692606	0.329	0.126	0	1	NTNG1
342	0	3.86532669274346	0.256	0.053	0	1	USP43
343	0	2.86983297000067	0.345	0.142	0	1	TOX3
344	0	1.66957192058356	0.262	0.06	0	1	ENSBTAG00000007909
345	0	1.60272111487739	0.512	0.31	0	1	NBEA
346	0	2.33046502718373	0.326	0.125	0	1	CSRNP3
347	0	2.20726599623789	0.503	0.304	0	1	SLC8A1
348	0	2.13509579425775	0.319	0.12	0	1	CACNB2
349	0	1.84469330012878	0.476	0.277	0	1	PTPRK
350	0	2.63750262183063	0.307	0.109	0	1	ARHGAP26
351	0	2.07333781124444	0.359	0.161	0	1	SH3D19
352	0	1.75843053391271	0.324	0.127	0	1	DNAAF9
353	0	2.0290095085327	0.442	0.246	0	1	SIK3
354	0	2.11256065187053	0.505	0.309	0	1	GAB1
355	0	1.89212638171366	0.294	0.099	0	1	LRRC7
356	0	2.40853011095982	0.331	0.137	0	1	LAMA2
357	0	2.79620603693273	0.3	0.106	0	1	ZDHHC14
358	0	1.3785990822417	0.506	0.312	0	1	SBF2
359	0	2.04356867591888	0.412	0.218	0	1	KLHDC10
360	0	1.83155656208496	0.574	0.38	0	1	GATA4
361	0	2.04114109793876	0.301	0.108	0	1	MTMR8
362	0	3.17592570478813	0.261	0.068	0	1	RAPGEF5
363	0	1.61504534060973	0.41	0.217	0	1	DENND1A
364	0	1.20978903615591	0.445	0.253	0	1	VPS13B
365	0	1.57303091617855	0.371	0.18	0	1	ADGRL3
366	0	1.86343453756006	0.425	0.234	0	1	PTPRM
367	0	1.49420209855864	0.366	0.176	0	1	NR6A1
368	0	1.5440713332773	0.479	0.289	0	1	AKT3
369	0	1.99626617687654	0.386	0.196	0	1	PRKG1
370	0	2.39851422423856	0.345	0.156	0	1	COL4A6
371	0	2.08211931290046	0.391	0.204	0	1	PRSS35
372	0	1.93307523049996	0.334	0.148	0	1	DISP1
373	0	1.31642464238662	0.404	0.218	0	1	LRBA
374	0	1.56933609699619	0.495	0.309	0	1	LPP
375	0	1.88641967399465	0.418	0.232	0	1	GPC6
376	0	2.41846452295552	0.286	0.1	0	1	CPEB3
377	0	2.11872818610401	0.269	0.084	0	1	GRIA4
378	0	2.28821904424023	0.419	0.236	0	1	GBE1
379	0	2.04343526377918	0.421	0.238	0	1	ITGA6
380	0	1.33871838418365	0.617	0.434	0	1	ARID1B
381	0	1.74233955596852	0.35	0.167	0	1	FHIT
382	0	2.05995247261068	0.563	0.38	0	1	PAM
383	0	1.58633508195297	0.534	0.352	0	1	PARD3
384	0	1.27353986446864	0.484	0.302	0	1	FBXL17
385	0	1.57715195177513	0.394	0.213	0	1	DIP2C
386	0	1.92743912626369	0.519	0.338	0	1	PTPRD
387	0	1.98384493874185	0.519	0.338	0	1	HMCN1
388	0	2.7016044873212	0.282	0.101	0	1	SCN9A
389	0	2.08759572781585	0.344	0.163	0	1	ABLIM1
390	0	2.64024343310491	0.335	0.155	0	1	DPP6
391	0	1.64755676990584	0.594	0.415	0	1	LEF1
392	0	1.09512934794174	0.37	0.191	0	1	WWOX
393	0	2.33925898955837	0.316	0.138	0	1	ME1
394	0	1.71585417490729	0.323	0.146	0	1	RPS6KA6
395	0	2.05397918977666	0.323	0.146	0	1	STRA6
396	0	1.76547569132673	0.479	0.302	0	1	SCARB2
397	0	2.44946392458173	0.373	0.196	0	1	KCNMA1
398	0	2.29922135954692	0.322	0.147	0	1	BTBD11
399	0	2.23300811405716	0.304	0.129	0	1	DEPTOR
400	0	1.70438567653111	0.55	0.376	0	1	TNRC6A
401	0	2.04030672575988	0.296	0.123	0	1	UMAD1
402	0	2.13048242480982	0.333	0.161	0	1	PATJ
403	0	1.8520391258959	0.309	0.137	0	1	FANCC
404	0	1.66449372543159	0.442	0.27	0	1	FBXL20
405	0	1.60455042504164	0.371	0.199	0	1	BTBD9
406	0	1.77555294284278	0.569	0.397	0	1	FNDC3B
407	0	1.52457920993061	0.391	0.22	0	1	TBC1D9
408	0	2.41537069823905	0.386	0.216	0	1	FGFR2
409	0	2.00315028634551	0.33	0.161	0	1	ROR2
410	0	3.01558734413941	0.252	0.084	0	1	ABHD2
411	0	2.56122653932291	0.26	0.093	0	1	CAMK1D
412	0	1.91963695097946	0.43	0.264	0	1	COL4A5
413	0	1.79912251416086	0.466	0.302	0	1	MRPS6
414	0	1.63986865676711	0.403	0.239	0	1	KDM6A
415	0	2.58990948376685	0.296	0.132	0	1	WDR73
416	0	1.78532775071638	0.374	0.211	0	1	BABAM2
417	0	1.67063259842874	0.507	0.345	0	1	BAZ2B
418	0	2.44781320733367	0.261	0.099	0	1	PPP3CC
419	0	1.5548439069667	0.338	0.177	0	1	GTDC1
420	0	1.83653275997881	0.509	0.348	0	1	UTRN
421	0	1.29375404599031	0.32	0.159	0	1	DPYD
422	0	2.26602187179661	0.259	0.098	0	1	RGS7
423	0	1.67156676220203	0.385	0.224	0	1	PRKD1
424	0	1.75146671098874	0.459	0.3	0	1	HPCAL1
425	0	1.61380536589641	0.397	0.238	0	1	MARK1
426	0	1.93151264700328	0.378	0.219	0	1	KLF12
427	0	1.99806329798747	0.318	0.159	0	1	SORL1
428	0	2.3419200783244	0.288	0.13	0	1	YPEL2
429	0	1.52913068335001	0.428	0.27	0	1	CDKAL1
430	0	1.74221534456216	0.349	0.192	0	1	RFX7
431	0	1.49580115340467	0.539	0.383	0	1	FTO
432	0	1.79893186048056	0.32	0.164	0	1	HECTD4
433	0	1.67949093069735	0.441	0.286	0	1	FOXJ3
434	0	1.16094133928797	0.461	0.306	0	1	EXT1
435	0	1.4411810427878	0.443	0.289	0	1	PHF21A
436	0	2.25037962610299	0.276	0.122	0	1	RALGAPA2
437	0	1.88599986743154	0.268	0.114	0	1	PLCXD3
438	0	1.53114965951156	0.413	0.259	0	1	KANSL1
439	0	1.64995489780322	0.394	0.241	0	1	PSD3
440	0	1.82111740297149	0.408	0.256	0	1	STRBP
441	0	1.75074805269595	0.471	0.319	0	1	MAP3K1
442	0	1.67308869794776	0.411	0.26	0	1	ADGRA3
443	0	1.52469065290087	0.573	0.422	0	1	MED13L
444	0	1.5667156910886	0.427	0.276	0	1	SLC4A7
445	0	1.55744066277993	0.458	0.308	0	1	SNX13
446	0	1.84701398869342	0.318	0.168	0	1	TMEM260
447	0	1.53973106871532	0.375	0.225	0	1	PAN3
448	0	1.4864596797874	0.37	0.22	0	1	SMYD3
449	0	1.86288131858965	0.287	0.137	0	1	LARGE1
450	0	1.66125828436516	0.486	0.337	0	1	TIA1
451	0	1.81111658923206	0.652	0.504	0	1	CACHD1
452	0	1.89393742092627	0.303	0.155	0	1	SCD5
453	0	1.58697017604242	0.341	0.194	0	1	ATRN
454	0	1.67345186944885	0.366	0.219	0	1	PCNX1
455	0	1.87451899643845	0.425	0.278	0	1	TLN2
456	0	1.50130560966868	0.56	0.414	0	1	PRKAR2B
457	0	1.92976887516033	0.321	0.175	0	1	ACVR2A
458	0	1.12187364292521	0.384	0.238	0	1	TTC28
459	0	1.4047960186292	0.428	0.282	0	1	NKD1
460	0	1.70819210650145	0.305	0.159	0	1	ZZZ3
461	0	1.70331573392489	0.325	0.18	0	1	KHDRBS2
462	0	1.81186655612568	0.378	0.233	0	1	NBEAL1
463	0	1.91652280407769	0.323	0.179	0	1	LIMCH1
464	0	2.08126954167131	0.257	0.113	0	1	FAM13C
465	0	1.56853406841529	0.415	0.271	0	1	MBTD1
466	0	1.60183287563206	0.289	0.146	0	1	RUNX1
467	0	1.7215340980791	0.607	0.464	0	1	REV3L
468	0	2.06335857703479	0.254	0.112	0	1	INPP4A
469	0	1.53787921000463	0.403	0.261	0	1	ARHGEF12
470	0	1.31823733860742	0.341	0.2	0	1	AGAP1
471	0	2.06310156878869	0.25	0.11	0	1	TFCP2
472	0	1.39289001808662	0.326	0.186	0	1	RAD51B
473	0	1.57262393865405	0.403	0.263	0	1	HERC4
474	0	1.94609125679607	0.296	0.156	0	1	DENND5B
475	0	1.57099791545118	0.288	0.148	0	1	SYT1
476	0	1.95249490020653	0.345	0.205	0	1	GJA1
477	0	1.54305535247625	0.414	0.274	0	1	RAB11FIP2
478	0	2.1872230983387	0.259	0.12	0	1	NSUN3
479	0	1.59109577263016	0.32	0.181	0	1	VPS13D
480	0	1.83134044883729	0.354	0.215	0	1	ACSS3
481	0	1.63066207872018	0.271	0.133	0	1	RPTOR
482	0	1.42860631846205	0.323	0.185	0	1	TENM4
483	0	1.09070214491088	0.376	0.239	0	1	NAALADL2
484	0	1.80126546768246	0.439	0.302	0	1	SPIN1
485	0	1.67878330337784	0.32	0.183	0	1	STXBP1
486	0	1.44252388339434	0.535	0.398	0	1	ZNF609
487	0	1.26752117469732	0.27	0.133	0	1	MAML2
488	0	1.75608559090947	0.294	0.157	0	1	KLHL2
489	0	1.60846168333438	0.254	0.119	0	1	RANBP17
490	0	1.59472905058384	0.304	0.169	0	1	RIN2
491	0	1.29019754224208	0.288	0.153	0	1	CLASP2
492	0	1.2869098789969	0.407	0.273	0	1	GLCCI1
493	0	1.2136539149109	0.575	0.441	0	1	ZFAND3
494	0	1.56405706891553	0.329	0.196	0	1	MAP2
495	0	1.98556285915242	0.256	0.123	0	1	CARMIL1
496	0	1.67814454323987	0.321	0.189	0	1	CHM
497	0	1.35055463493489	0.393	0.261	0	1	BRAF
498	0	1.42287887562065	0.44	0.308	0	1	EHBP1
499	0	1.48018981056806	0.354	0.222	0	1	CRY1
500	0	1.93110755276116	0.269	0.138	0	1	TEX9
501	0	1.40622925407513	0.282	0.151	0	1	MARCHF7
502	0	1.52664831945926	0.38	0.251	0	1	ABCC5
503	0	1.4471316540544	0.419	0.29	0	1	GULP1
504	0	1.57581502087205	0.349	0.22	0	1	DMXL2
505	0	1.55544027360827	0.382	0.254	0	1	CAPRIN2
506	0	1.41879793082174	0.254	0.126	0	1	RESTB
507	0	1.61302083820868	0.251	0.123	0	1	ULK4
508	0	1.36031340548335	0.382	0.255	0	1	DCAF6
509	0	2.04996667576534	0.264	0.137	0	1	LDLRAD3
510	0	1.4084620076855	0.3	0.173	0	1	TMEM135
511	0	1.52641314728575	0.27	0.144	0	1	MACROH2A1
512	0	1.31811455937596	0.267	0.141	0	1	PTEN
513	0	1.35961882625242	0.329	0.203	0	1	PCCA
514	0	1.4392380926686	0.434	0.308	0	1	STAU2
515	0	1.8952480700914	0.289	0.163	0	1	ASTN2
516	0	1.47643803115081	0.408	0.283	0	1	LRCH3
517	0	1.62186509373524	0.375	0.25	0	1	TPK1
518	0	1.81606117433348	0.317	0.193	0	1	VEGFC
519	0	1.98783873791164	0.275	0.152	0	1	SNX29
520	0	1.83963471854399	0.289	0.166	0	1	BACH2
521	0	1.26040949497702	0.381	0.259	0	1	MKLN1
522	0	1.50238681120395	0.368	0.246	0	1	ZFHX3
523	0	1.37848985499579	0.478	0.357	0	1	TRA2A
524	0	1.53963600676689	0.291	0.17	0	1	BTRC
525	0	1.3445513178045	0.326	0.206	0	1	WDFY3
526	0	2.26471160640844	0.267	0.148	0	1	RELN
527	0	1.41702372662139	0.307	0.188	0	1	RFX3
528	0	1.48841495927339	0.308	0.19	0	1	RICTOR
529	0	1.18676528200882	0.539	0.422	0	1	MEX3C
530	0	1.788525542693	0.337	0.22	0	1	PPM1K
531	0	1.53611862995888	0.31	0.193	0	1	SH3BGRL
532	0	1.49986970124154	0.412	0.295	0	1	ADK
533	0	1.53043043087944	0.326	0.21	0	1	USP40
534	0	1.88993950015915	0.33	0.215	0	1	NCOA7
535	0	1.96873736952634	0.43	0.315	0	1	TRIM24
536	0	1.39808304201753	0.303	0.188	0	1	ARHGAP17
537	0	1.27653631344416	0.336	0.222	0	1	GNAQ
538	0	1.06590689848406	0.357	0.243	0	1	TBC1D5
539	0	2.23536208229649	0.25	0.136	0	1	CDH2
540	0	1.27442851820371	0.439	0.326	0	1	CPSF6
541	0	1.43948697403954	0.291	0.178	0	1	SMURF2
542	0	1.36785955097413	0.552	0.44	0	1	WAC
543	0	1.35987510083453	0.319	0.207	0	1	CASK
544	0	1.87248634618392	0.289	0.177	0	1	ORC2
545	0	1.6536686040016	0.294	0.182	0	1	BCL9
546	0	1.5299992021376	0.414	0.302	0	1	AFF1
547	0	1.48800339448069	0.292	0.18	0	1	CPE
548	0	1.26228447652512	0.417	0.305	0	1	IFT81
549	0	1.38909999929908	0.345	0.233	0	1	CXADR
550	0	1.22866522948569	0.271	0.16	0	1	MAML3
551	0	1.27075814256899	0.31	0.199	0	1	IGF1R
552	0	1.28554436510771	0.329	0.219	0	1	DMXL1
553	0	1.40285422956661	0.357	0.247	0	1	ZCCHC7
554	0	1.47578734987832	0.3	0.191	0	1	SENP7
555	0	1.26379118646358	0.343	0.235	0	1	MAP4K3
556	0	1.46240206947466	0.289	0.181	0	1	USP33
557	0	1.42473194328948	0.265	0.158	0	1	TMEM163
558	0	1.71642876149053	0.25	0.143	0	1	TASP1
559	0	1.26656617488517	0.358	0.251	0	1	MAP2K5
560	0	2.39711051461492	0.359	0.252	0	1	RAI14
561	0	1.57615366928853	0.553	0.447	0	1	SRSF6
562	0	1.13208556216679	0.361	0.255	0	1	MBNL1
563	0	1.32352800882917	0.353	0.247	0	1	ZNRF3
564	0	1.56332207954834	0.267	0.162	0	1	STXBP4
565	0	1.29385234812297	0.474	0.369	0	1	TTC14
566	0	1.36457602031778	0.48	0.375	0	1	AOPEP
567	0	1.41902105584004	0.385	0.28	0	1	ZNF462
568	0	1.45687691210456	0.385	0.28	0	1	ZMYND8
569	0	1.54378362526874	0.309	0.205	0	1	KANK1
570	0	1.56952755191141	0.272	0.169	0	1	C23H6orf62
571	0	1.21177970645496	0.3	0.197	0	1	SETBP1
572	0	1.72315541186938	0.257	0.155	0	1	LNX2
573	0	1.21649104716761	0.433	0.331	0	1	PUM2
574	0	1.32416007171199	0.358	0.256	0	1	FOXO3
575	0	1.678976040993	0.385	0.284	0	1	ALDH1A2
576	0	1.81266785427537	0.268	0.167	0	1	DOCK11
577	0	1.37456558142777	0.28	0.18	0	1	UIMC1
578	0	1.52765197232489	0.292	0.192	0	1	BMP2K
579	0	1.80690605684224	0.276	0.177	0	1	CEP135
580	0	1.4791642552515	0.271	0.172	0	1	LPAR1
581	0	1.42371046254248	0.318	0.219	0	1	ASCC3
582	0	1.44628169130177	0.472	0.373	0	1	ITPR2
583	0	1.40627684931057	0.364	0.265	0	1	GATA6
584	0	1.20721973160937	0.361	0.262	0	1	MAPK8
585	0	1.40718634415602	0.292	0.193	0	1	EGLN1
586	0	1.63588549850238	0.334	0.236	0	1	UBAC2
587	0	1.28692234274048	0.304	0.206	0	1	COG5
588	0	1.5939848539874	0.274	0.177	0	1	PLOD2
589	0	1.28112484123957	0.271	0.174	0	1	PPM1B
590	0	1.33932278430062	0.323	0.226	0	1	VPS8
591	0	1.48602982400077	0.266	0.169	0	1	C2CD5
592	0	1.48864646223091	0.278	0.183	0	1	ETNK1
593	0	1.26815255706032	0.377	0.282	0	1	SIPA1L1
594	0	1.01351686117981	0.481	0.386	0	1	KMT2C
595	0	1.54806520662268	0.287	0.192	0	1	HIBADH
596	0	1.53394997389606	0.376	0.281	0	1	LHX9
597	0	1.3189901606016	0.316	0.222	0	1	RC3H1
598	0	1.44747482623557	0.35	0.256	0	1	MAPKAP1
599	0	1.59189268620365	0.297	0.203	0	1	AMFR
600	0	1.23916287644585	0.394	0.301	0	1	DZIP3
601	0	1.12622799037093	0.381	0.288	0	1	RAPGEF2
602	0	1.2393185427999	0.314	0.221	0	1	AUH
603	0	1.10071717476323	0.363	0.27	0	1	DYRK1A
604	0	1.25116289076452	0.316	0.224	0	1	DIP2B
605	0	1.43681937137638	0.256	0.164	0	1	ARRDC4
606	0	1.31580387984894	0.323	0.231	0	1	SLMAP
607	0	1.27767313211174	0.416	0.324	0	1	RBM6
608	0	1.2043405882298	0.513	0.422	0	1	ZNF638
609	0	1.33346814408254	0.319	0.229	0	1	UBE4B
610	0	1.50527768499173	0.387	0.298	0	1	NECTIN3
611	0	1.22472661302109	0.397	0.309	0	1	FARP1
612	0	1.12957835320749	0.388	0.301	0	1	TBL1XR1
613	0	1.25431296802476	0.5	0.413	0	1	N4BP2
614	0	1.23758932989698	0.325	0.238	0	1	APBB2
615	0	1.19950376890625	0.516	0.429	0	1	ANKRD17
616	0	1.66283696718615	0.259	0.172	0	1	LZTS1
617	0	1.17820264648013	0.358	0.271	0	1	PDLIM3
618	0	1.04295505748005	0.441	0.355	0	1	FBXO11
619	0	1.22852401074017	0.316	0.23	0	1	CAPN7
620	0	1.2489074997687	0.362	0.276	0	1	MYSM1
621	0	1.1964779860765	0.456	0.371	0	1	ZNF827
622	0	1.68485742687443	0.275	0.19	0	1	ANAPC5
623	0	1.58200514164711	0.253	0.168	0	1	OGT
624	0	1.17056639874174	0.584	0.499	0	1	SENP6
625	0	1.24495220514562	0.379	0.295	0	1	RHOT1
626	0	1.6195860088785	0.274	0.191	0	1	APOOL
627	0	1.72488948102174	0.27	0.187	0	1	RRAGB
628	0	1.1133063935894	0.376	0.295	0	1	RNPC3
629	0	1.42046094334923	0.45	0.372	0	1	THOC2
630	0	1.14205322356485	0.438	0.36	0	1	GPATCH8
631	0	1.11691321666386	0.515	0.438	0	1	ATXN2
632	0	1.41172043117419	0.376	0.301	0	1	JKAMP
633	0	1.11433982906888	0.401	0.327	0	1	CDK13
634	0	1.0628583506264	0.442	0.368	0	1	BIRC6
635	0	1.01854106891692	0.435	0.362	0	1	ZFC3H1
636	0	1.48265214595435	0.362	0.29	0	1	PABPC4
637	0	1.05614238808331	0.417	0.348	0	1	CCDC91
638	0	1.37174336175034	0.502	0.435	0	1	SRGAP1
639	0	1.05298082488358	0.461	0.398	0	1	SETD5
640	0	1.1325195314407	0.61	0.547	0	1	EIF4G3
641	0	1.07468279783781	0.577	0.515	0	1	CUX1
642	0	1.09922801947316	0.511	0.45	0	1	USP34
643	0	1.03177434094282	0.446	0.387	0	1	BRWD1
644	0	1.09604497124833	0.734	0.678	0	1	TUT4
645	0	1.03110154153965	0.614	0.572	0	1	NOVA1
646	0	1.06194726199203	0.567	0.531	0	1	CLK1
647	0	1.12135925485893	0.693	0.671	0	1	HNRNPH1
648	2.95006857896457e-306	1.10185764357705	0.329	0.244	1.08718877340581e-301	1	AKAP13
649	1.0976947002373e-305	1.12276932889942	0.349	0.266	4.04533427878451e-301	1	FAF1
650	7.91130085680918e-303	1.17897490583939	0.32	0.236	2.91555170475989e-298	1	UBR1
651	9.59579760968783e-303	1.26638658816094	0.351	0.272	3.53633929309826e-298	1	CREB3L2
652	2.20772630085618e-302	1.34823438590731	0.336	0.258	8.13613373654527e-298	1	KIF21A
653	8.58549737767722e-302	1.1153784557746	0.309	0.222	3.16401334859538e-297	1	BMPR2
654	5.08441541375279e-297	1.24489522227755	0.313	0.232	1.87375961243031e-292	1	RPAP2
655	6.79518149167132e-297	1.11956989199796	0.3	0.212	2.50422823512563e-292	1	ANTXR1
656	1.27837986223731e-296	1.58814617391378	0.251	0.166	4.71121330630315e-292	1	STXBP6
657	1.53221195130969e-295	1.39855597438985	0.282	0.201	5.64666070416159e-291	1	JUP
658	1.94196653978476e-295	1.16281494372126	0.343	0.264	7.15672928906879e-291	1	ATE1
659	3.10032754683624e-295	1.27742111006529	0.283	0.198	1.14256371083556e-290	1	SEC24A
660	5.9095904030859e-295	1.15613549519607	0.342	0.26	2.17786135124925e-290	1	COP1
661	6.57550984016041e-295	1.23999913028992	0.374	0.303	2.42327264139432e-290	1	PRPF39
662	7.64625995374566e-289	1.06868771804221	0.306	0.22	2.81787618075389e-284	1	SMC5
663	4.23849499003425e-287	1.01900537435783	0.307	0.22	1.56201255867732e-282	1	UBR3
664	1.0440348929585e-282	1.15671966965512	0.408	0.345	3.84758179101995e-278	1	PIAS1
665	2.8691109179905e-282	1.29923833257642	0.3	0.221	1.05735344660704e-277	1	CSTF3
666	3.39381452596246e-279	1.37446988809926	0.319	0.245	1.25072246725295e-274	1	ACBD6
667	9.62545516608212e-278	1.33803652417065	0.263	0.183	3.54726899235624e-273	1	TAF2
668	4.0708032494109e-276	1.13344205301447	0.31	0.229	1.5002131215054e-271	1	CTDSPL
669	4.21607662264454e-276	1.2461173952975	0.289	0.21	1.55375071774319e-271	1	MTMR2
670	3.76986467199296e-272	1.21918344880765	0.29	0.21	1.38930822756956e-267	1	MFSD14B
671	1.89970284863641e-270	1.19317476634777	0.328	0.253	7.00097490807976e-266	1	ATP2C1
672	9.46867851467298e-270	1.12659199920856	0.324	0.245	3.48949209301243e-265	1	CAMK2D
673	4.71366936759877e-266	1.29532770402177	0.255	0.175	1.73712857204117e-261	1	HACE1
674	1.284345847803e-265	1.16423117344562	0.387	0.327	4.7331997529084e-261	1	STT3B
675	2.42217905182613e-263	1.1304360055298	0.36	0.291	8.92645645969485e-259	1	BCKDHB
676	2.31711079550506e-258	1.09895871247111	0.342	0.268	8.53924841467478e-254	1	GPBP1L1
677	2.47456833000365e-257	1.38165616802156	0.355	0.295	9.11952666656244e-253	1	SMAD2
678	2.66699311582745e-257	1.1649723727637	0.318	0.246	9.82866972975891e-253	1	PIK3C3
679	2.67518900188498e-252	1.42606431575721	0.268	0.195	9.85887402864673e-248	1	UBAP1
680	4.18371073866542e-252	1.15407562845197	0.341	0.272	1.54182291852037e-247	1	CNOT6L
681	9.78162780668342e-248	1.20096322137202	0.253	0.177	3.60482329559704e-243	1	CEP120
682	2.31479533732864e-246	1.04274898470587	0.421	0.371	8.53071525665724e-242	1	EVI5
683	6.26792136953826e-245	1.14752995631893	0.254	0.175	2.30991706231593e-240	1	ZNF704
684	2.98681153431356e-243	1.21434915567638	0.348	0.28	1.10072965474058e-238	1	YES1
685	3.58120452841635e-242	1.03832090718083	0.382	0.319	1.31978130485728e-237	1	ARID2
686	1.47593256507243e-238	1.21130359691827	0.285	0.212	5.43925428206144e-234	1	LCLAT1
687	1.80711944270513e-236	1.3030288795348	0.261	0.189	6.6597772822012e-232	1	POU2F1
688	1.00432179237533e-234	1.01388948857663	0.348	0.28	3.7012271014408e-230	1	ARFGEF1
689	1.81935673154917e-234	1.05568189010609	0.261	0.184	6.70487536277815e-230	1	LCORL
690	2.04918409440874e-233	1.14781829798099	0.288	0.215	7.55185814312454e-229	1	ATP9B
691	5.38341479939646e-233	1.00107297212833	0.44	0.403	1.98394985602158e-228	1	NSD1
692	9.4842703784516e-233	1.28217309698723	0.259	0.185	3.49523816257077e-228	1	SEMA6D
693	3.90858189202475e-228	1.13174622580982	0.341	0.279	1.44042968466788e-223	1	POGZ
694	1.22263850545661e-225	1.00978432893911	0.294	0.221	4.50578968415924e-221	1	NUMB
695	2.24181994164576e-220	1.08981367620264	0.299	0.229	8.26177903094711e-216	1	NCOA6
696	2.42610179186909e-220	1.08651668139711	0.313	0.244	8.94091293357516e-216	1	ALMS1
697	3.07569757405202e-218	1.12342546779331	0.286	0.214	1.13348682696539e-213	1	PKD2
698	1.25959431130884e-217	1.12581907544464	0.286	0.217	4.64198291546646e-213	1	CLASP1
699	4.29430083536597e-216	1.37518470999207	0.258	0.192	1.58257868685742e-211	1	GNL3L
700	5.29895162868244e-216	1.13859312843282	0.33	0.267	1.95282264371834e-211	1	RYK
701	5.67266057368601e-216	1.09751047367124	0.278	0.208	2.09054560122051e-211	1	REPS1
702	8.40403455804071e-212	1.07632317373602	0.406	0.355	3.09713885567474e-207	1	SDE2
703	2.32378073210659e-206	1.14637356061894	0.359	0.312	8.56382913203242e-202	1	GORASP2
704	3.00305075586354e-204	1.35235544930756	0.345	0.29	1.10671429505839e-199	1	TXNIP
705	6.53257586561485e-204	1.03899123227376	0.294	0.226	2.40745018375504e-199	1	MAGI3
706	1.35960955106051e-201	1.16199555815943	0.344	0.29	5.01056907852328e-197	1	COPA
707	2.57261509434823e-200	1.05222392801023	0.327	0.267	9.48085840720154e-196	1	UBE2R2
708	5.13792344862285e-199	1.08839716110697	0.325	0.267	1.89347892852098e-194	1	TLK2
709	6.6259072515362e-199	1.28845489311812	0.255	0.192	2.44184559940863e-194	1	ORC3
710	1.69132526951502e-196	1.00376094149868	0.386	0.343	6.23304101574371e-192	1	SREK1
711	7.0065922732294e-194	1.32521990903223	0.276	0.216	2.58213945045323e-189	1	AHCYL1
712	8.54622138909107e-194	1.13002305605254	0.266	0.199	3.14953896852173e-189	1	CDK6
713	4.01846964446815e-193	1.09663560045642	0.29	0.227	1.48092661807585e-188	1	ATAD2B
714	1.02296058287903e-192	1.15775039241587	0.307	0.25	3.7699166360841e-188	1	SS18
715	8.61334991754689e-191	1.11494538476068	0.273	0.21	3.17427784511355e-186	1	UBR2
716	2.54346764011097e-189	1.07272850801649	0.269	0.205	9.37344129410095e-185	1	KCTD3
717	4.63636565926831e-189	1.07368363195416	0.342	0.289	1.70863983641015e-184	1	GPATCH2
718	2.0601921305223e-185	1.17233187300558	0.271	0.21	7.59242605861383e-181	1	MTMR3
719	1.80705487787711e-184	1.01406607857721	0.335	0.279	6.65953934144051e-180	1	SECISBP2L
720	9.53974620732626e-183	1.15443928889399	0.259	0.197	3.51568266978595e-178	1	MIGA1
721	4.49889702333991e-182	1.33563983500337	0.314	0.259	1.65797852001146e-177	1	MAN1A1
722	1.25577649688592e-180	1.12469523042728	0.331	0.28	4.62791312397369e-176	1	IRF2
723	5.95597533558104e-175	1.24768977600455	0.279	0.221	2.19495559042168e-170	1	MEST
724	4.51957265923859e-173	1.17438696273652	0.295	0.238	1.6655981121092e-168	1	VPS13C
725	1.86196637862052e-171	1.12119416864668	0.266	0.207	6.86190469513019e-167	1	NCOA3
726	2.4977629778745e-171	1.05259068119204	0.436	0.418	9.20500590236088e-167	1	STX8
727	6.41672053984952e-170	1.05097276827453	0.271	0.211	2.36475402055074e-165	1	CASD1
728	3.60787290032969e-167	1.17142837738565	0.29	0.238	1.3296093999585e-162	1	COMMD10
729	2.03047803131823e-165	1.01700557415259	0.388	0.355	7.48292068881708e-161	1	SUPT20H
730	2.91058110474326e-163	1.13324761825296	0.294	0.242	1.07263645453103e-158	1	TTC21B
731	1.39693015404537e-159	1.01390337397667	0.353	0.312	5.1481066967034e-155	1	NAA35
732	1.72677861889325e-158	1.25144354852817	0.293	0.244	6.3636972442073e-154	1	FYTTD1
733	1.14587699774989e-157	1.20957182087044	0.255	0.194	4.22290049980765e-153	1	FHOD3
734	2.48631281867053e-157	1.18205696800386	0.274	0.22	9.16280863064649e-153	1	ATL2
735	1.2813111529711e-153	1.06889352957306	0.281	0.229	4.72201599204441e-149	1	GIGYF2
736	3.44329933493442e-146	1.17488625477952	0.286	0.234	1.26895910390338e-141	1	ITGB5
737	3.45003793297874e-143	1.03059585912048	0.308	0.262	1.27144247944065e-138	1	DCTN4
738	7.07347850444424e-142	1.05497069105359	0.337	0.303	2.60678903324284e-137	1	SND1
739	2.11669174392889e-139	1.02609508384347	0.326	0.286	7.80064408390115e-135	1	SNX14
740	3.27234291343198e-137	1.13510459918315	0.298	0.256	1.20595653388709e-132	1	RNF2
741	8.02696844926958e-137	1.12651781064164	0.272	0.225	2.95817868260932e-132	1	LANCL2
742	9.72907228337749e-136	1.11195491377676	0.253	0.204	3.58545500859311e-131	1	ICE2
743	5.28935802950825e-135	1.00187825193381	0.342	0.303	1.94928711461467e-130	1	ODF2L
744	4.78423724040723e-134	1.29565699794317	0.282	0.24	1.76313495020728e-129	1	MDM2
745	1.38033238050159e-129	1.11332607138639	0.264	0.217	5.08693892186251e-125	1	DCAF12
746	7.47949324752209e-129	1.02423933427068	0.258	0.208	2.75641764650932e-124	1	IMPACT
747	8.47320952976215e-128	1.20921516762766	0.279	0.234	3.12263190800325e-123	1	NOL4L
748	9.39111233291701e-102	1.00564562394657	0.302	0.268	3.46090662804991e-97	1	PAXBP1
749	2.35068112171402e-92	1.00663969818087	0.336	0.311	8.66296513785267e-88	1	ARMH4
750	7.23547011799472e-66	1.03555314780393	0.251	0.226	2.66648780258459e-61	1	AZI2
751	5.89921958869281e-60	1.02961087076374	0.311	0.301	2.17403939502096e-55	1	PHACTR2
752	0	2.10988483628567	0.777	0.212	0	10	WFDC2
753	0	1.9046202378901	0.881	0.321	0	10	COX7C
754	0	2.92350169451687	0.664	0.117	0	10	HOMER2
755	0	2.31814448023101	0.695	0.159	0	10	FABP3
756	0	1.70311144669968	0.657	0.18	0	10	BEX4
757	0	1.92369433589972	0.601	0.127	0	10	KLHL13
758	0	1.99899145545107	0.849	0.38	0	10	IDH2
759	0	1.89467079524983	0.73	0.265	0	10	GPI
760	0	3.15108860481552	0.51	0.065	0	10	GPM6A
761	0	1.94089380218131	0.611	0.169	0	10	TENT5C
762	0	2.28193398137955	0.492	0.074	0	10	GUCY1A2
763	0	2.63785254947663	0.525	0.132	0	10	ENSSSCG00000032702
764	0	2.27983832221476	0.512	0.121	0	10	MARVELD2
765	0	5.21302290664959	0.405	0.026	0	10	PBLD
766	0	2.70226874186247	0.449	0.078	0	10	TNNI1
767	0	4.38012967576785	0.368	0.017	0	10	CCL28
768	0	3.66663298657042	0.39	0.043	0	10	KMO
769	0	3.03268426480596	0.425	0.078	0	10	NT5E
770	0	3.66717597053991	0.366	0.043	0	10	B4GALNT1
771	0	3.18723018037424	0.37	0.051	0	10	NDRG1
772	0	4.02471459596104	0.374	0.061	0	10	ESRRG
773	0	4.40493450214525	0.37	0.062	0	10	DMD
774	0	6.646350789439	0.301	0.005	0	10	DCDC2
775	0	3.37081544031507	0.366	0.071	0	10	MAL
776	0	4.25989796679551	0.312	0.023	0	10	WWC1
777	0	9.74146172138861	0.29	0.001	0	10	CDH16
778	0	2.93376172981199	0.354	0.065	0	10	CALY
779	0	9.18463145366287	0.279	0.001	0	10	KCNJ16
780	0	8.57768003455786	0.285	0.008	0	10	LOC112444603
781	0	4.79739796648615	0.303	0.027	0	10	PPARGC1A
782	0	4.58748687559271	0.289	0.015	0	10	PKHD1
783	0	5.08524632555712	0.287	0.016	0	10	B3GAT2
784	0	5.13709548742557	0.289	0.018	0	10	LOC132346186
785	0	2.59157967888378	0.311	0.047	0	10	TACR3
786	0	5.38126830799656	0.271	0.008	0	10	KIF12
787	0	2.99649145348608	0.308	0.045	0	10	BTBD17
788	0	7.16427176721255	0.264	0.002	0	10	HPN
789	0	2.31614722435828	0.31	0.049	0	10	GNA14
790	0	7.67593317395961	0.269	0.009	0	10	FXYD2
791	0	4.75047874445572	0.309	0.05	0	10	KEH36-p05
792	0	6.21102063981569	0.263	0.007	0	10	TFCP2L1
793	0	5.95303124295463	0.27	0.014	0	10	CLDN4
794	0	4.6898832966264	0.279	0.024	0	10	KEH36-p09
795	0	2.83905936895368	0.294	0.041	0	10	CCL2
796	0	4.58499302633967	0.285	0.034	0	10	ALDOB
797	0	4.21675422686907	0.258	0.01	0	10	CLEC18C
798	0	6.68654914794878	0.25	0.005	0	10	DUSP9
799	0	2.32772833035454	0.281	0.037	0	10	ITGA1
800	0	5.86978057043375	0.261	0.017	0	10	ERBB4
801	0	4.56447992783765	0.259	0.016	0	10	LYPD6B
802	0	4.57810280121056	0.276	0.037	0	10	S100A2
803	0	3.88426961952779	0.28	0.041	0	10	MPC1
804	0	3.03014456414675	0.26	0.023	0	10	MAOB
805	0	3.35911470530283	0.267	0.039	0	10	MCTP1
806	0	2.76617905195037	0.254	0.031	0	10	PAX8
807	0	5.23910317934444	0.257	0.036	0	10	PHLDA2
808	2.37402244555071e-306	2.03608496559516	0.528	0.133	8.74898491858801e-302	10	QPRT
809	1.60895842122827e-304	1.36339996339886	0.887	0.328	5.92949446975256e-300	10	RPL31
810	1.21455027141809e-302	2.48956398422493	0.29	0.046	4.4759821152571e-298	10	FREM2
811	6.0856135216485e-302	2.61105702526268	0.382	0.078	2.24273115113312e-297	10	ENSSSCG00000033572
812	5.26546456539678e-300	2.05161026156395	0.511	0.128	1.94048165628567e-295	10	PERP
813	6.86444742798562e-299	2.20960187531754	0.392	0.08	2.52975481063554e-294	10	HOXD8
814	2.9530172995374e-297	2.80012321456424	0.312	0.054	1.08827546539852e-292	10	ENSSSCG00000025500
815	1.72910282630447e-293	2.33226404365259	0.473	0.113	6.37226264577985e-289	10	ANPEP
816	1.24195996169785e-290	2.75859713292606	0.356	0.069	4.57699504684508e-286	10	HABP4
817	4.94034254220131e-282	2.48231427307796	0.263	0.04	1.82066443707745e-277	10	EPN3
818	5.5487164554631e-281	2.57318579228866	0.337	0.064	2.04486847533182e-276	10	PLCL1
819	6.10831876313377e-275	2.33195882489665	0.34	0.065	2.25109871377769e-270	10	CERK
820	7.60166338126846e-271	2.48676216512718	0.341	0.068	2.80144100589887e-266	10	PLA2R1
821	7.38956746876211e-270	1.82659733924067	0.803	0.362	2.7232772992629e-265	10	TXNDC17
822	5.72798830758025e-268	2.11276662913395	0.499	0.137	2.11093553099255e-263	10	KISS1
823	3.99890865040233e-266	1.66955560898213	0.537	0.148	1.47371780493277e-261	10	PDHA1
824	5.83942061045521e-266	1.91980301721238	0.518	0.142	2.15200167757106e-261	10	ENSSSCG00000039854
825	4.66416042340974e-264	1.28492342675045	0.83	0.298	1.71888304083919e-259	10	HMGN3
826	9.5700583255823e-264	2.56235741703341	0.357	0.076	3.52685359472684e-259	10	ENSSSCG00000029771
827	3.53304578102185e-263	2.31469599477067	0.558	0.183	1.30203336167998e-258	10	ENSSSCG00000012452
828	6.15381971301749e-263	2.381414869931	0.484	0.136	2.26786717883833e-258	10	ETNK2
829	3.16913857762641e-262	2.37485957711483	0.478	0.133	1.16792264001266e-257	10	LRRC3B
830	1.24381277045383e-259	2.80175299502486	0.318	0.063	4.5838232029535e-255	10	RBM47
831	8.36575564451346e-257	2.19979539332907	0.405	0.096	3.08303192767255e-252	10	ENSSSCG00000002296
832	1.14053161909501e-256	1.87723869992857	0.322	0.061	4.20320117585083e-252	10	CYFIP2
833	1.19919910279801e-256	1.62019387762206	0.804	0.363	4.41940845354152e-252	10	MDH1
834	3.28300065071899e-253	1.34753768830574	0.782	0.326	1.20988422980947e-248	10	ACAT1
835	3.34708394287322e-251	1.83047895757215	0.549	0.165	1.23350084546707e-246	10	SLC1A4
836	4.71560932174595e-251	1.72851864683081	0.729	0.308	1.73784350334303e-246	10	LAP3
837	7.84283645786194e-251	1.79375937618955	0.557	0.165	2.89032051981586e-246	10	TMEM245
838	1.87591867951614e-249	2.06692787658683	0.435	0.11	6.91332310962083e-245	10	ATP8A1
839	1.6076796396802e-246	2.15531669799699	0.485	0.138	5.92478177611346e-242	10	CPEB4
840	1.75366975165238e-245	2.69814066446994	0.276	0.05	6.46279913576451e-241	10	MTARC2
841	8.84497018363088e-245	1.07214567655384	0.766	0.269	3.25963686177349e-240	10	FCGRT
842	1.65474588091135e-243	2.14531081929506	0.43	0.111	6.09823499492258e-239	10	ENSSSCG00000016444
843	1.92943282498655e-242	1.71602514542173	0.525	0.152	7.11053878992293e-238	10	DAG1
844	2.74066259701291e-241	1.40902130447709	0.749	0.28	1.01001638687717e-236	10	PCBP1
845	3.70904945778701e-240	2.51980559955175	0.262	0.046	1.36689599667825e-235	10	ENSSSCG00000038215
846	7.01143963791978e-238	2.42996733918399	0.319	0.066	2.58392584976258e-233	10	ENSSSCG00000037376
847	1.17716208570898e-237	1.9042564218596	0.355	0.077	4.33819543446331e-233	10	SLC5A6
848	1.05866543363082e-236	2.12148308434971	0.31	0.061	3.90149972255965e-232	10	NUPR1
849	3.66806673679453e-236	1.91232755424081	0.647	0.233	1.35179263451089e-231	10	GNAS
850	1.10190525884851e-235	2.22154183569855	0.377	0.09	4.0608514504344e-231	10	NPTXR
851	5.52789153522725e-235	1.95405696918325	0.572	0.206	2.0371938674773e-230	10	ENSSSCG00000001930
852	1.52753424235151e-230	2.46254370648074	0.267	0.049	5.62942194333802e-226	10	CAMSAP3
853	1.37617578950581e-229	1.74630159751155	0.273	0.049	5.07162063706576e-225	10	PRKAA2
854	7.17568912212291e-229	2.03804854185698	0.441	0.121	2.64445671217596e-224	10	ENSSSCG00000028092
855	8.32295698542975e-229	2.29726116825584	0.263	0.047	3.06725933784043e-224	10	MAVS
856	1.5309799878368e-228	2.51122539606763	0.341	0.076	5.64212054917494e-224	10	NQO1
857	7.6871549596373e-227	1.62719861784269	0.803	0.401	2.83294721727513e-222	10	COX7B
858	5.22955511756948e-224	2.69937175979532	0.269	0.051	1.92724794747788e-219	10	ENSSSCG00000042993
859	8.23217789232345e-223	2.11445003159424	0.633	0.256	3.03380451865796e-218	10	PDIA5
860	1.28699707492435e-222	1.69037515601782	0.506	0.151	4.74297032021871e-218	10	AMOT
861	5.07036075593521e-222	2.0864581710305	0.395	0.099	1.8685800493848e-217	10	GCA
862	8.99323293437925e-221	2.59614166915162	0.617	0.251	3.31427613330678e-216	10	ATP1B1
863	2.14528848360797e-220	1.79925756719184	0.409	0.105	7.90603164864047e-216	10	RCAN2
864	4.71466317867839e-219	2.06388830397894	0.79	0.381	1.73749482123835e-214	10	ATP5MC1
865	1.80706067087542e-218	2.08010926925978	0.33	0.073	6.65956069037719e-214	10	ZNF664
866	2.33693209251038e-218	2.14255698280983	0.374	0.093	8.61229584052852e-214	10	PECR
867	1.63694311598164e-217	1.44702690658476	0.605	0.205	6.03262646532712e-213	10	SELENOW
868	4.58550350906893e-217	1.90222701038138	0.428	0.116	1.68989560819717e-212	10	BEX1
869	4.68129635311401e-217	4.77361364173907	0.32	0.078	1.72519814501311e-212	10	KEH36-p03
870	3.76030397858421e-216	2.54759330963912	0.334	0.077	1.38578482522764e-211	10	ENSSSCG00000023322
871	1.04296837238516e-214	1.11236064021863	0.936	0.516	3.84365134275102e-210	10	IGFBP2
872	2.01451644790342e-214	1.92064787578985	0.433	0.121	7.42409746545849e-210	10	TSTD1
873	5.13958856498612e-214	1.34652242830776	0.633	0.223	1.89409257385434e-209	10	LGR4
874	7.53089248762395e-211	3.67687842380902	0.309	0.071	2.77535980846406e-206	10	LOC508098
875	9.19284219901513e-211	1.45840838247206	0.813	0.387	3.38783813560305e-206	10	EIF3F
876	2.77544535766613e-210	1.62812728619935	0.467	0.135	1.0228348776607e-205	10	NR2F6
877	1.0431182582066e-209	2.17656727541937	0.813	0.403	3.8442037169688e-205	10	COX7A2
878	5.36673804014158e-209	2.34714653770157	0.263	0.051	1.97780396993338e-204	10	TSPAN33
879	6.6697210973033e-209	2.22976569100896	0.251	0.047	2.45799231598918e-204	10	CRAT
880	8.65985577228869e-209	1.7946332048546	0.437	0.122	3.19141664776155e-204	10	CISD3
881	1.29514173988068e-208	2.05472781011536	0.44	0.13	4.77298585398225e-204	10	NNT
882	2.96521546080282e-208	1.98691022206691	0.269	0.053	1.09277085376966e-203	10	SGSM1
883	2.47300435691961e-207	1.86437997903753	0.271	0.053	9.11376295655584e-203	10	MAP7
884	2.60846041418405e-207	1.42025892887089	0.563	0.185	9.6129591643925e-203	10	PTPRF
885	1.28186114353689e-206	1.98739979966219	0.285	0.058	4.7240428722765e-202	10	PTPRU
886	4.25013850114794e-206	1.32801387097785	0.843	0.448	1.56630354182805e-201	10	ATP5F1A
887	7.39185105034694e-206	2.13537529487168	0.273	0.054	2.72411886758436e-201	10	AIF1L
888	2.85384604123397e-205	1.5373621135956	0.891	0.509	1.05172788157595e-200	10	FTL
889	9.2950846507057e-204	2.39044314510084	0.333	0.081	3.42551754632457e-199	10	AMHR2
890	1.39448242346011e-202	1.33430174616661	0.74	0.309	5.13908607517753e-198	10	PGRMC1
891	2.06157735074301e-202	1.95019019657806	0.305	0.067	7.59753101069322e-198	10	FAM234A
892	2.58252211225309e-202	1.37096287195574	0.672	0.263	9.51736874028631e-198	10	PGK1
893	2.58623715840117e-202	1.6212419482384	0.577	0.222	9.53105979985582e-198	10	ENSSSCG00000004970
894	5.46951236997019e-201	1.7290033998361	0.393	0.103	2.01567939370512e-196	10	TAGLN3
895	6.26076277076593e-201	1.52125882952711	0.545	0.183	2.30727890391037e-196	10	DAB1
896	5.73460275505016e-200	1.27682874290527	0.774	0.334	2.11337315331864e-195	10	ECHS1
897	5.76169395322894e-200	1.65359333543629	0.475	0.143	2.12335707258346e-195	10	SLC25A1
898	1.32492391063033e-199	1.7542236305903	0.431	0.122	4.88274208784597e-195	10	ACOT4
899	5.0632858779712e-199	1.23890820167675	0.659	0.246	1.86597274460873e-194	10	NR2F1
900	6.6570127507196e-199	1.76923003859012	0.513	0.172	2.45330890902269e-194	10	ENSSSCG00000007524
901	1.56648769330933e-198	1.31023248626573	0.689	0.274	5.77297709615286e-194	10	HSD17B12
902	2.37731174866334e-198	1.61515695821461	0.486	0.15	8.761106987349e-194	10	ANXA7
903	4.02214705811314e-198	1.55290704822761	0.332	0.077	1.48228185532644e-193	10	ERBB2
904	7.83271590436703e-198	1.61985651627726	0.533	0.177	2.88659079223638e-193	10	NOTCH2
905	3.99529823608147e-197	1.45406679584062	0.61	0.222	1.4723872589431e-192	10	ERBB3
906	6.91892442590594e-197	2.10868787384631	0.397	0.111	2.54983121867912e-192	10	TFRC
907	1.06398202647758e-196	1.38312692787398	0.595	0.213	3.92109296217782e-192	10	SELENOH
908	1.65506627389379e-196	1.54821509060971	0.68	0.283	6.09941573918078e-192	10	CTSD
909	1.8896674918742e-195	2.12047975490673	0.261	0.052	6.96399160780398e-191	10	ZNF697
910	2.65771857981134e-194	1.21619539331541	0.692	0.266	9.79449028217872e-190	10	AP2M1
911	2.09709805290998e-193	1.5879285918457	0.548	0.194	7.72843545438916e-189	10	COL26A1
912	3.37656363332569e-193	1.98116147726112	0.311	0.073	1.24436499578952e-188	10	MITF
913	3.89743776452858e-193	1.49535523687287	0.499	0.16	1.43632273936172e-188	10	MRPS36
914	3.92046978980798e-193	1.34340547939328	0.356	0.088	1.44481073163793e-188	10	SLCO3A1
915	2.46934697062327e-192	2.25468333004649	0.386	0.108	9.10028439083793e-188	10	RAP2C
916	3.8874337542298e-192	1.58732475042705	0.577	0.222	1.43263596144631e-187	10	ENSSSCG00000040273
917	4.73688057220369e-192	2.03219550008046	0.35	0.09	1.74568259727422e-187	10	ENSSSCG00000018034
918	1.67293744999005e-191	1.91067253442339	0.7	0.349	6.16527638444832e-187	10	CHGA
919	3.83243072282107e-191	5.01434361303554	0.309	0.08	1.41236569428125e-186	10	H19
920	8.39009180143226e-191	1.50560706026271	0.577	0.222	3.09200053158183e-186	10	ENSSSCG00000014569
921	1.24957361833435e-190	1.58518896361856	0.56	0.202	4.60505365564759e-186	10	ENSSSCG00000040118
922	1.5413248465946e-190	1.36946350178177	0.777	0.346	5.68024445715507e-186	10	HSBP1
923	2.57266260704454e-189	1.49363634367475	0.685	0.296	9.48103350574124e-185	10	HACD2
924	2.82514791588062e-188	2.00129921613481	0.342	0.087	1.04115176143948e-183	10	ENSSSCG00000010771
925	1.20817457964778e-187	1.5611426268097	0.631	0.267	4.45248577837595e-183	10	COX17
926	1.54820391571573e-187	2.34548542579275	0.351	0.093	5.70559589058718e-183	10	DCLK1
927	5.79619859561295e-187	1.52182836915032	0.469	0.146	2.13607306844124e-182	10	ACOX1
928	7.429326201898e-187	1.49083182848323	0.577	0.222	2.73792958518547e-182	10	ENSSSCG00000031088
929	1.70654676057135e-186	1.31753719127077	0.447	0.13	6.28913677673358e-182	10	SH3BGRL2
930	2.27753092019863e-185	1.51225340331645	0.577	0.222	8.393384700208e-181	10	ENSSSCG00000036716
931	1.62140229228669e-184	1.27200522273846	0.599	0.216	5.97535386776415e-180	10	STPG4
932	9.4068148942022e-184	2.49448323716959	0.28	0.063	3.46669349296034e-179	10	LYPLA1
933	1.71580861070374e-183	2.13868598073311	0.41	0.126	6.32326947302649e-179	10	S100A1
934	3.13925494478647e-183	1.8300813393617	0.426	0.13	1.15690962480216e-178	10	ACADS
935	4.29177406934783e-183	1.49227747353651	0.577	0.222	1.58164749777676e-178	10	ENSSSCG00000033310
936	2.67047842996866e-182	1.46189973576212	0.577	0.222	9.84151415796349e-178	10	ENSSSCG00000014540
937	5.25709067898298e-182	1.48319810021873	0.577	0.221	1.9373956279256e-177	10	ENSSSCG00000006081
938	5.97782368740394e-182	1.47478467116861	0.577	0.22	2.20300736351897e-177	10	RPL36A-HNRNPH2
939	6.10431722958612e-181	2.59672203824615	0.274	0.062	2.24962402861937e-176	10	SLC5A10
940	1.25928605587645e-180	1.59422199790307	0.511	0.175	4.64084690172148e-176	10	ENSSSCG00000027907
941	5.20363214252685e-180	1.50338163357968	0.336	0.084	1.91769455348542e-175	10	TOM1L2
942	7.24981533037658e-180	4.67816709330704	0.319	0.09	2.67177444370368e-175	10	KEH36-p06
943	7.27504388112312e-180	1.5131266472502	0.522	0.181	2.6810719215103e-175	10	ENSSSCG00000035836
944	7.96836990697452e-180	1.80230953448035	0.449	0.144	2.93658336181732e-175	10	ENSSSCG00000021991
945	9.90500866318442e-180	1.37068386586755	0.566	0.204	3.65029284264335e-175	10	MBNL3
946	2.00905259458762e-179	2.46124676670411	0.352	0.099	7.40396152683377e-175	10	VAV3
947	2.1125475705683e-179	1.42330253764106	0.581	0.218	7.78537156181537e-175	10	RAB7A
948	3.56032077636577e-179	1.08906452196796	0.861	0.482	1.31208501571408e-174	10	ATP5PF
949	1.76816436920377e-178	1.49254906968167	0.645	0.277	6.51621614982667e-174	10	HSD11B1L
950	4.99415527363363e-178	1.16556862762349	0.876	0.542	1.8404960429922e-173	10	GAPDH
951	1.03327470253124e-177	1.22265281291542	0.533	0.177	3.80792726123837e-173	10	SMTNL2
952	2.21725874690958e-177	1.56693488951752	0.491	0.163	8.17126365998586e-173	10	ENSSSCG00000026414
953	2.41402872213207e-177	1.72157338783968	0.393	0.112	8.89642004967333e-173	10	ENSSSCG00000010056
954	3.01263325716817e-177	1.68171482581889	0.473	0.156	1.11024573426419e-172	10	ENSSSCG00000031381
955	3.23746706770205e-177	2.33102409648487	0.316	0.08	1.19310373846024e-172	10	IER3
956	1.55905924907181e-176	1.44948834068512	0.577	0.222	5.74560105060434e-172	10	ENSSSCG00000033019
957	1.63056440062146e-176	1.44493572344317	0.575	0.217	6.00911898561026e-172	10	ENSSSCG00000030849
958	2.0320984606146e-176	1.8876197465549	0.261	0.055	7.488892456903e-172	10	HBE1
959	2.62607376399336e-176	1.80633039290506	0.514	0.188	9.67786964244474e-172	10	TSKU
960	2.15342154400373e-175	1.53642306485174	0.461	0.147	7.93600441611694e-171	10	ANKHD1
961	1.615454559847e-174	2.03182653435061	0.325	0.083	5.95343468940414e-170	10	SLC41A3
962	2.96984044485119e-174	1.90830635162175	0.267	0.059	1.09447529914101e-169	10	TMEM86A
963	4.13482932264482e-174	1.42033814140509	0.542	0.193	1.52380865027429e-169	10	ENSSSCG00000024313
964	8.97254335668745e-174	1.50570536079808	0.372	0.101	3.30665140324003e-169	10	ECHDC2
965	1.30719593655057e-173	1.44253962704634	0.539	0.19	4.81740918496983e-169	10	ENSSSCG00000014343
966	1.55467245058674e-173	1.58721866676341	0.508	0.18	5.72943438214731e-169	10	ENSSSCG00000020790
967	3.65202805678401e-173	1.43019051060662	0.577	0.222	1.34588189976661e-168	10	ENSSSCG00000013889
968	6.35042425970262e-173	1.40969521386385	0.577	0.222	2.34032185242821e-168	10	ENSSSCG00000035811
969	3.86593668068564e-172	1.52866399077796	0.496	0.169	1.42471364493308e-167	10	ENSSSCG00000000697
970	6.42275821515799e-172	1.89486701249941	0.609	0.255	2.36697908503217e-167	10	PPP1R1A
971	8.68622972592716e-172	1.29224450200271	0.567	0.207	3.20113624089594e-167	10	PLOD1
972	9.51558661597462e-172	1.49272235330093	0.435	0.135	3.50677913558512e-167	10	ENSSSCG00000038144
973	9.64281404562789e-172	1.44136307057269	0.552	0.204	3.55366626023525e-167	10	ENSSSCG00000034019
974	1.52648809748203e-171	1.2458860688731	0.774	0.397	5.62556658565052e-167	10	NDUFB8
975	2.67460195162858e-171	1.31346039965573	0.9	0.593	9.85671057233681e-167	10	ENO1
976	3.32898595853781e-171	1.39693423847312	0.556	0.204	1.22683119529994e-166	10	ENSSSCG00000033733
977	3.67119890667049e-171	2.0761391436706	0.285	0.067	1.35294693307528e-166	10	OLFM1
978	6.22150859678317e-171	1.41974153963187	0.549	0.199	2.2928125631725e-166	10	ENSSSCG00000000405
979	8.65692661597692e-171	1.85956340439963	0.54	0.213	3.19033716578597e-166	10	MICOS13
980	1.5341876481171e-170	2.01710939261289	0.603	0.269	5.65394173960595e-166	10	ACO2
981	1.66987462169239e-170	1.48149422939301	0.443	0.139	6.15398894332297e-166	10	PFKL
982	3.05881389883983e-170	1.38633655128588	0.548	0.199	1.12726468613944e-165	10	ENSSSCG00000022176
983	3.81453686754909e-170	1.9247448556881	0.268	0.06	1.40577127179787e-165	10	PPM1H
984	2.73475259217713e-169	1.70857700967417	0.45	0.149	1.00783837279504e-164	10	ENSSSCG00000033757
985	2.95204050556753e-169	1.38865708340539	0.55	0.2	1.0879154875168e-164	10	MAZ
986	4.51384571721539e-169	1.39361864759988	0.577	0.222	1.66348756216539e-164	10	ENSSSCG00000038507
987	3.1251698985463e-168	1.01130960093169	0.728	0.297	1.15171886271127e-163	10	ARF4
988	3.72502391621186e-168	1.41819354789489	0.557	0.208	1.37278306384156e-163	10	ENSSSCG00000022760
989	4.07082841211468e-168	1.84262416459507	0.256	0.056	1.50022239471662e-163	10	LOC112444653
990	5.74529274747968e-168	1.41676881062132	0.539	0.195	2.11731273622869e-163	10	ENSSSCG00000036114
991	1.05718332733442e-167	1.02125126136312	0.7	0.292	3.89603771622553e-163	10	COL4A2
992	5.38129867451645e-166	1.33477181976176	0.786	0.405	1.98317000051955e-161	10	EZR
993	6.30453970004776e-166	1.16665863509226	0.734	0.325	2.3234120156586e-161	10	CRK
994	6.63900521652694e-166	1.38763406692981	0.577	0.222	2.44667259244667e-161	10	ENSSSCG00000029830
995	1.14164793288493e-165	1.3948590946913	0.547	0.202	4.20731512706084e-161	10	ENSSSCG00000003132
996	1.25292625319939e-165	1.28993467494457	0.569	0.214	4.6174091209157e-161	10	ENSSSCG00000039506
997	4.73733547110541e-165	1.99958606409178	0.377	0.112	1.74585024116648e-160	10	ALDH6A1
998	2.57214119356676e-164	1.30527526863953	0.463	0.15	9.47911194065159e-160	10	ENSSSCG00000017164
999	5.075688162755e-164	1.31578459683695	0.565	0.222	1.8705433586201e-159	10	CS
1000	6.44644865492127e-164	1.28376883596429	0.573	0.216	2.37570972279813e-159	10	ENSSSCG00000009746
1001	2.10891558407707e-163	1.0660776358516	0.474	0.153	7.77198660199922e-159	10	ENSSSCG00000031023
1002	2.91563397063641e-163	1.35677490630369	0.577	0.222	1.07449858719863e-158	10	ENSSSCG00000020830
1003	4.04806233323741e-163	1.56116569857487	0.474	0.162	1.49183241166798e-158	10	LOXL1
1004	5.52989308812815e-163	1.09477053260399	0.683	0.283	2.03793149976787e-158	10	GLUL
1005	7.24617610440003e-163	1.36725748963652	0.577	0.222	2.67043327975454e-158	10	ENSSSCG00000033262
1006	9.21535832365372e-163	1.24444811162188	0.564	0.21	3.39613600301611e-158	10	ENSSSCG00000005453
1007	1.15950815971701e-162	1.33959894048372	0.577	0.221	4.27313542100509e-158	10	ENSSSCG00000039544
1008	1.71772731022424e-162	1.29693196545427	0.57	0.215	6.33034045636938e-158	10	ENSSSCG00000000576
1009	5.50524034681888e-162	1.05420646836062	0.83	0.433	2.02884622501316e-157	10	ATP5PO
1010	7.97971666352709e-162	2.02825718676837	0.269	0.063	2.94076498200964e-157	10	GRTP1
1011	1.68756898432073e-161	1.44593741390609	0.543	0.207	6.21919797791719e-157	10	TMEM50B
1012	6.10759952734892e-161	1.29365827355918	0.577	0.22	2.2508336538139e-156	10	ENSSSCG00000016737
1013	1.94349126861471e-160	1.97303165954704	0.318	0.085	7.1623483722258e-156	10	LRRC39
1014	3.69526710875517e-160	1.04671944860381	0.588	0.223	1.36181678758954e-155	10	PCOLCE
1015	6.60298999630137e-160	1.35807387472679	0.577	0.222	2.43339990333695e-155	10	ENSSSCG00000034617
1016	1.77649061192959e-159	1.75675081341296	0.437	0.146	6.54690085214411e-155	10	KAZN
1017	1.88157318334505e-159	1.0225032000513	0.742	0.316	6.93416165258152e-155	10	SNRPE
1018	1.9294698847567e-159	1.33549100725142	0.577	0.222	7.11067536629386e-155	10	ENSSSCG00000013906
1019	2.10081496486967e-159	1.0835683327776	0.881	0.536	7.7421333900342e-155	10	HSPE1
1020	2.30780728977355e-159	1.0676754626286	0.729	0.317	8.50496220500245e-155	10	GLRX5
1021	3.54351785045168e-159	1.02521506262745	0.841	0.408	1.30589263342696e-154	10	YWHAZ
1022	4.55559165627588e-159	1.30034862486792	0.552	0.204	1.67887219308735e-154	10	ENSSSCG00000011000
1023	4.8228666815335e-159	1.21901419632348	0.576	0.219	1.77737105814554e-154	10	PCBD1
1024	6.61441405342816e-159	1.6463759151723	0.424	0.14	2.43761001110988e-154	10	ENSSSCG00000013038
1025	2.77660490497102e-158	1.07061141286367	0.826	0.432	1.02326220562897e-153	10	TPI1
1026	5.47289298967717e-158	1.76467388230847	0.359	0.105	2.01692525348573e-153	10	ENSSSCG00000032959
1027	1.08122175780349e-157	1.76408188205862	0.321	0.086	3.98462654403322e-153	10	ELOVL1
1028	1.44575832579054e-157	1.39341603678427	0.519	0.19	5.32805315803589e-153	10	ENSSSCG00000003903
1029	1.70852408614571e-157	1.57353721541526	0.315	0.082	6.29642381467279e-153	10	LRRN1
1030	2.17387576980044e-157	1.17322278212271	0.897	0.632	8.01138437444556e-153	10	TPT1
1031	3.34093007380543e-157	1.39626058014404	0.499	0.176	1.23123296009951e-152	10	C7H6orf125
1032	9.91750966522927e-157	1.37123841119759	0.522	0.191	3.65489983692694e-152	10	ENSSSCG00000032166
1033	2.71838616383378e-156	1.35458789400823	0.523	0.191	1.00180685295766e-151	10	ENSSSCG00000007743
1034	4.08715700357255e-156	1.31862659136374	0.577	0.222	1.50623997052659e-151	10	ENSSSCG00000034448
1035	1.49716714472696e-155	1.32424886883308	0.577	0.222	5.51751007846226e-151	10	ENSSSCG00000011272
1036	9.48330296870923e-155	1.09953255010682	0.663	0.278	3.49488164305841e-150	10	TMEM106C
1037	1.11041426896944e-154	2.24022414555377	0.292	0.077	4.09220970543308e-150	10	ENSSSCG00000026719
1038	1.3991518125452e-154	1.60480889999038	0.468	0.166	5.15629417477282e-150	10	BNIP3
1039	3.62988151993995e-154	1.3073381028701	0.797	0.423	1.33772023654347e-149	10	COX5A
1040	4.9995957195755e-154	1.51654828450221	0.357	0.104	1.84250101053516e-149	10	DLAT
1041	2.06394616044538e-153	1.17073752086083	0.693	0.329	7.60626078508934e-149	10	PGAM1
1042	2.2453946589589e-153	1.271295928132	0.509	0.179	8.27495293666123e-149	10	ENSSSCG00000038359
1043	6.72351418906685e-153	1.9373848375833	0.255	0.059	2.4778166840968e-148	10	IRS2
1044	1.00553842736209e-152	1.65679983321065	0.467	0.169	3.70571076635751e-148	10	AGA
1045	1.09482151371068e-152	1.33204616218722	0.522	0.191	4.03474572447798e-148	10	ENSSSCG00000000394
1046	7.6090361408999e-152	1.49201759623238	0.458	0.158	2.80415808900584e-147	10	ENSSSCG00000028423
1047	2.66502652787219e-151	1.26860057121463	0.551	0.217	9.82142226316739e-147	10	OXCT1
1048	3.97848756176665e-151	1.94678970144269	0.263	0.064	1.46619202113786e-146	10	ACSL4
1049	4.72603141814191e-151	1.39055581590496	0.506	0.185	1.74168435852784e-146	10	ENSSSCG00000038947
1050	6.35072021469329e-151	1.37475909320131	0.516	0.196	2.34043092072092e-146	10	CSTB
1051	1.29907109999285e-150	1.53068303702256	0.43	0.147	4.78746672480366e-146	10	CPD
1052	3.96896163160666e-150	1.15432022516813	0.417	0.13	1.462681430096e-145	10	RETREG1
1053	5.22236655333211e-150	1.21552918178613	0.547	0.205	1.92459874589948e-145	10	ENSSSCG00000003046
1054	7.57527962557075e-150	4.46472901852735	0.321	0.104	2.79171780041159e-145	10	KEH36-p13
1055	9.45274358673821e-150	4.65359494328894	0.323	0.106	3.48361959402063e-145	10	KEH36-p04
1056	9.79634828419947e-150	1.32438002701573	0.413	0.131	3.61024823317603e-145	10	DSP
1057	1.00012986556791e-149	1.61662235649943	0.429	0.147	3.68577859357743e-145	10	DST
1058	1.7301539057963e-149	1.08779039422696	0.689	0.311	6.37613618903111e-145	10	NDFIP1
1059	3.0886513638655e-149	2.89713413032016	0.267	0.068	1.13826068712535e-144	10	NCKAP5
1060	3.16102575219077e-149	1.64608917358963	0.398	0.129	1.16493282045486e-144	10	CORO2B
1061	5.52642096268202e-149	1.16421849844156	0.555	0.208	2.0366519173772e-144	10	ENSSSCG00000005656
1062	8.10149607134737e-149	1.46988678022219	0.467	0.166	2.98564434717365e-144	10	ENSSSCG00000003261
1063	1.07022774122988e-148	1.06279980297054	0.824	0.446	3.94411029475449e-144	10	GPX4
1064	1.26966079072252e-148	2.00681422848953	0.266	0.066	4.6790809120497e-144	10	EPCAM
1065	3.3811926374064e-148	1.16256045594125	0.573	0.219	1.24607092266338e-143	10	ENSSSCG00000032003
1066	9.00746724041928e-148	1.09253725993539	0.403	0.124	3.31952190211172e-143	10	RHOF
1067	1.1387635021684e-147	1.17176651593568	0.56	0.21	4.19668513454122e-143	10	ENSSSCG00000002963
1068	2.03759532371771e-147	1.9063269028568	0.547	0.24	7.50915004649688e-143	10	MPC2
1069	2.94806282895152e-147	1.19111205011709	0.535	0.199	1.0864495943535e-142	10	ZNF146
1070	5.75811187719618e-147	1.56678913427955	0.34	0.098	2.12203697010311e-142	10	MICAL3
1071	6.24121776084737e-147	1.48005980106267	0.441	0.152	2.30007598140508e-142	10	ENSSSCG00000001038
1072	1.24543055807383e-146	1.14296051518388	0.699	0.328	4.5897852356695e-142	10	GOLGB1
1073	1.72047194865921e-146	1.26849248103215	0.514	0.188	6.34045527239378e-142	10	ENSSSCG00000017913
1074	1.88482416204402e-146	1.39389594628154	0.371	0.112	6.94614248438084e-142	10	SH3BP5
1075	2.45853416391837e-146	1.05406648706443	0.644	0.274	9.06043595428838e-142	10	LDHA
1076	2.6910936646568e-146	1.93627720085465	0.327	0.096	9.9174874823597e-142	10	ENSSSCG00000003090
1077	4.17814367567918e-146	1.69977472606535	0.25	0.058	1.53977128879805e-141	10	SLC2A4RG
1078	7.75838880769878e-146	1.1120030790264	0.649	0.28	2.85919902730123e-141	10	UBE2M
1079	7.91700150489173e-146	1.59236118846638	0.391	0.127	2.91765256459775e-141	10	HS3ST1
1080	1.01144442206526e-145	1.24822401082237	0.577	0.222	3.72747612863711e-141	10	ENSSSCG00000003042
1081	1.20345705645956e-145	1.00644033144607	0.659	0.273	4.43510029017041e-141	10	CAPZB
1082	2.69268525886441e-145	1.02325228732471	0.751	0.348	9.923352984493e-141	10	HNRNPA3
1083	2.875023261277e-145	4.05915270523787	0.322	0.106	1.05953232247841e-140	10	KEH36-p12
1084	7.27428706393644e-145	1.01017657884297	0.801	0.401	2.6807930116725e-140	10	POLR1D
1085	7.30116787754982e-145	1.97599814255884	0.327	0.095	2.69069939791343e-140	10	SLC4A4
1086	2.5922434705119e-144	1.26941618027523	0.497	0.18	9.55319486187751e-140	10	UOX
1087	2.71201367647771e-144	1.12892925003566	0.492	0.176	9.9945840019233e-140	10	HOXD9
1088	5.11956488954017e-144	1.17145926093939	0.857	0.518	1.88671324874224e-139	10	COX6A1
1089	6.47441660472256e-144	4.69158100126252	0.322	0.108	2.3860167513384e-139	10	KEH36-p08
1090	9.46885992469363e-144	1.68555741247023	0.788	0.439	3.48955894804734e-139	10	UQCR10
1091	1.91083572829136e-143	1.37223192640882	0.811	0.468	7.04200290947216e-139	10	NUDT3
1092	3.7555029178378e-143	1.41342330827108	0.463	0.165	1.38401549031077e-138	10	ENSSSCG00000020808
1093	4.08046045561017e-143	5.68868007274337	0.323	0.109	1.50377209170602e-138	10	KEH36-p11
1094	4.34804275755064e-143	1.35267111019968	0.395	0.126	1.60238419744014e-138	10	CTSH
1095	4.40444509555003e-143	1.20773802985635	0.506	0.184	1.62317015106305e-138	10	ENSSSCG00000010203
1096	5.65454811400719e-143	1.26772509138735	0.348	0.102	2.08387061645507e-138	10	LIPA
1097	6.89525789848953e-143	1.04222678487144	0.625	0.255	2.54110939333035e-138	10	VDAC3
1098	8.39558738674544e-142	1.6417678653689	0.294	0.078	3.0940258196373e-137	10	KIAA1522
1099	1.55947542810607e-141	2.00387239812365	0.269	0.069	5.74713479519929e-137	10	HAPSTR1
1100	2.07653314060511e-141	4.75408386387089	0.322	0.109	7.65264758307199e-137	10	KEH36-p10
1101	3.76905127989174e-141	4.27193570977089	0.323	0.11	1.3890084681785e-136	10	KEH36-p07
1102	1.02723454455229e-140	1.02681420121017	0.596	0.233	3.78566746703854e-136	10	TAF7
1103	1.12023165716445e-140	4.24174553086096	0.322	0.109	4.12838972614815e-136	10	KEH36-p01
1104	1.22527479615446e-140	1.85857004325999	0.361	0.115	4.51550520626804e-136	10	NEDD4L
1105	1.78244765471554e-140	1.7698436003189	0.287	0.077	6.56885434192318e-136	10	SELENBP1
1106	2.0901079345506e-140	1.06775854837767	0.682	0.303	7.70267477119933e-136	10	ESD
1107	2.26533850943976e-140	1.98556138780858	0.296	0.083	8.34845200883836e-136	10	ENSSSCG00000032067
1108	4.76677983358429e-140	1.06585472692066	0.663	0.295	1.75670137207082e-135	10	ODC1
1109	2.43363587921861e-139	1.63243236177097	0.383	0.126	8.96867830568435e-135	10	ENSSSCG00000010954
1110	3.31691691112774e-139	1.32153741405867	0.566	0.235	1.22238338925791e-134	10	TMEM47
1111	4.44804436501687e-139	1.17660685844602	0.725	0.361	1.63923778983967e-134	10	NDUFA11
1112	6.58864330412782e-139	1.13914339816677	0.577	0.222	2.42811271687022e-134	10	ENSSSCG00000012427
1113	6.81235384400723e-139	1.28483857649827	0.503	0.19	2.51055676213198e-134	10	ENSSSCG00000034230
1114	8.5581845606348e-139	4.34236765190571	0.324	0.11	3.15394775613074e-134	10	KEH36-r02
1115	1.55016669691533e-138	1.40716335596114	0.362	0.111	5.71282932814206e-134	10	MRPS18B
1116	2.01738145499977e-138	4.31996862208159	0.324	0.11	7.43465587611066e-134	10	KEH36-r01
1117	3.2266891849607e-138	2.18255160211708	0.268	0.072	1.18913176533357e-133	10	LMO7
1118	6.85501664329271e-138	1.4653835291325	0.441	0.159	2.52627928355266e-133	10	ENSSSCG00000022058
1119	1.2174462843046e-137	1.15314754375343	0.613	0.268	4.48665479154775e-133	10	SSBP4
1120	1.43869735036253e-137	1.91963662492204	0.447	0.16	5.30203134529101e-133	10	GSN
1121	3.0712310184478e-137	1.17935003216353	0.54	0.21	1.13184076722857e-132	10	P3H4
1122	2.14246653055396e-136	1.43261981026455	0.439	0.155	7.8956319050505e-132	10	ENSSSCG00000001543
1123	9.45758196047262e-136	1.71801174453386	0.363	0.119	3.48540267989298e-131	10	ENSSSCG00000031349
1124	9.8030034513938e-136	1.76006127305917	0.375	0.127	3.61270086194216e-131	10	AIFM1
1125	1.02630650549309e-135	1.04738329769572	0.707	0.348	3.78224736469368e-131	10	SMDT1
1126	1.05798954051634e-135	1.82277563445631	0.323	0.098	3.89900885366487e-131	10	SBK1
1127	4.08513318436317e-135	1.42988640404996	0.399	0.133	1.50549413243336e-130	10	MRPL36
1128	9.80669938858932e-135	1.7907607919844	0.319	0.096	3.61406292567682e-130	10	ENSSSCG00000005255
1129	1.03482192472362e-134	1.1399602274141	0.808	0.447	3.81362923918397e-130	10	RESF1
1130	1.14042510647259e-134	1.22611338326649	0.429	0.15	4.20280864488344e-130	10	IVD
1131	1.32016868288561e-134	1.1728492416785	0.506	0.191	4.86521764703833e-130	10	RGL2
1132	2.45477087907828e-134	1.39987717710725	0.284	0.077	9.04656712066719e-130	10	CPT1A
1133	2.80187919914653e-134	1.33496854947765	0.437	0.154	1.03257654126147e-129	10	TGIF2-RAB5IF
1134	1.26447018573441e-133	1.11450432634322	0.56	0.226	4.65995197548701e-129	10	HSD17B10
1135	1.56817391622177e-133	1.23393341120936	0.511	0.197	5.77919133345209e-129	10	CLSTN1
1136	3.25960175614481e-133	1.14480126332028	0.497	0.184	1.20126103519205e-128	10	ENSSSCG00000021560
1137	2.31371135040059e-132	2.05126848746664	0.294	0.086	8.5267204396313e-128	10	OGFRL1
1138	2.64964459550051e-132	1.4781413874958	0.406	0.141	9.76473522779804e-128	10	ENSSSCG00000034927
1139	4.34061718512863e-132	1.72906707783183	0.32	0.097	1.59964765123545e-127	10	RNASE1
1140	8.77837304427469e-132	1.04172048234099	0.659	0.303	3.23509381800655e-127	10	TXN2
1141	1.06924785790378e-131	1.11418658217938	0.518	0.197	3.94049913073281e-127	10	MRFAP1
1142	1.31791439799098e-131	1.35096824336094	0.46	0.171	4.85690993091616e-127	10	ENSSSCG00000002907
1143	1.55418598955489e-131	1.74400908363544	0.281	0.078	5.72764162730663e-127	10	ZNF37A
1144	2.88160024538016e-131	1.30307471143583	0.465	0.173	1.06195613842995e-126	10	ENSSSCG00000008659
1145	6.71382255670872e-131	1.48788223640189	0.302	0.087	2.47424502682386e-126	10	RNF128
1146	1.07672292541922e-130	2.24014000250642	0.288	0.085	3.96804699704746e-126	10	ATP6V0C
1147	2.26272869841571e-130	1.41267987212302	0.424	0.153	8.33883407227141e-126	10	ENSSSCG00000040203
1148	3.42188515233038e-130	1.20855796647797	0.656	0.31	1.26106733518831e-125	10	ARF5
1149	4.71575726162053e-130	1.5605935233864	0.565	0.256	1.73789802362502e-125	10	PHLDB2
1150	5.25408191561723e-130	1.31671461795928	0.454	0.168	1.93628680836242e-125	10	ENSSSCG00000027840
1151	7.66471194842628e-130	1.09487580584834	0.344	0.104	2.82467629435354e-125	10	SH3GLB2
1152	1.40264240383927e-129	1.05354183057675	0.585	0.246	5.16915805086887e-125	10	CD164
1153	2.29356767135486e-129	1.52157035101785	0.357	0.116	8.45248493924408e-125	10	MCEE
1154	6.69364223808664e-129	1.18341558872125	0.475	0.176	2.46680797400207e-124	10	ENSSSCG00000037143
1155	1.31075940877756e-128	1.54249402124626	0.538	0.25	4.83054164916794e-124	10	GOLM1
1156	2.20242513593475e-128	1.12426766865163	0.477	0.177	8.11659735346032e-124	10	MRPL37
1157	2.45184327081343e-128	1.29191252644708	0.376	0.123	9.03577800592873e-124	10	IDH3A
1158	2.67710531825471e-128	1.32812014949017	0.272	0.074	9.86593622936408e-124	10	ENSSSCG00000044051
1159	5.18410893340583e-128	1.30470642091851	0.456	0.17	1.91049966522805e-123	10	ENSSSCG00000001414
1160	8.2738734355038e-128	1.13202078591024	0.507	0.197	3.04917057718622e-123	10	MRPS15
1161	2.81984604240089e-127	1.65965230937022	0.778	0.571	1.039197862006e-122	10	RBP1
1162	1.23429991974618e-126	1.77308647856964	0.25	0.065	4.54876549424061e-122	10	CNNM2
1163	2.66575924746743e-126	1.72509521767798	0.321	0.101	9.82412255469172e-122	10	ENSSSCG00000038991
1164	3.58185126616709e-126	1.52596233032641	0.42	0.157	1.32001964712056e-121	10	SEC11C
1165	7.24170619089727e-126	1.66943538396843	0.288	0.083	2.66878598253137e-121	10	MAPK12
1166	1.79892831319586e-125	1.2737219087457	0.448	0.165	6.62959051262069e-121	10	ENSSSCG00000010058
1167	2.72946472236e-125	1.16331467140973	0.474	0.177	1.00588963413133e-120	10	ENSSSCG00000039582
1168	4.3826953151014e-125	1.43620029191578	0.404	0.144	1.61515470447432e-120	10	ENSSSCG00000004050
1169	4.48786060676032e-125	1.57542560654739	0.352	0.116	1.65391126940938e-120	10	ENSSSCG00000028035
1170	5.51071792299175e-125	1.41213930566055	0.52	0.226	2.03086487616015e-120	10	TIMP1
1171	6.25135144400934e-125	1.60098049819008	0.262	0.07	2.30381054766076e-120	10	TINAGL1
1172	5.40196403896844e-124	1.71324739598479	0.282	0.082	1.99078580728104e-119	10	CPEB2
1173	7.032514372046e-124	2.29114985331992	0.706	0.434	2.59169252153011e-119	10	ATP1A1
1174	2.84446313237305e-123	1.19676224257911	0.576	0.249	1.04826999817344e-118	10	GLUD1
1175	4.51469553280417e-123	1.13400176089069	0.516	0.208	1.66380074470432e-118	10	TMEM132A
1176	7.45262232958535e-123	1.41640763313479	0.386	0.133	2.74651490712209e-118	10	FBRSL1
1177	8.0189660005135e-123	1.00714561216704	0.53	0.208	2.95522954016924e-118	10	XBP1
1178	8.03230883868065e-123	1.72587576958259	0.312	0.094	2.96014677631898e-118	10	HBB
1179	3.01965813592604e-122	1.65667154987527	0.401	0.151	1.11283461283282e-117	10	ABCC1
1180	4.27098533320257e-122	1.07181843850686	0.473	0.177	1.57398622484514e-117	10	ENSSSCG00000000097
1181	4.42294383811906e-122	1.19940531627146	0.446	0.165	1.62998749266202e-117	10	ENSSSCG00000000905
1182	4.965133606961e-122	1.24905078005745	0.409	0.143	1.82980068817334e-117	10	PET100
1183	5.58754081040554e-121	1.49176914544288	0.357	0.12	2.05917641485875e-116	10	SMIM15
1184	5.81707947840097e-121	1.40273840857858	0.405	0.146	2.14376830017511e-116	10	ENSSSCG00000032116
1185	1.90929690329811e-120	1.60038729722933	0.341	0.114	7.03633187772453e-116	10	ENSSSCG00000038304
1186	2.03129308635176e-120	1.59886752515702	0.357	0.123	7.48592441113216e-116	10	ENSSSCG00000001927
1187	2.22922745446106e-120	1.20625122722772	0.259	0.069	8.21537193792534e-116	10	SLC39A9
1188	3.04073449999511e-120	1.27850677622357	0.566	0.265	1.1206018852832e-115	10	MME
1189	3.40576768628944e-120	1.26664240555125	0.377	0.13	1.25512756542825e-115	10	MAPKAPK2
1190	4.75050791963877e-120	1.68845520115941	0.421	0.162	1.75070468362448e-115	10	RHOB
1191	5.60002240091051e-120	1.03710304460114	0.575	0.25	2.06377625540755e-115	10	CTSF
1192	5.63311677918372e-120	1.38756090815146	0.401	0.145	2.07597252663258e-115	10	SLC10A3
1193	7.45977893405366e-120	1.49273711118652	0.271	0.076	2.7491523305668e-115	10	MAN2A2
1194	1.04545217207867e-119	1.06690836582109	0.585	0.261	3.85280488976152e-115	10	SLC25A39
1195	1.05833476450561e-119	1.38315809278897	0.266	0.074	3.90028110763252e-115	10	CMTM4
1196	1.29705664991306e-119	1.6806827791644	0.316	0.101	4.7800428719246e-115	10	ENSSSCG00000033497
1197	3.4761655398478e-119	1.145506446618	0.477	0.188	1.28107128640011e-114	10	TOB2
1198	4.50514722394206e-119	1.95755188309651	0.31	0.099	1.66028190643937e-114	10	LRCH1
1199	3.48180628661115e-118	1.0700438107737	0.484	0.189	1.28315007080481e-113	10	ARF6
1200	4.1112362746286e-118	1.42231516692763	0.324	0.102	1.51511390428888e-113	10	HIGD1A
1201	4.20183712990345e-118	1.4609377089717	0.279	0.08	1.54850303748332e-113	10	TPP1
1202	1.07595199299646e-117	1.12521706249153	0.51	0.206	3.96520587978984e-113	10	TRAPPC2L
1203	1.73963213371618e-117	1.30868312890693	0.423	0.157	6.41106630238422e-113	10	UBE2NL
1204	2.35657215656189e-117	2.24166683783937	0.323	0.11	8.68467536857754e-113	10	RN18S1
1205	3.85393338305254e-117	1.36134082866512	0.517	0.228	1.42029006965635e-112	10	CYCS
1206	5.10979536912272e-117	1.4709860096177	0.367	0.128	1.8831128873828e-112	10	IDUA
1207	6.70762732351933e-117	1.33057840613044	0.398	0.144	2.47196189753658e-112	10	ENSSSCG00000004963
1208	8.74883303303562e-117	1.25126756136816	0.324	0.102	3.22420743766462e-112	10	ROGDI
1209	1.38970935635371e-116	1.72052393713469	0.308	0.098	5.12149589097031e-112	10	ENSSSCG00000050244
1210	1.98127812804098e-116	1.29866501933032	0.317	0.099	7.30160428526943e-112	10	AK3
1211	3.00828326584106e-116	1.38751599337563	0.38	0.134	1.10864263196041e-111	10	ENSSSCG00000020706
1212	6.97585262771632e-116	1.44028863974121	0.455	0.185	2.57081096889229e-111	10	PRPF31
1213	1.83645645544461e-115	1.39905928079437	0.373	0.133	6.76789297525003e-111	10	ENSSSCG00000015083
1214	4.66516201728881e-115	1.3851700207218	0.434	0.171	1.71925215823144e-110	10	RTCA
1215	1.24924193031798e-114	1.48407398222241	0.357	0.125	4.60383128580085e-110	10	ENSSSCG00000031773
1216	1.27511411865639e-114	1.1122711707081	0.466	0.18	4.69917806148439e-110	10	ENSSSCG00000033653
1217	1.51142204080646e-114	1.04150550371651	0.448	0.17	5.57004364698405e-110	10	GSTK1
1218	2.85336595445712e-114	1.55222153923621	0.37	0.134	1.05155095519608e-109	10	RND2
1219	4.3915158332904e-114	1.1468293055156	0.627	0.329	1.61840533004251e-109	10	STMN2
1220	4.48896231754955e-114	2.01608818161138	0.266	0.079	1.65431728288654e-109	10	SLIT2
1221	6.8813050071141e-114	1.0542535122173	0.468	0.181	2.53596733427176e-109	10	SUPT4H1
1222	7.65275509433874e-114	1.42850422103393	0.331	0.11	2.82026983491666e-109	10	ARHGAP24
1223	7.9803204152258e-114	2.41068262459493	0.319	0.11	2.94098748262316e-109	10	LOC107132468
1224	8.11163314158286e-114	1.09964047045964	0.43	0.158	2.98938016166753e-109	10	TMEM123
1225	1.50095072107774e-113	1.54634762647294	0.27	0.078	5.53145369238779e-109	10	ENSSSCG00000008421
1226	1.65317453085493e-113	1.17862613268989	0.319	0.1	6.09244409855968e-109	10	COMT
1227	2.65528893830484e-113	1.2545138541994	0.419	0.157	9.78553632433481e-109	10	ENSSSCG00000035728
1228	5.29379148070222e-113	1.30194644599552	0.411	0.153	1.95092097438319e-108	10	ENSSSCG00000009772
1229	5.36423238507826e-113	1.45545019011446	0.37	0.132	1.97688056087289e-108	10	ENSSSCG00000002707
1230	9.60115085131309e-113	1.43996205833916	0.335	0.113	3.53831212323441e-108	10	PPFIA3
1231	1.82923620711491e-112	1.39321221405555	0.389	0.143	6.74128419408056e-108	10	ENSSSCG00000013436
1232	5.24126801934585e-112	1.27138584425726	0.259	0.073	1.93156450316953e-107	10	MAP3K21
1233	8.46347519406018e-112	1.35787118364709	0.389	0.142	3.119044513267e-107	10	CDK2AP2
1234	8.81434270489198e-112	1.6156784921906	0.298	0.095	3.24834971703384e-107	10	PTH1R
1235	1.00124550182846e-111	1.10076501841538	0.282	0.083	3.68989004788844e-107	10	GLIS2
1236	1.43546495019643e-111	1.57703379330198	0.329	0.112	5.2901189809589e-107	10	ENSSSCG00000006324
1237	2.1554312165605e-111	1.73637165337216	0.278	0.085	7.9434106623904e-107	10	ENSSSCG00000009914
1238	5.12405163797439e-111	1.09807593477572	0.404	0.148	1.8883667501427e-106	10	TSC22D4
1239	5.95435573639968e-111	1.49199858423082	0.26	0.074	2.19435871953538e-106	10	CPT1B
1240	6.84171691432155e-111	1.37962908849722	0.335	0.112	2.52137793443492e-106	10	ASPDH
1241	4.37297380914894e-110	1.25601599657034	0.403	0.151	1.61157203788566e-105	10	ENSSSCG00000001696
1242	1.46342242537624e-109	1.37961541898337	0.257	0.073	5.39315066423905e-105	10	ALS2
1243	4.13980491403776e-109	1.62585302395186	0.328	0.113	1.52564230497033e-104	10	ENSSSCG00000013380
1244	7.28871220922929e-109	2.08564962785164	0.264	0.081	2.68610911046727e-104	10	FRMD8
1245	1.23760756123984e-108	1.29116005734726	0.267	0.078	4.56095514543719e-104	10	HOXD3
1246	2.04832969930932e-108	1.39081319775366	0.357	0.127	7.54870944086465e-104	10	KCNAB3
1247	4.93706554727825e-108	1.02546760188905	0.396	0.144	1.81945676613845e-103	10	ENSSSCG00000011676
1248	6.43309553484639e-108	1.34500604995158	0.341	0.117	2.37078869745694e-103	10	ENSSSCG00000029160
1249	2.26290272564907e-107	1.67122185411777	0.301	0.099	8.33947541483452e-103	10	MOSPD1
1250	3.42883983360727e-107	1.42742743354165	0.317	0.105	1.26363034387929e-102	10	MCRIP2
1251	4.81559065667745e-107	1.02876717842976	0.708	0.371	1.77468962470534e-102	10	LRPAP1
1252	5.76054270446303e-107	1.20649149616484	0.332	0.113	2.12293280287576e-102	10	ENSSSCG00000005316
1253	6.23298482254313e-107	2.30356621165884	0.303	0.107	2.29704189665182e-102	10	COX6C
1254	1.37832162769743e-106	1.05306079894484	0.44	0.173	5.07952869455335e-102	10	ZNF503
1255	3.82344666683012e-106	1.2395248102217	0.381	0.14	1.4090548001269e-101	10	TIMM17A
1256	8.68248970488075e-106	1.00252228626913	0.294	0.092	3.1997579309397e-101	10	COBLL1
1257	2.72440990231495e-105	1.44041781580429	0.3	0.097	1.00402678130013e-100	10	PPCS
1258	4.90017167303476e-105	1.06684745016152	0.415	0.159	1.8058602666635e-100	10	NAXD
1259	8.27219799148933e-105	1.13629223046119	0.336	0.114	3.04855312580356e-100	10	SLC38A10
1260	3.06436087457931e-104	1.41045974480649	0.335	0.118	1.12930891310871e-99	10	ENSSSCG00000004123
1261	3.78440395014964e-104	1.15869166417088	0.737	0.446	1.39466638774865e-99	10	UQCRFS1
1262	4.98725764928208e-104	1.07036271248865	0.397	0.147	1.83795406148993e-99	10	ENSSSCG00000007609
1263	2.12695792678823e-103	1.12514093877321	0.33	0.112	7.83847804759268e-99	10	SLC4A2
1264	2.48649877157258e-103	1.39501858985795	0.397	0.156	9.16349392287642e-99	10	ERG28
1265	4.85605632903381e-103	2.24566103867147	0.288	0.095	1.78960243893883e-98	10	SLC5A3
1266	1.49760199995626e-102	1.35445263984532	0.375	0.142	5.51911265043882e-98	10	ENSSSCG00000031299
1267	2.54217228432643e-102	1.00176742423674	0.604	0.303	9.36866751942819e-98	10	SERPING1
1268	3.2539748571374e-102	1.16044428004399	0.408	0.157	1.19918735410085e-97	10	ENSSSCG00000014031
1269	5.78216354195667e-102	1.10402095689406	0.425	0.169	2.13090073011729e-97	10	FLII
1270	6.8866691499194e-102	1.37409758973692	0.337	0.12	2.5379441818198e-97	10	HS6ST1
1271	1.44610254154895e-101	1.20880289665298	0.27	0.083	5.32932169637033e-97	10	DBT
1272	5.53848959577383e-101	3.38413961323917	0.474	0.244	2.04109957073053e-96	10	CHCHD10
1273	5.97283119989603e-101	1.24153305202454	0.345	0.124	2.20116748209768e-96	10	RABGAP1L
1274	8.73171603525133e-101	1.77899282581151	0.253	0.078	3.21789931047117e-96	10	ENSSSCG00000005959
1275	8.98334443459332e-101	1.51554414375959	0.252	0.076	3.31063192448068e-96	10	CSDC2
1276	9.19005034689425e-101	1.49561011317782	0.328	0.117	3.38680925434094e-96	10	ENSSSCG00000031636
1277	9.76122670460161e-101	1.56941243358908	0.257	0.079	3.59730487744683e-96	10	DUSP22
1278	9.80707755041837e-101	1.4263632659753	0.341	0.124	3.61420228965568e-96	10	ENSSSCG00000013155
1279	1.45715857563837e-100	1.41597911796533	0.349	0.129	5.37006649880009e-96	10	C19orf53
1280	1.46780869250228e-100	1.01883090764109	0.435	0.171	5.40931537447865e-96	10	ENSSSCG00000039222
1281	1.87294605208259e-100	1.16011089504533	0.566	0.285	6.90236808573997e-96	10	NDUFA1
1282	1.93364046007892e-100	1.21747802536301	0.539	0.271	7.12604518752886e-96	10	KARS
1283	2.14367072636067e-100	1.42559205839568	0.277	0.087	7.90006972785697e-96	10	IER5
1284	7.4994957443889e-100	1.12534543250667	0.251	0.074	2.76378916667964e-95	10	PDLIM5
1285	1.2155118088928e-99	1.48477342831805	0.381	0.152	4.47952566931265e-95	10	ETV1
1286	1.47953545902572e-99	1.32138796019526	0.347	0.126	5.45253202714748e-95	10	USP53
1287	3.12009602277841e-99	1.31298336009657	0.365	0.137	1.14984898727453e-94	10	ENSSSCG00000006061
1288	3.30244049366546e-99	1.43929289577408	0.327	0.116	1.21704839513053e-94	10	SERHL2
1289	4.27078529402327e-99	1.51522596028339	0.307	0.107	1.5739125044064e-94	10	ENSSSCG00000016982
1290	1.20587671056323e-98	1.11502273946953	0.407	0.16	4.44401744143866e-94	10	ENSSSCG00000038364
1291	1.90337671102025e-98	1.24833199283337	0.368	0.14	7.01451419312291e-94	10	PSMF1
1292	2.66469606653632e-98	1.03419827409533	0.722	0.416	9.82020441400629e-94	10	DBI
1293	6.49456695295896e-98	1.12447529397584	0.396	0.155	2.39344275917396e-93	10	ENSSSCG00000000359
1294	8.0403743888279e-98	1.42180906382241	0.274	0.087	2.96311917351475e-93	10	CHML
1295	2.00371358219665e-97	1.39815116229014	0.357	0.136	7.38428566446932e-93	10	ENSSSCG00000028414
1296	2.36749476020631e-97	1.05455719213823	0.383	0.144	8.7249284397883e-93	10	TMEM128
1297	4.53881500672636e-97	1.07437213618226	0.258	0.078	1.67268949442887e-92	10	ENSSSCG00000006719
1298	4.58079793791036e-97	1.52038245135449	0.312	0.11	1.68816146405811e-92	10	ENSSSCG00000037071
1299	1.49012559466861e-96	1.02223262020644	0.667	0.341	5.49155985403222e-92	10	SMARCA1
1300	6.41317916456549e-96	1.19598044591741	0.791	0.535	2.36344891751732e-91	10	UQCRQ
1301	8.73570573780805e-96	1.07805935805029	0.415	0.165	3.2193696355544e-91	10	AP2A1
1302	1.1588357558214e-95	1.38380606498365	0.327	0.119	4.27065741092859e-91	10	C7orf50
1303	1.89924567606337e-95	1.78442166397554	0.272	0.091	6.99929008999634e-91	10	ARRB2
1304	3.18059799605236e-95	1.43046728959611	0.343	0.127	1.17214577948518e-90	10	GALNT11
1305	5.84406593383435e-95	1.28369291471849	0.355	0.135	2.15371361859597e-90	10	ENSSSCG00000032073
1306	1.29380935312679e-94	1.54572396016747	0.262	0.084	4.76807560907816e-90	10	ENSSSCG00000023324
1307	1.50717027770914e-94	1.24392122113615	0.389	0.156	5.5543746244415e-90	10	MYLK
1308	1.52113722345239e-94	1.21090942867122	0.357	0.135	5.6058470095891e-90	10	ENSSSCG00000026064
1309	2.76078226086204e-94	1.46403616607703	0.305	0.108	1.01743108659549e-89	10	ENSSSCG00000020686
1310	3.09791602494203e-94	1.65130208874789	0.293	0.102	1.14167499267189e-89	10	ENSSSCG00000014280
1311	1.12396430560537e-93	1.28407393788655	0.341	0.128	4.14214565544748e-89	10	ENSSSCG00000012088
1312	1.30117357584308e-93	1.43360560314582	0.262	0.084	4.79521497905449e-89	10	ARL2BP
1313	2.27776393629257e-93	1.17137265528751	0.347	0.128	8.39424343441902e-89	10	PRNP
1314	2.45538662014718e-93	1.09465398861854	0.491	0.227	9.04883631122842e-89	10	FKBP10
1315	2.52196739045615e-93	1.14270450441585	0.387	0.153	9.29420642404804e-89	10	ENSSSCG00000024144
1316	9.53844113203733e-93	1.40981815751691	0.326	0.121	3.51520171038972e-88	10	C5orf15
1317	1.64332534010047e-92	1.49219355119627	0.273	0.091	6.05614687587226e-88	10	B3GNT2
1318	1.68112311765321e-92	1.09854810179306	0.376	0.145	6.19544302548736e-88	10	MAX
1319	2.75673318456171e-92	1.01659783332019	0.277	0.09	1.01593888050653e-87	10	PYGL
1320	2.91294780733966e-92	2.18872577027436	0.293	0.112	1.07350865543888e-87	10	CYSTM1
1321	3.41092671605719e-92	1.45501262648328	0.308	0.109	1.25702882266856e-87	10	ARG2
1322	3.89212069082726e-92	2.70301184064544	0.389	0.163	1.43436323819057e-87	10	RIDA
1323	8.07148487951718e-92	1.18421308926714	0.263	0.084	2.97458432264846e-87	10	MTIF3
1324	1.17932833883757e-91	1.48981292259222	0.308	0.112	4.3461787271181e-87	10	ENSSSCG00000008137
1325	1.28157144022366e-91	1.23980176591995	0.258	0.082	4.72297522865625e-87	10	HOXA5
1326	2.22416911977763e-91	1.39076404909074	0.288	0.097	8.19673045711651e-87	10	XIST
1327	4.4116362331199e-91	1.64387535139907	0.267	0.09	1.62582030099168e-86	10	C1orf122
1328	4.92785211569988e-91	1.28458767224405	0.272	0.09	1.81606134019888e-86	10	ZDHHC13
1329	6.79407027837912e-91	1.01310045124112	0.43	0.184	2.50381871969106e-86	10	PDHB
1330	1.25080726792846e-90	1.60449384857254	0.273	0.093	4.60960002449674e-86	10	SPAG8
1331	1.88603717075124e-90	1.15354120676644	0.374	0.148	6.95061278536955e-86	10	ENSSSCG00000006564
1332	2.23053878568008e-90	1.35259797181753	0.352	0.14	8.22020458686681e-86	10	CBR4
1333	2.79534804311847e-90	1.15814781716664	0.352	0.134	1.03016961433045e-85	10	DPF3
1334	1.11820622174225e-89	1.23648139429116	0.33	0.123	4.12092538898672e-85	10	ENSSSCG00000012520
1335	1.12869475494867e-89	1.25715172404383	0.313	0.112	4.15957878041232e-85	10	ZNF260
1336	1.1582837483617e-89	1.32472077399803	0.468	0.21	4.26862309783736e-85	10	CHKA
1337	1.78532878803261e-89	1.42463736825464	0.294	0.104	6.57947218253657e-85	10	ACCS
1338	3.44629151891498e-89	1.03597237362437	0.379	0.15	1.27006181346574e-84	10	ENSSSCG00000007188
1339	5.55439096899045e-89	1.04400109323285	0.37	0.144	2.04695970380205e-84	10	AP1S1
1340	6.17781659443468e-89	1.55263514853197	0.253	0.083	2.27671074954701e-84	10	ENSSSCG00000012916
1341	1.21355008325155e-88	1.19557166062715	0.268	0.088	4.47229612180692e-84	10	LGALSL
1342	3.7643241409317e-88	1.06163756354723	0.403	0.164	1.38726637565756e-83	10	UQCC3
1343	4.39034366507074e-88	1.06298636981849	0.329	0.12	1.61797335088852e-83	10	TSPAN14
1344	6.14965888225356e-88	1.03435104397322	0.546	0.27	2.26633378787691e-83	10	S100A10
1345	7.79699305492152e-88	1.35311247830787	0.32	0.12	2.87342585053023e-83	10	HTATSF1
1346	8.37263358015787e-88	1.33758982083502	0.324	0.123	3.08556665329558e-83	10	ENSSSCG00000025525
1347	1.05203928114213e-87	1.11051193477214	0.321	0.117	3.8770803627931e-83	10	ACOT13
1348	1.90040039226815e-87	1.07630752973457	0.689	0.434	7.00354556562582e-83	10	TSPAN3
1349	3.49035072651288e-87	1.30826723867969	0.261	0.085	1.28629895324179e-82	10	ABHD13
1350	4.36365551992189e-87	1.323951442136	0.32	0.12	1.60813796875682e-82	10	CCDC142
1351	4.86126944096429e-87	1.12419515069898	0.362	0.146	1.79152362707857e-82	10	ACBD5
1352	7.50503473557152e-87	1.54546143886522	0.262	0.088	2.76583045110017e-82	10	ENSSSCG00000022401
1353	1.33473537403841e-86	1.10713597341416	0.427	0.186	4.91890027394377e-82	10	MRPL34
1354	1.3723406729371e-86	1.55252479258668	0.285	0.102	5.05748708197508e-82	10	LOC515042
1355	1.40820995872308e-86	1.09792700456859	0.395	0.165	5.18967616088217e-82	10	GRHPR
1356	3.30059441913974e-86	1.25121653073653	0.343	0.134	1.21636806128557e-81	10	ENSSSCG00000037777
1357	4.50386573880141e-86	1.16812040961953	0.35	0.137	1.65980964072048e-81	10	ENSSSCG00000007688
1358	4.6324591440297e-86	1.19975765743347	0.287	0.1	1.70720016834926e-81	10	PDXK
1359	6.5630556543998e-86	1.83591109222012	0.259	0.087	2.41868290031596e-81	10	FLYWCH2
1360	7.1388604090529e-86	1.2968693637767	0.276	0.094	2.63088422654827e-81	10	FAM3A
1361	7.37449809336387e-86	1.37549446303758	0.304	0.112	2.71772378234739e-81	10	ENSSSCG00000000107
1362	7.99265142764353e-86	2.17353587210001	0.291	0.113	2.94553183062947e-81	10	CISD1
1363	1.05713719693573e-85	1.08673539869012	0.528	0.259	3.89586771186723e-81	10	NUFIP2
1364	1.29030024842251e-85	1.01172962337039	0.367	0.144	4.75514350551149e-81	10	ENSSSCG00000016711
1365	1.47003466009714e-85	1.36936825580897	0.3	0.11	5.41751873285598e-81	10	PCDHGA4
1366	1.78931575562162e-85	1.31961121653804	0.31	0.115	6.59416535419237e-81	10	ENSSSCG00000009341
1367	2.18550407325923e-85	1.15782031090673	0.37	0.149	8.05423816118223e-81	10	ENSSSCG00000017928
1368	2.45049146381973e-85	1.29249075853858	0.316	0.119	9.03079619161486e-81	10	ENSSSCG00000006928
1369	3.93359971887764e-85	1.05806403307051	0.328	0.123	1.44964950439798e-80	10	CLCN3
1370	4.17223687635648e-85	1.04820037171655	0.329	0.123	1.53759445604365e-80	10	HAPLN3
1371	9.64483983947677e-85	1.17846987357058	0.31	0.113	3.55441282604238e-80	10	ZNF512B
1372	2.4700892697678e-84	1.3959142912298	0.297	0.11	9.10301998587526e-80	10	ENSSSCG00000013650
1373	2.89562106884023e-84	1.02551526426408	0.326	0.122	1.06712323249969e-79	10	MPP1
1374	6.25619594992456e-84	1.47857594227877	0.258	0.088	2.3055958934257e-79	10	ENSSSCG00000004024
1375	8.8713103457705e-84	1.0765734512996	0.374	0.15	3.2693440017268e-79	10	ENSSSCG00000032916
1376	1.29723117622474e-83	1.0869640669904	0.262	0.088	4.78068605374102e-79	10	CHPF
1377	1.69187592216328e-83	1.1183624791052	0.332	0.126	6.23507033594833e-79	10	IMP3
1378	1.84502587949289e-83	1.19259481873883	0.294	0.105	6.79947387369513e-79	10	BTBD2
1379	3.48462868827371e-83	1.16538582623454	0.285	0.101	1.28419021048951e-78	10	TSPAN13
1380	4.80315425399925e-83	1.27738022799883	0.291	0.104	1.77010643722634e-78	10	PDPK1
1381	8.16040019095325e-83	1.09758372617602	0.396	0.167	3.007352282372e-78	10	PITPNA
1382	2.43874121481717e-82	1.20727834980718	0.341	0.135	8.98749299896572e-78	10	ENSSSCG00000008222
1383	5.94327800767458e-82	1.10740537652504	0.405	0.174	2.19027624416831e-77	10	YPEL3
1384	6.30309661202345e-82	1.57484565584357	0.266	0.093	2.322880194429e-77	10	MYLIP
1385	1.25060259903261e-81	1.05536025673812	0.366	0.147	4.60884575821486e-77	10	GSTO1
1386	3.84075952364115e-81	1.00571068565351	0.255	0.084	1.41543510724747e-76	10	SLC26A11
1387	4.33762201211503e-81	1.22187763691909	0.38	0.162	1.59854384012475e-76	10	LCOR
1388	7.77311440743526e-81	1.06635441843763	0.321	0.123	2.86462585257212e-76	10	CPPED1
1389	8.50162706533439e-81	1.28200513880596	0.336	0.135	3.13310462238768e-76	10	YKT6
1390	1.10341451381445e-80	1.04614828832017	0.504	0.252	4.0664135077604e-76	10	ATP5MD
1391	1.25440645687969e-80	1.09353240840817	0.369	0.154	4.62286411553871e-76	10	PEF1
1392	2.35245382359935e-80	1.28879513441106	0.311	0.12	8.6694980761107e-76	10	ENSSSCG00000007203
1393	7.49752102926934e-80	1.3629277479004	0.299	0.114	2.76306142491663e-75	10	COX4I2
1394	1.27580685308453e-79	1.08896001194884	0.317	0.12	4.7017309956724e-75	10	FUOM
1395	1.46390416570767e-79	1.53093038486274	0.252	0.088	5.39492602188248e-75	10	ENSSSCG00000011798
1396	1.88056305426033e-79	1.16094063571116	0.252	0.084	6.9304390238656e-75	10	VPS37B
1397	2.31774208735946e-79	1.16962550577828	0.327	0.129	8.54157491454582e-75	10	ENSSSCG00000007098
1398	2.48351338141963e-79	1.04561379236386	0.371	0.154	9.15249186454578e-75	10	LRRC4C
1399	4.1605579753273e-79	1.50334062958462	0.272	0.099	1.53329043064737e-74	10	ENSSSCG00000039972
1400	6.3912099003285e-79	1.28841764415418	0.263	0.092	2.35535258456806e-74	10	SNAP29
1401	1.08267484609886e-78	1.38720780017407	0.385	0.171	3.98998161032813e-74	10	WWC2
1402	2.08868555353971e-78	1.40248104531598	0.29	0.11	7.6974328704599e-74	10	ENSSSCG00000031169
1403	2.34091333162019e-78	1.22639731780206	0.318	0.126	8.62696790101988e-74	10	MAP1S
1404	2.3551246185143e-78	1.04737493525839	0.366	0.152	8.67934075661076e-74	10	CAMTA2
1405	4.16718580490967e-78	1.24635853956812	0.346	0.143	1.53573298468336e-73	10	GNPNAT1
1406	6.55537038937132e-78	1.2320577597617	0.262	0.092	2.41585064959501e-73	10	SLC31A1
1407	8.86955139489162e-78	1.11267569864087	0.371	0.156	3.26869577555941e-73	10	FLRT3
1408	1.6640347239657e-77	1.06234233254543	0.305	0.115	6.1324671682308e-73	10	RNF139
1409	1.87178620933287e-77	1.33030772768557	0.302	0.117	6.89809371725443e-73	10	ENSSSCG00000039635
1410	5.13913765173641e-77	1.07346764607695	0.287	0.105	1.89392639879442e-72	10	DHRS1
1411	1.01277994596487e-76	1.24888578634469	0.29	0.108	3.73239793486432e-72	10	KLHL15
1412	2.73593311606898e-76	1.16368568895557	0.32	0.127	1.0082734312649e-71	10	ENSSSCG00000022295
1413	3.66674878483976e-76	1.49363663412951	0.255	0.092	1.351306929677e-71	10	ENSSSCG00000014094
1414	1.66322715008811e-75	1.28952625010194	0.299	0.116	6.12949101621972e-71	10	ENSSSCG00000033744
1415	2.28118111653341e-75	1.29246836614017	0.309	0.122	8.40683676876059e-71	10	ENSSSCG00000017971
1416	6.92810412029491e-75	1.17005198668774	0.318	0.128	2.55321421145228e-70	10	RAB1B
1417	7.53861918994465e-75	1.06502836774785	0.263	0.094	2.7782073300703e-70	10	NFKBIZ
1418	8.45154129431941e-75	1.23260741036017	0.324	0.133	3.11464651319553e-70	10	ST6GAL2
1419	1.19494729560704e-74	1.13978314972661	0.423	0.198	4.40373926850062e-70	10	DNAJB1
1420	1.7789434431985e-74	1.44217258537861	0.258	0.091	6.55594027121943e-70	10	CALML4
1421	6.26169892102944e-74	1.17131312251892	0.414	0.201	2.30762390336698e-69	10	ADAMTS7
1422	7.32189167941233e-74	1.42829914158138	0.251	0.091	2.69833674061383e-69	10	ENSSSCG00000012061
1423	8.97114464958686e-74	1.27466603900226	0.288	0.11	3.30613593771224e-69	10	ENSSSCG00000017626
1424	1.00310904684384e-73	1.25750983446454	0.268	0.098	3.69675777033359e-69	10	GLMP
1425	1.12824420640231e-73	1.01883905301759	0.265	0.095	4.15791837385442e-69	10	METRNL
1426	1.24290587996563e-73	1.28302211303861	0.312	0.126	4.58048103943733e-69	10	ENSSSCG00000011068
1427	2.40322567329187e-73	1.034024680946	0.283	0.105	8.85660757378254e-69	10	MTFR1L
1428	3.72191747196745e-73	1.05159864424039	0.308	0.12	1.37163824594417e-68	10	OTUD7B
1429	4.39564924673205e-73	1.34345719393736	0.288	0.112	1.61992861689816e-68	10	FMC1-LUC7L2
1430	5.62648974927763e-73	2.58503089503773	0.267	0.108	2.07353026730128e-68	10	NUDT4
1431	8.46698880098164e-73	1.06856807504341	0.344	0.144	3.12033938282576e-68	10	HES1
1432	8.60971179060485e-73	1.09256295194787	0.283	0.106	3.17293708619161e-68	10	PCYT2
1433	1.16936733112717e-72	1.41524429467004	0.268	0.101	4.30946942540296e-68	10	ENSSSCG00000002266
1434	1.21170425476459e-72	1.07793671579294	0.287	0.107	4.46549369008394e-68	10	OST4
1435	5.95408761301723e-72	1.13406437186621	0.304	0.12	2.19425990802524e-67	10	ENSSSCG00000012382
1436	6.38525053301856e-72	1.04394153460364	0.337	0.139	2.35315637893333e-67	10	RHOD
1437	3.9447302710257e-71	1.033319718002	0.311	0.124	1.4537514467811e-66	10	SMIM8
1438	3.96732306683915e-71	1.18065163457265	0.253	0.09	1.46207756982223e-66	10	LOC512805
1439	4.45839359875458e-70	2.89029269841464	0.347	0.179	1.64305179294903e-65	10	ANK3
1440	5.66727338395292e-70	1.31670448759529	0.287	0.113	2.08856026018817e-65	10	ENSSSCG00000002036
1441	1.18187969750658e-69	1.01697029434471	0.325	0.134	4.35558124922102e-65	10	ENSSSCG00000013318
1442	1.86081166479557e-69	1.13470434612845	0.293	0.116	6.8576492282711e-65	10	ENSSSCG00000003136
1443	1.93141266539621e-69	1.49926527769531	0.793	0.495	7.11783509578465e-65	10	ATP5MC3
1444	2.08398260457596e-69	1.1526654664087	0.305	0.123	7.68010109264379e-65	10	ENSSSCG00000004583
1445	2.48563731471924e-69	1.05620208327311	0.359	0.157	9.1603191959348e-65	10	UBXN6
1446	3.75027550356216e-69	1.0068103779441	0.277	0.104	1.38208903132776e-64	10	CUL4A
1447	4.47220402438272e-69	1.37746161092759	0.361	0.166	1.64814134910576e-64	10	RAB9A
1448	5.04220611468147e-69	1.1313953036112	0.298	0.119	1.85820421944356e-64	10	ENSSSCG00000002459
1449	1.01062922810767e-68	1.1957020908372	0.254	0.093	3.72447189434519e-64	10	SAMD4B
1450	1.32410239463883e-68	1.08011684614007	0.299	0.119	4.87971455496247e-64	10	SLC16A1
1451	2.24476867741956e-68	1.21825853081438	0.286	0.113	8.2726460068943e-64	10	ENSSSCG00000024019
1452	2.28008076440562e-68	1.33484898918076	0.271	0.105	8.40278164106404e-64	10	ENSSSCG00000037299
1453	5.0304771204636e-68	1.17872275125388	0.278	0.107	1.85388173320445e-63	10	PSMD10
1454	1.23279941984015e-67	1.56154768973142	0.658	0.602	4.54323570193689e-63	10	LGALS1
1455	1.79269560732354e-67	1.19056416822965	0.294	0.118	6.60662112166943e-63	10	ENSSSCG00000016970
1456	1.89263778933977e-67	1.18407524287569	0.312	0.131	6.97493804505385e-63	10	ENSSSCG00000013453
1457	5.32498881732838e-66	1.18238661797172	0.291	0.118	1.96241812885003e-61	10	ENSSSCG00000008183
1458	8.36575644506526e-66	1.13591004218991	0.341	0.15	3.0830322226999e-61	10	ENSSSCG00000022842
1459	1.04678898387284e-65	1.36731241928343	0.26	0.101	3.85773144226657e-61	10	ENSSSCG00000008900
1460	3.11873775468588e-65	1.09894061825141	0.319	0.132	1.14934842473439e-60	10	FRS2
1461	6.79638024538547e-65	1.26797105299325	0.284	0.117	2.50467001183191e-60	10	AMIGO2
1462	1.32231032894006e-64	1.04242583045868	0.311	0.129	4.8731102552428e-60	10	ENSSSCG00000002650
1463	2.56414089944028e-64	1.0076198494768	0.415	0.204	9.44962845670727e-60	10	FHOD3
1464	2.728667029677e-64	1.07341030442318	0.295	0.121	1.00559566044687e-59	10	ENSSSCG00000005982
1465	2.94529774109391e-64	1.12026974781318	0.294	0.121	1.08543057652534e-59	10	ENSSSCG00000027491
1466	4.08952868733026e-64	1.06001905330768	0.264	0.101	1.50711400714182e-59	10	LPCAT3
1467	1.81529112323669e-63	1.5139582160862	0.304	0.132	6.68989237646418e-59	10	ATF3
1468	2.11286449940234e-63	1.36559106455519	0.25	0.096	7.78653953964746e-59	10	ENSSSCG00000040056
1469	2.23097802934491e-63	1.27200095059458	0.258	0.101	8.22182333154481e-59	10	ENSSSCG00000026488
1470	5.48505765085788e-63	1.01388659517842	0.289	0.117	2.02140829607066e-58	10	UCK1
1471	2.77297623338625e-62	1.83802465641634	0.314	0.147	1.02192493128983e-57	10	CGNL1
1472	1.72830240558523e-61	1.23399051135378	0.254	0.1	6.36931285530326e-57	10	GEMIN4
1473	1.99129932356142e-61	1.19117302495978	0.362	0.171	7.3385353971209e-57	10	BAG3
1474	5.07993516226847e-61	1.02030754932556	0.275	0.11	1.8721085053508e-56	10	ATPAF2
1475	5.5548115934675e-61	1.20166090768029	0.271	0.111	2.04711471654058e-56	10	ENSSSCG00000040854
1476	1.43643664901325e-60	1.20414178292558	0.268	0.109	5.29369998260853e-56	10	ENSSSCG00000026229
1477	4.65983126382854e-60	1.53576250438345	0.285	0.123	1.71728761565873e-55	10	ENOX1
1478	6.01565063444514e-60	1.24425731491929	0.261	0.105	2.21694772831207e-55	10	ENSSSCG00000009211
1479	3.07338407157691e-59	1.28568187226047	0.324	0.145	1.13263423189824e-54	10	ZBTB20
1480	1.03255292394216e-58	1.15346455827445	0.268	0.111	3.80526729060406e-54	10	ENSSSCG00000006559
1481	1.61228144604748e-58	1.60755455422667	0.517	0.325	5.94174081311878e-54	10	SLC25A4
1482	1.94535215873585e-58	1.0829062754397	0.336	0.156	7.16920631058923e-54	10	ENC1
1483	4.01263949881241e-57	1.11756847601233	0.275	0.116	1.47877803449734e-52	10	ENSSSCG00000032235
1484	2.1309002981054e-56	2.06883213460191	0.325	0.172	7.85300686860782e-52	10	MICOS10
1485	5.50278243837326e-56	1.26848426279863	0.739	0.479	2.0279404120137e-51	10	ATP5MG
1486	1.52817977001678e-55	1.15462977877721	0.266	0.112	5.63180090644283e-51	10	ENSSSCG00000039612
1487	1.98685377711734e-55	1.05057742307545	0.298	0.133	7.32215222481055e-51	10	GLI4
1488	2.18948694283194e-53	1.06486998861863	0.254	0.107	8.06891623041854e-49	10	CELF4
1489	2.1817661668938e-50	1.12143373718381	0.254	0.11	8.04046285485371e-46	10	ENSSSCG00000037445
1490	8.65176258978018e-50	1.42001603480231	0.289	0.136	3.18843406721169e-45	10	PLAGL1
1491	2.77389798045412e-48	1.0805020213304	0.299	0.14	1.02226462273676e-43	10	SFXN1
1492	2.79917667489143e-48	1.98305691191429	0.303	0.164	1.03158057999774e-43	10	ATP5MK
1493	1.4727622862255e-47	1.06027367187961	0.303	0.147	5.42757085342684e-43	10	C3orf38
1494	3.17250665904671e-45	1.12285379455176	0.461	0.28	1.16916387905848e-40	10	COX7A1
1495	5.69931833832368e-40	2.05707656356377	0.294	0.173	2.10036978722243e-35	10	UQCRB
1496	1.11111697735834e-38	2.23508947119115	0.328	0.209	4.09479939665869e-34	10	PEG3
1497	1.7475625719446e-37	1.1489802282589	0.288	0.153	6.44029234638744e-33	10	TACC1
1498	1.86278690634782e-37	1.05411455727575	0.374	0.218	6.86492858596361e-33	10	IGF1R
1499	4.79716012209783e-32	2.71770105509734	0.294	0.196	1.76789741979671e-27	10	UQCR11
1500	6.3683126982782e-32	1.31998347358276	0.262	0.141	2.34691427869646e-27	10	TMEM256
1501	6.23579447095368e-30	1.94152083344053	0.283	0.182	2.29807733638056e-25	10	NDUFA3
1502	1.58404703021236e-24	1.58040013715271	0.295	0.202	5.83768852044162e-20	10	ATP5MJ
1503	1.29041818375989e-21	1.10843099583273	0.313	0.21	4.75557813261033e-17	10	CKB
1504	2.99250404699254e-20	1.08320375512575	0.369	0.264	1.10282751643816e-15	10	NAALADL2
1505	8.19434505106236e-20	1.24418239503339	0.296	0.212	3.01986198166801e-15	10	NDUFC1
1506	2.18540057981056e-19	1.03425812965475	0.284	0.19	8.05385675677585e-15	10	COX14
1507	2.30387804918231e-18	1.76087664010087	0.297	0.231	8.49048177465157e-14	10	ATP5PD
1508	4.80005050158805e-16	2.08854375951311	0.302	0.249	1.76896261135024e-11	10	ATP5MF
1509	7.9655797290903e-11	2.89056136921903	0.335	0.314	2.93555509756165e-06	10	IGF2
1510	7.35498337114394e-07	1.17646863294955	0.308	0.27	0.0271053202176768	10	HSPA1A
1511	0	3.47820093316669	0.623	0.112	0	11	SEMA3D
1512	0	3.35410738557884	0.608	0.14	0	11	KRT19
1513	0	3.67243568902053	0.521	0.069	0	11	BNC1
1514	0	2.29001483331021	0.881	0.47	0	11	KRT8
1515	0	3.98993675296886	0.445	0.045	0	11	UPK3B
1516	0	3.05702682052301	0.458	0.078	0	11	CDH6
1517	0	3.47209806420316	0.406	0.068	0	11	FGF9
1518	0	3.29167512750406	0.361	0.059	0	11	TF
1519	0	4.08314715591496	0.254	0.033	0	11	KRT14
1520	1.6192153666816e-284	2.12292273553859	0.734	0.268	5.96729439083171e-280	11	EPHA7
1521	4.27618663686398e-266	2.52054389449085	0.553	0.166	1.57590306128348e-261	11	FRMD4B
1522	1.14440969287078e-178	2.52943404250275	0.552	0.224	4.21749304113669e-174	11	TFPI2
1523	9.43333434008179e-178	1.10939287235636	0.976	0.697	3.47646670435034e-173	11	ND4
1524	2.00819540533137e-177	1.94208381539008	0.488	0.166	7.40080252726769e-173	11	NPNT
1525	3.26409400383484e-176	2.06860757307841	0.488	0.172	1.20291656323325e-171	11	APLP1
1526	2.97279415764425e-172	2.91754354017744	0.292	0.068	1.09556383091663e-167	11	PTPRZ1
1527	2.25403141224541e-158	2.23868592918918	0.397	0.126	8.30678196354801e-154	11	TGFB2
1528	1.7896705246437e-154	1.70571455598013	0.703	0.344	6.59547278446943e-150	11	SORBS2
1529	4.30386488253455e-148	1.94418353389131	0.584	0.272	1.58610332516046e-143	11	NELL2
1530	2.30289830237031e-147	1.05286923455043	0.968	0.678	8.48687111372532e-143	11	COX2
1531	1.10518452140091e-146	1.15805673441601	0.921	0.678	4.07293651671878e-142	11	ND5
1532	8.66397168853475e-141	1.10112208544107	0.928	0.743	3.19293348637571e-136	11	SPARC
1533	2.80577510735986e-126	1.37029894434598	0.95	0.643	1.03401230031533e-121	11	ND2
1534	1.13071027128581e-125	2.27306978799697	0.365	0.126	4.16700656276958e-121	11	CBLN2
1535	3.03225881857226e-122	2.1520972051736	0.254	0.066	1.11747834240844e-117	11	SEMA3C
1536	7.0832104747139e-121	2.03064324681272	0.41	0.151	2.61037555624631e-116	11	FRAS1
1537	9.46324169771985e-120	1.52990068673516	0.529	0.232	3.48748846286069e-115	11	KDR
1538	4.55314944330875e-118	1.98273594430629	0.445	0.186	1.67797216434258e-113	11	MYCN
1539	1.58516173797682e-113	2.23236015322791	0.358	0.132	5.84179655296599e-109	11	DSP
1540	9.14342695967802e-104	1.69405057011207	0.346	0.124	3.36962713745014e-99	11	ENSCHIG00000023628
1541	2.44737443823179e-103	2.39818833658284	0.254	0.076	9.01930901721561e-99	11	MICAL2
1542	9.01983357199547e-102	2.2787039938024	0.256	0.077	3.32407926628749e-97	11	IL1RAP
1543	6.52403331162821e-100	1.84049859770498	0.436	0.202	2.40430199633434e-95	11	AMOTL2
1544	7.64959060594509e-100	1.51155373425505	0.568	0.297	2.81910362600894e-95	11	LHX9
1545	5.29101265591826e-95	2.72235242425072	0.272	0.089	1.94989689408556e-90	11	OGN
1546	4.67264269191871e-92	1.46913968444594	0.525	0.274	1.7220090112528e-87	11	PDGFA
1547	2.55141759682586e-90	1.29989520159607	0.549	0.298	9.40273926958233e-86	11	RAB11FIP2
1548	2.73300028690092e-90	1.7672418729308	0.323	0.121	1.00719259573159e-85	11	ARHGAP18
1549	3.24461751274098e-90	1.62320570010375	0.407	0.175	1.19573889197043e-85	11	CDON
1550	7.66054575201273e-85	1.49239317945938	0.542	0.31	2.82314092598925e-80	11	NEO1
1551	4.25734145266493e-81	2.02071708822442	0.297	0.114	1.56895804555061e-76	11	ENSCHIG00000005784
1552	2.51631622915444e-79	1.27037664895045	0.553	0.315	9.27338019930287e-75	11	EMX2
1553	1.55565228060096e-78	1.93916525784724	0.28	0.105	5.7330453496987e-74	11	NFE2L3
1554	4.47211653857849e-77	1.40823052202773	0.468	0.239	1.64810910796233e-72	11	WNT5A
1555	4.86145084247068e-77	1.17795829362149	0.597	0.355	1.79159047897572e-72	11	MEIS1
1556	3.79120354151801e-74	1.33663269987857	0.567	0.344	1.39717224115563e-69	11	PCDH18
1557	7.93019295125378e-73	1.5609862525045	0.395	0.189	2.92251400832556e-68	11	ENSCHIG00000020984
1558	4.06389057730046e-72	1.14118899772014	0.376	0.169	1.49766559445254e-67	11	RELN
1559	8.14126198431749e-72	1.81567065723022	0.299	0.121	3.00029927908053e-67	11	ID4
1560	1.17569673887303e-67	2.24107015235174	0.251	0.097	4.33279519176877e-63	11	INSYN1
1561	3.66748941629821e-65	1.79043857195334	0.342	0.16	1.35157987458838e-60	11	CDC42EP3
1562	7.45541030971152e-65	1.26108439902489	0.53	0.318	2.74754236143799e-60	11	ARHGAP28
1563	3.92080756907309e-64	2.57808246697374	0.252	0.098	1.4449352134305e-59	11	SPOCK1
1564	4.94711864009883e-63	1.27816133204822	0.494	0.297	1.82316163243562e-58	11	AGRN
1565	1.57291317520028e-62	1.26692749328138	0.499	0.322	5.79665692456559e-58	11	ENSCHIG00000012599
1566	3.27804479691121e-62	1.42559534792439	0.427	0.231	1.20805784900569e-57	11	DCBLD2
1567	8.7294143890109e-61	1.64675842496424	0.355	0.178	3.21705108478219e-56	11	HOXD9
1568	1.08965588137855e-59	1.66480001297809	0.406	0.217	4.01570881964437e-55	11	CCN2
1569	5.60900008223736e-59	1.27351761929008	0.431	0.241	2.06708480030693e-54	11	SMARCD3
1570	2.19245145284853e-58	1.62091546161337	0.279	0.12	8.07984133918267e-54	11	ENSCHIG00000004169
1571	5.57084240163726e-58	1.27391242129274	0.705	0.575	2.05302255027538e-53	11	SLC39A10
1572	1.01902343386207e-56	1.25303411068912	0.483	0.286	3.75540706081189e-52	11	ND4L
1573	3.63072141908866e-56	1.35773391109759	0.285	0.121	1.33802976457674e-51	11	GRIA2
1574	1.69908808733707e-52	1.63453645584917	0.321	0.16	6.26164932826332e-48	11	GPRC5C
1575	6.5968343103035e-52	1.51712604961113	0.496	0.302	2.43113134837615e-47	11	ALDH1A2
1576	6.76319679239687e-52	1.18109474646372	0.509	0.331	2.49244091390202e-47	11	CADM1
1577	1.6218194436479e-51	1.88974460613633	0.392	0.225	5.9768911956756e-47	11	COL11A1
1578	2.0450441455431e-51	1.07898289365859	0.495	0.31	7.53660118956997e-47	11	ENSCHIG00000007355
1579	3.1335982015533e-51	1.30005653695784	0.343	0.173	1.15482494521844e-46	11	ENSCHIG00000024885
1580	2.39314820305083e-50	1.16618353286281	0.467	0.288	8.81946907270321e-46	11	DDR1
1581	2.23231218698506e-49	1.07812566906539	0.494	0.31	8.22674010269605e-45	11	AFDN
1582	5.80312143303019e-49	1.07972474637814	0.602	0.449	2.13862434171462e-44	11	RESF1
1583	8.1720898562641e-49	1.08791817269197	0.57	0.407	3.01166027472901e-44	11	EZR
1584	1.34317981677922e-44	1.34006169610259	0.385	0.225	4.95002057877644e-40	11	KMT5C
1585	7.6683222081696e-44	1.56092941763521	0.298	0.154	2.82600678337674e-39	11	LSR
1586	2.14596891438416e-43	1.57380837335523	0.268	0.128	7.90853924017995e-39	11	GAS6
1587	4.26556727968355e-43	1.17818316722406	0.553	0.415	1.57198950958178e-38	11	CCND1
1588	5.06514893971842e-43	1.23771249490992	0.336	0.179	1.86665933875443e-38	11	SMTNL2
1589	1.55566411296908e-41	1.46357444873615	0.299	0.158	5.73308895552496e-37	11	ZADH2
1590	6.33356977918983e-41	1.16344540356558	0.39	0.232	2.33411047072483e-36	11	CHN1
1591	1.00836256099406e-38	1.11356014225694	0.322	0.174	3.71611854603142e-34	11	FEZ1
1592	1.12086959840082e-38	1.22189185965824	0.344	0.196	4.13074073098655e-34	11	CRISPLD1
1593	6.72881035118841e-38	1.20538875401035	0.315	0.169	2.47976847872346e-33	11	SLC9A3R1
1594	2.9211209302185e-37	2.04188969337306	0.255	0.135	1.07652069641342e-32	11	ENSSSCG00000032702
1595	1.77457018847216e-36	1.20406050562307	0.439	0.299	6.53982351557643e-32	11	GATM
1596	3.35607685996444e-36	1.12199171785695	0.307	0.164	1.23681500520269e-31	11	C4orf48
1597	3.89768712092799e-35	1.16464456942178	0.27	0.137	1.43641463467559e-30	11	SEMA3E
1598	1.20215765153553e-34	1.57085680120485	0.25	0.13	4.43031159320387e-30	11	BMP4
1599	6.0768376993803e-34	1.09504756015681	0.325	0.185	2.23949699735262e-29	11	ENSCHIG00000025136
1600	8.08171798991e-32	1.35248882244889	0.256	0.137	2.97835553082153e-27	11	EPS8L2
1601	8.07841746563854e-31	1.17248555632528	0.296	0.168	2.97713918861177e-26	11	ENSCHIG00000025214
1602	4.84922895142639e-30	1.20107020733027	0.317	0.188	1.78708634546917e-25	11	ENSCHIG00000007372
1603	1.57279296773026e-29	1.34276763729114	0.274	0.157	5.79621392397632e-25	11	FLRT3
1604	1.70807320981423e-29	1.01420199343408	0.355	0.226	6.29476220012838e-25	11	PKD2
1605	2.48657464144364e-28	1.34714376695445	0.347	0.228	9.16377352611226e-24	11	DPY19L1
1606	3.75163650843931e-28	1.16823247667194	0.308	0.186	1.38259060245514e-23	11	CCN1
1607	1.33280398527321e-26	1.18056823479786	0.31	0.19	4.91178252692734e-22	11	ENSCHIG00000009410
1608	1.72594402813284e-26	1.2364611581642	0.314	0.192	6.36062152687797e-22	11	TANC1
1609	7.20872474479172e-26	1.05816664251356	0.318	0.2	2.65663133019809e-21	11	ENSCHIG00000005522
1610	7.04745582776314e-25	1.46930871901679	0.25	0.147	2.59719889620555e-20	11	VASN
1611	7.37951413337727e-24	1.12194874487591	0.332	0.223	2.71957234357353e-19	11	RNPEP
1612	7.43651896856442e-23	1.19484566689471	0.292	0.188	2.74058033548505e-18	11	PTPRF
1613	8.38660242368588e-23	1.07323696780409	0.283	0.179	3.09071459120096e-18	11	ANK3
1614	2.19016864408121e-22	1.11494989076572	0.269	0.164	8.07142850403249e-18	11	ENSCHIG00000023667
1615	4.80465669048942e-22	1.01326041789941	0.294	0.182	1.77066013014606e-17	11	DISP1
1616	8.45383565434931e-21	1.10573392856247	0.322	0.223	3.11549205369735e-16	11	TES
1617	3.8350932059209e-20	1.10364944486773	0.253	0.16	1.41334689917803e-15	11	SHF
1618	5.59234163289273e-19	1.06555293584952	0.269	0.174	2.06094566196996e-14	11	PAWR
1619	8.66765312966865e-19	1.48818990985633	0.393	0.341	3.19429020787679e-14	11	TMEM98
1620	3.3209711565339e-18	1.05482698915445	0.288	0.191	1.22387750031744e-13	11	PRRX1
1621	2.07032514427316e-17	1.02955968749915	0.296	0.208	7.62976925418987e-13	11	OGDH
1622	1.5459982182576e-16	1.06461231317364	0.33	0.243	5.69746723374474e-12	11	BCAM
1623	5.19290936966902e-16	1.40585244652548	0.473	0.398	1.91374289000412e-11	11	COL3A1
1624	7.75358099027858e-15	1.09168158401926	0.316	0.238	2.85742720234736e-10	11	MTSS1
1625	1.27827902322733e-12	1.22099780782473	0.335	0.269	4.71084168429967e-08	11	CEP83
1626	5.20414358102659e-10	1.06710515041849	0.267	0.216	1.91788303391573e-05	11	ENSSSCG00000039506
1627	0	10.2201255818994	0.717	0.017	0	12	AHSP
1628	0	6.99662660150691	0.67	0.014	0	12	NFE2
1629	0	5.66787977367437	0.7	0.044	0	12	RBM38
1630	0	9.9958628309294	0.658	0.009	0	12	HBM
1631	0	4.11013611276481	0.774	0.126	0	12	FECH
1632	0	4.24431183022139	0.848	0.227	0	12	BLVRB
1633	0	9.34094909241677	0.61	0.003	0	12	HEMGN
1634	0	5.41157557422861	0.608	0.027	0	12	ENDOD1
1635	0	4.30475608665326	0.642	0.073	0	12	STARD10
1636	0	5.12561853525919	0.655	0.102	0	12	HMBS
1637	0	8.50520243676902	0.547	0.005	0	12	ALAS2
1638	0	3.44598361783725	0.717	0.193	0	12	ISCA1
1639	0	3.54893209776886	0.759	0.237	0	12	ALAD
1640	0	9.56644212634518	0.516	0.001	0	12	SLC4A1
1641	0	4.83230409342888	0.555	0.053	0	12	DUSP26
1642	0	7.01570913939945	0.504	0.007	0	12	SPTA1
1643	0	10.2011995833576	0.49	0.002	0	12	GYPA
1644	0	10.3194044684423	0.487	0.001	0	12	KLF1
1645	0	10.4266181061868	0.487	0.003	0	12	GYPB
1646	0	4.10973949395721	0.527	0.047	0	12	HBQ1
1647	0	4.20155366032327	0.509	0.048	0	12	SLC25A37
1648	0	5.20008598889428	0.462	0.025	0	12	BPGM
1649	0	7.19135067472269	0.443	0.006	0	12	TRIM10
1650	0	3.84696329084948	0.501	0.065	0	12	GCLM
1651	0	3.32168861866068	0.477	0.059	0	12	UCP2
1652	0	5.73445788050333	0.428	0.013	0	12	FADS3
1653	0	4.07256022240351	0.434	0.027	0	12	FAM78A
1654	0	4.5889066397749	0.435	0.045	0	12	CA2
1655	0	5.53236279734204	0.392	0.009	0	12	TMEM86B
1656	0	8.62225123762638	0.381	0.002	0	12	GATA1
1657	0	6.44332382700826	0.381	0.004	0	12	SSX5
1658	0	4.32558726156561	0.39	0.027	0	12	RGCC
1659	0	3.88995391712667	0.421	0.059	0	12	SLC2A1
1660	0	5.31954283160359	0.393	0.042	0	12	TMCC2
1661	0	3.44495658118351	0.39	0.044	0	12	CDR2
1662	0	3.21031455470748	0.379	0.046	0	12	C29H11orf24
1663	0	9.41583706075629	0.353	0.022	0	12	ENSCHIG00000019220
1664	0	4.35716708259643	0.353	0.026	0	12	CHAC2
1665	0	8.83549042974588	0.325	0.001	0	12	RHAG
1666	0	8.70122263180486	0.331	0.007	0	12	ENSBTAG00000054844
1667	0	5.87086167480279	0.309	0.007	0	12	TAL1
1668	0	8.37483965000505	0.297	0.001	0	12	EPB42
1669	0	7.26898112821948	0.294	0.001	0	12	TRIM58
1670	0	6.2784741778922	0.297	0.005	0	12	CCRL2
1671	0	4.35378876228975	0.316	0.025	0	12	YPEL4
1672	0	7.27671533592015	0.3	0.018	0	12	CRYBA4
1673	0	10.1949160209395	0.277	0	0	12	ENSBTAG00000001297
1674	0	9.25186147003483	0.266	0.001	0	12	ARG1
1675	0	10.2381776110567	0.275	0.017	0	12	ENSCHIG00000024977
1676	0	3.74841144635294	0.277	0.025	0	12	CDKN2D
1677	0	3.95822821105747	0.264	0.015	0	12	EAF2
1678	0	7.0253097779787	0.25	0.003	0	12	PKLR
1679	0	5.71221787015723	0.255	0.008	0	12	SPTB
1680	0	3.07117549984691	0.267	0.022	0	12	SAMD9
1681	0	4.78002540939843	0.252	0.011	0	12	SMIM5
1682	2.3573418949165e-307	3.86863660080806	0.61	0.141	8.68751208533577e-303	12	TSPO
1683	9.33842474846532e-303	3.54634939600905	0.393	0.057	3.44148967255193e-298	12	ANKRD9
1684	1.64108309883245e-295	2.9753017307161	0.605	0.136	6.04788354412722e-291	12	UROS
1685	6.48402627080394e-274	3.24917213801047	0.664	0.188	2.38955820157937e-269	12	UBAC1
1686	2.12830626140975e-267	2.95914723527774	0.715	0.231	7.84344706517337e-263	12	PRXL2A
1687	2.93504993363135e-243	2.54776321526401	0.921	0.73	1.08165395204116e-238	12	ATP5IF1
1688	7.26221297702135e-239	3.67987332410641	0.28	0.035	2.67634334842168e-234	12	TFR2
1689	1.14713895927671e-233	3.27245835748701	0.701	0.261	4.22755120662247e-229	12	TMEM14C
1690	1.48664545195442e-219	2.53770557617376	0.557	0.139	5.47873448408762e-215	12	CPEB4
1691	7.13250068049274e-219	2.37505514881306	0.698	0.231	2.62854047578199e-214	12	FBXO9
1692	3.03088280809016e-214	2.82933554898061	0.344	0.057	1.11697124126547e-209	12	DCK
1693	6.22077338764881e-211	2.42842579261638	0.392	0.072	2.29254161655022e-206	12	DNAJB2
1694	8.00445606768157e-207	2.96298986460165	0.905	0.7	2.94988219462269e-202	12	FTH1
1695	3.37447190077397e-204	2.40850688765876	0.334	0.055	1.24359412959223e-199	12	JOSD2
1696	4.80290042886586e-204	8.53617478055309	0.397	0.084	1.77001289504994e-199	12	HBA
1697	1.36139596129211e-202	2.48875798942393	0.675	0.236	5.01715253614983e-198	12	UROD
1698	2.1337146025593e-199	8.55960425189078	0.549	0.183	7.86337842481177e-195	12	HBG
1699	4.40390446723016e-199	2.59778435881293	0.375	0.07	1.62297091330833e-194	12	TRAK2
1700	1.39086778377586e-197	2.67376775768808	0.453	0.102	5.12576504354919e-193	12	TUBA4A
1701	4.87823130439519e-195	1.45372913078233	0.403	0.077	1.79777458260876e-190	12	LMO2
1702	4.40724243641104e-188	2.13217171294736	0.379	0.073	1.62420105509056e-183	12	ADIPOR1
1703	1.91143406659052e-185	2.65783629911782	0.863	0.657	7.04420796560603e-181	12	GPX1
1704	7.41097424502149e-185	2.24584480357779	0.546	0.157	2.73116633851777e-180	12	IFRD2
1705	3.2452376281195e-173	2.49025581583581	0.68	0.288	1.19596742309088e-168	12	RAD23A
1706	1.07557813542096e-168	9.1224557792305	0.355	0.081	3.96382810246686e-164	12	HBAI
1707	1.95081017657709e-168	2.15748606484585	0.274	0.044	7.18932074373955e-164	12	TMBIM1
1708	1.06334991905544e-164	2.17642709419629	0.739	0.273	3.91876345669501e-160	12	GADD45A
1709	2.42323689390387e-162	2.39855651785303	0.291	0.051	8.93035492510394e-158	12	NPRL3
1710	1.07705322846778e-149	2.1842033231013	0.448	0.12	3.96926426287231e-145	12	GYPC
1711	5.54162675263876e-149	3.12454290322598	0.311	0.064	2.04225570714996e-144	12	RRM2
1712	1.00624315739653e-148	2.21982293958921	0.389	0.093	3.70830790795345e-144	12	RCL1
1713	3.74310618576065e-145	1.77683604502904	0.83	0.458	1.37944692263837e-140	12	GABARAPL2
1714	3.83545634820087e-144	2.5030902782285	0.294	0.058	1.41348072800247e-139	12	GLRX
1715	4.25901181749553e-141	2.09543955152055	0.406	0.103	1.56957362510163e-136	12	STRADB
1716	5.11629513931495e-141	2.55860479225371	0.392	0.102	1.88550824769174e-136	12	ROGDI
1717	6.62911160876911e-141	3.32738606333522	0.451	0.135	2.44302650117968e-136	12	PLAGL1
1718	1.8083160700345e-140	2.09822274994032	0.334	0.072	6.66418721289813e-136	12	TBC1D17
1719	1.32650741958118e-138	1.91098081293912	0.319	0.066	4.88857779338253e-134	12	BCL2L1
1720	4.45587370673492e-136	2.40406720822283	0.302	0.064	1.64212313714302e-131	12	SLC7A5
1721	1.34490232171239e-131	1.85967984625299	0.417	0.111	4.95636852620667e-127	12	HAGH
1722	1.69430204474319e-130	3.12442521464353	0.361	0.094	6.24401132549209e-126	12	TK1
1723	3.49050796949241e-130	2.28402612336224	0.361	0.09	1.28635690199704e-125	12	SLC1A5
1724	9.65108951474017e-129	2.06318782907921	0.26	0.049	3.5567160188672e-124	12	GGTA1
1725	9.31601081380906e-121	2.06303112028548	0.302	0.068	3.43322946521305e-116	12	CENPX
1726	7.80176197022465e-118	8.53147914049971	0.261	0.059	2.87518333888689e-113	12	ENSCHIG00000023338
1727	1.02654789867937e-117	1.98764784465973	0.521	0.197	3.78313697100308e-113	12	STMP1
1728	2.31352220737355e-117	2.18524340159985	0.295	0.067	8.52602339083373e-113	12	FBXW2
1729	1.31949292523687e-114	1.76562955611333	0.336	0.083	4.86272727737544e-110	12	CRLF3
1730	1.6884030943352e-108	1.83404217832107	0.488	0.17	6.22227192355353e-104	12	PRR5
1731	3.77596158973862e-106	1.89086776173612	0.289	0.068	1.39155512466637e-101	12	FAM210B
1732	5.19107640334081e-106	3.13133345162558	0.364	0.112	1.91306738692319e-101	12	TFRC
1733	2.70027603792428e-105	2.52183341994801	0.258	0.058	9.95132728256236e-101	12	GCLC
1734	9.71386209911174e-105	2.01360229007352	0.358	0.101	3.57984959938565e-100	12	LPCAT3
1735	5.50084877619207e-103	1.79026910038809	0.563	0.239	2.02722779949006e-98	12	FIS1
1736	7.16419101384291e-103	1.85985359697617	0.379	0.112	2.64021931433153e-98	12	SIAH2
1737	8.57017873163121e-103	2.22364009137807	0.617	0.273	3.15836796796805e-98	12	EPB41
1738	1.54945230818781e-95	3.01147997525748	0.303	0.082	5.71019659136455e-91	12	SLC30A1
1739	4.28746834331848e-95	1.54162279967374	0.353	0.101	1.58006070856316e-90	12	PRELID3B
1740	9.25998983249202e-95	2.20804065326204	0.457	0.174	3.41258405296828e-90	12	YPEL3
1741	3.23874384920362e-93	2.00979657973537	0.547	0.277	1.19357427074701e-88	12	ATP5F1E
1742	3.74590340442801e-89	1.62509834748268	0.383	0.122	1.38047778163386e-84	12	MAP2K3
1743	2.84266494924706e-84	1.70452639380272	0.331	0.1	1.04760731374602e-79	12	ACOT9
1744	3.33933121917679e-81	1.52762702021052	0.348	0.109	1.23064373420322e-76	12	MPST
1745	4.73993265324344e-81	1.5003602006329	0.283	0.076	1.7468073806998e-76	12	CREG1
1746	5.15238948546231e-79	1.82809606052743	0.379	0.127	1.89881009707742e-74	12	ZFPM1
1747	3.9414769533198e-78	2.41218943149497	0.636	0.504	1.45255250160695e-73	12	PRDX2
1748	5.23132725934178e-75	1.5349597862865	0.339	0.109	1.92790103488523e-70	12	NUDT4
1749	4.39124102154075e-73	1.47795734905701	0.484	0.2	1.61830405366841e-68	12	UBE2O
1750	1.39186089196446e-72	2.15018542291203	0.404	0.164	5.12942494515664e-68	12	INO80C
1751	3.65353440479304e-71	1.87994607326462	0.515	0.257	1.34643703419838e-66	12	VDAC3
1752	4.37404569937437e-71	1.5012202496565	0.401	0.152	1.61196706159044e-66	12	EIF2AK1
1753	7.70150978042346e-71	1.40204588937064	0.613	0.313	2.83823739937946e-66	12	CMAS
1754	2.31875638384715e-69	1.2983199211256	0.397	0.146	8.54531290139188e-65	12	HERPUD2
1755	1.83239130651008e-68	2.2191947791609	0.331	0.115	6.75291168188161e-64	12	RFESD
1756	9.21866450173709e-68	1.19020260063259	0.336	0.112	3.39735442882517e-63	12	UBE2F
1757	2.24805358013685e-66	1.08871119431047	0.526	0.224	8.28475185887833e-62	12	DCAF12
1758	2.08278173154491e-65	3.23624551895087	0.37	0.151	7.67567551526244e-61	12	CHMP3
1759	4.26581735725499e-65	1.43192312247822	0.299	0.098	1.57208167066918e-60	12	CMC2
1760	1.14175606349056e-63	1.48480758572869	0.292	0.092	4.20771362078177e-59	12	C1D
1761	1.28489150896172e-63	1.13421302864261	0.316	0.105	4.73521067797662e-59	12	PLCL2
1762	1.5031046010269e-63	1.47613498775652	0.341	0.123	5.53939138616443e-59	12	MPP1
1763	1.06760917287228e-61	1.5713646981869	0.509	0.263	3.93446008478623e-57	12	SLC25A39
1764	3.94591510971164e-61	1.38243966547793	0.541	0.297	1.45418809538203e-56	12	ODC1
1765	1.00357682548606e-59	1.67330604902616	0.333	0.122	3.69848167496379e-55	12	ELL2
1766	5.54753711473178e-58	1.34334794450469	0.317	0.112	2.0444338528921e-53	12	ABTB1
1767	3.69752041582365e-57	1.39979410617707	0.392	0.16	1.36264719884349e-52	12	AAGAB
1768	3.90779305457256e-56	1.22728602388868	0.328	0.122	1.44013897440163e-51	12	ACP1
1769	2.43491541268488e-54	1.25656723123272	0.451	0.207	8.97339377036757e-50	12	NCOA4
1770	4.94032701198104e-54	1.29047608888657	0.423	0.187	1.82065871372537e-49	12	SPC24
1771	8.37418980272264e-54	1.31912211634328	0.278	0.096	3.08614016799737e-49	12	LGALS8
1772	1.41705840030158e-52	2.18175813184272	0.524	0.312	5.22228532263142e-48	12	ANP32B
1773	4.07699362999206e-51	1.4301501689656	0.555	0.319	1.50249446246097e-46	12	GLRX5
1774	7.64222514587618e-49	1.47241730258495	0.327	0.131	2.81638923300975e-44	12	SH3BGRL2
1775	1.83773040341485e-48	1.26858219172069	0.437	0.208	6.77258785570474e-44	12	STX2
1776	9.29513707755953e-48	2.0088120853963	0.37	0.163	3.42553686719301e-43	12	ARID3A
1777	2.83265581900643e-47	1.11479808034319	0.457	0.205	1.04391864897844e-42	12	CHCHD2
1778	5.86214618071481e-47	1.46552142191185	0.271	0.099	2.16037673197883e-42	12	PIGQ
1779	7.12480286252909e-47	1.46730597695246	0.334	0.141	2.62570359892785e-42	12	TMEM256
1780	3.03677431198726e-45	1.5942532593746	0.286	0.115	1.11914243719667e-40	12	BIRC5
1781	4.07451520392687e-44	1.12995238438754	0.677	0.444	1.50158108810317e-39	12	RNF10
1782	1.82669738664242e-40	1.19663294058607	0.344	0.152	6.73192787899329e-36	12	XPO7
1783	2.31057580878281e-40	1.48319891205429	0.258	0.099	8.51516502810729e-36	12	GSE1
1784	4.45612971336092e-38	1.23320383721662	0.274	0.111	1.6422174832649e-33	12	PPOX
1785	2.63335594324914e-36	1.34670625133195	0.482	0.269	9.70470665765605e-32	12	HSPA1A
1786	6.51927674717018e-36	1.18242110308572	0.26	0.103	2.40254905963463e-31	12	ACP5
1787	9.37220267922564e-36	1.31325044190536	0.255	0.101	3.45393785337503e-31	12	INKA1
1788	5.68637876900079e-34	1.09451889621811	0.543	0.342	2.09560116773986e-29	12	FKBP8
1789	2.06503355034527e-33	1.11435559950635	0.401	0.215	7.61026814308741e-29	12	DRG1
1790	1.83646242539851e-32	1.80059372677209	0.381	0.227	6.76791497632114e-28	12	H2AFJ
1791	7.50085504147657e-32	1.02295628997702	0.404	0.207	2.76429010843536e-27	12	RIOK3
1792	1.53101579519676e-31	1.04033235507136	0.351	0.172	5.64225251003861e-27	12	KLF3
1793	5.64923973538639e-30	1.39941025777748	0.305	0.156	2.08191431968195e-25	12	AK2
1794	1.29213676715762e-29	2.60714171233325	0.278	0.136	4.76191162800599e-25	12	ASCC2
1795	2.31327109504275e-29	1.07867358178697	0.309	0.142	8.52509796656103e-25	12	RGS10
1796	3.86856056994419e-29	1.07131530413984	0.322	0.159	1.42568062684153e-24	12	ARMC8
1797	6.40371233790196e-29	1.00828356390288	0.309	0.148	2.35996010788701e-24	12	CISD2
1798	3.23950399245716e-28	1.20288832591616	0.54	0.381	1.19385440634024e-23	12	CAT
1799	5.82473162065086e-28	1.06965577563243	0.316	0.161	2.14658834415846e-23	12	METTL26
1800	3.03507671143456e-26	1.23862266148131	0.463	0.278	1.11851682046498e-21	12	MAPRE2
1801	1.23835469598012e-25	1.08865482571501	0.337	0.175	4.56370856109554e-21	12	UBALD2
1802	8.60511739683904e-25	1.11511462580237	0.258	0.126	3.17124391425709e-20	12	E2F4
1803	1.90641439742591e-24	1.50713567074822	0.378	0.224	7.02570897883371e-20	12	EIF5A
1804	2.14409701863243e-24	1.18811224656943	0.316	0.174	7.90164074276611e-20	12	LPCAT4
1805	3.81243097185785e-23	1.01018283809545	0.32	0.176	1.40499518605877e-18	12	BAG1
1806	2.50176003375852e-22	1.6391065647754	0.442	0.328	9.21973625241026e-18	12	SIVA1
1807	8.83077951370726e-22	1.28494603038158	0.308	0.173	3.25440717418654e-17	12	UQCRB
1808	1.51832786533371e-21	1.06894689260833	0.454	0.274	5.59549368211432e-17	12	PIP4K2A
1809	2.03494860976125e-21	1.0170716276762	0.372	0.218	7.49939611155315e-17	12	EDF1
1810	3.5002491062828e-21	1.57379197642432	0.253	0.135	1.2899468031384e-16	12	DPF3
1811	7.46569293151497e-21	1.30852776480055	0.35	0.219	2.75133181605121e-16	12	OARD1
1812	5.46230263149289e-20	1.11504169691702	0.384	0.239	2.01302238878407e-15	12	MRPL14
1813	7.3341465317936e-18	1.43559188170765	0.42	0.299	2.70285302136189e-13	12	PCMT1
1814	1.42227126182348e-17	1.17323896421024	0.308	0.189	5.24149628119808e-13	12	REEP5
1815	9.27955555222119e-17	1.40030331374715	0.264	0.16	3.41979460766007e-12	12	PITHD1
1816	4.29508081315068e-16	1.21405889505031	0.26	0.154	1.58286613207042e-11	12	BOLA3
1817	2.89527589974745e-10	2.01012210949155	0.369	0.292	1.06699602733393e-05	12	SF3B5
1818	6.65302241413635e-10	1.70792790677312	0.271	0.205	2.45183835028167e-05	12	ENSCHIG00000015417
1819	5.53023903222862e-09	1.51875981949672	0.351	0.327	0.000203805899054721	12	ENSCHIG00000008839
1820	0.000824796277475909	1.59350083977691	0.325	0.309	1	12	ENSCHIG00000024945
1821	0.0011787250118723	1.04817179928374	0.337	0.312	1	12	ENSCHIG00000014215
1822	0	9.58936267763694	0.685	0.011	0	13	PTPRO
1823	0	10.3195869437636	0.673	0.004	0	13	NPHS1
1824	0	6.72019765184811	0.713	0.051	0	13	SLC48A1
1825	0	9.76828792037727	0.66	0.009	0	13	PTPRQ
1826	0	8.34802448312496	0.657	0.009	0	13	CLIC5
1827	0	6.65674796743156	0.662	0.019	0	13	STX11
1828	0	8.60863898741281	0.655	0.015	0	13	PODXL
1829	0	5.98592722050848	0.673	0.033	0	13	NRCAM
1830	0	6.19452323531624	0.695	0.057	0	13	ENPEP
1831	0	7.65524097236189	0.65	0.015	0	13	PABIR2
1832	0	7.98108772548887	0.668	0.033	0	13	NPHS2
1833	0	8.24969818279411	0.645	0.011	0	13	SPATA13
1834	0	6.70122323382979	0.65	0.017	0	13	FZD5
1835	0	10.4277788743143	0.632	0.001	0	13	DDN
1836	0	4.62081813603794	0.754	0.123	0	13	NFKBIA
1837	0	5.08259252352194	0.744	0.115	0	13	VEGFA
1838	0	7.37141386690817	0.635	0.019	0	13	MAFB
1839	0	3.59173062095099	0.744	0.129	0	13	BMP4
1840	0	6.22783101928572	0.657	0.044	0	13	CNKSR3
1841	0	4.79964605401727	0.693	0.08	0	13	IER3
1842	0	8.10093311681356	0.629	0.017	0	13	LOC100296900
1843	0	6.11098413524293	0.627	0.017	0	13	ERBB4
1844	0	9.02485454894845	0.673	0.064	0	13	MAGI2
1845	0	7.57344423460712	0.612	0.007	0	13	DPP4
1846	0	5.92107954187037	0.652	0.051	0	13	MORC4
1847	0	4.43371259660548	0.647	0.047	0	13	MTUS1
1848	0	4.89728296552978	0.645	0.046	0	13	PARD6B
1849	0	5.08166414617637	0.617	0.026	0	13	F5
1850	0	6.96670103214611	0.607	0.019	0	13	LOC132346186
1851	0	4.8312684086933	0.642	0.055	0	13	TSPAN7
1852	0	5.1640046619063	0.632	0.046	0	13	ADM
1853	0	9.18978491774367	0.586	0.003	0	13	LIM2
1854	0	5.64900245659429	0.662	0.08	0	13	H19
1855	0	4.84970677474004	0.619	0.037	0	13	SCUBE3
1856	0	4.94407476514038	0.619	0.038	0	13	TMEM178A
1857	0	3.95230568781489	0.68	0.1	0	13	P3H2
1858	0	5.28040515086979	0.612	0.034	0	13	C28H1orf198
1859	0	3.70466131239612	0.67	0.097	0	13	GADD45B
1860	0	4.36963842257298	0.693	0.122	0	13	MYO1E
1861	0	4.26000734393878	0.619	0.051	0	13	NEBL
1862	0	3.17968235259928	0.665	0.102	0	13	TNFRSF21
1863	0	5.68828682426989	0.584	0.022	0	13	RAPGEF3
1864	0	4.43132560701908	0.607	0.047	0	13	PEDS1
1865	0	2.87673229255174	0.64	0.081	0	13	CLDN5
1866	0	3.20974202410817	0.662	0.106	0	13	KEH36-p04
1867	0	5.46604664245393	0.586	0.03	0	13	NOS1AP
1868	0	3.90476088893345	0.657	0.103	0	13	PALS1
1869	0	3.94209423078057	0.64	0.086	0	13	RIPOR1
1870	0	3.15511264886758	0.662	0.108	0	13	KEH36-p08
1871	0	3.69733798158254	0.612	0.058	0	13	DAAM2
1872	0	3.25302085241037	0.662	0.109	0	13	KEH36-p10
1873	0	3.51893446857196	0.662	0.109	0	13	KEH36-p01
1874	0	3.69236351824871	0.662	0.11	0	13	KEH36-r02
1875	0	3.25566559191623	0.662	0.11	0	13	KEH36-p07
1876	0	3.71972073640244	0.607	0.055	0	13	PLCE1
1877	0	4.69625085866706	0.589	0.038	0	13	LOC112441650
1878	0	4.44116801473083	0.591	0.042	0	13	TSPAN2
1879	0	3.58497295870288	0.609	0.062	0	13	COL4A3
1880	0	5.12462470394345	0.581	0.035	0	13	DUSP10
1881	0	3.25871897400185	0.635	0.09	0	13	KEH36-p06
1882	0	5.93342612827294	0.553	0.015	0	13	LAMA5
1883	0	5.72038449919713	0.551	0.013	0	13	FOXC1
1884	0	4.015472544541	0.632	0.095	0	13	METRNL
1885	0	4.4622045534718	0.594	0.057	0	13	MRGPRF
1886	0	3.40620729993944	0.612	0.076	0	13	CSDC2
1887	0	4.20914187296069	0.581	0.045	0	13	CHRD
1888	0	3.82349150439409	0.571	0.04	0	13	KREMEN1
1889	0	5.87843946146123	0.538	0.009	0	13	TNXB
1890	0	3.88890756160826	0.602	0.073	0	13	NHERF1
1891	0	3.24907070036993	0.604	0.079	0	13	KEH36-p03
1892	0	3.96184207102586	0.581	0.056	0	13	LOC112444653
1893	0	9.37004438894053	0.525	0.001	0	13	ACKR4
1894	0	4.73590890611972	0.543	0.019	0	13	SGIP1
1895	0	4.10054477587703	0.574	0.052	0	13	KLHL29
1896	0	4.36646500070325	0.576	0.054	0	13	CD59
1897	0	4.16580023375775	0.561	0.044	0	13	MEGF9
1898	0	5.25477400565561	0.558	0.041	0	13	G0S2
1899	0	5.7346716701381	0.533	0.016	0	13	NHERF2
1900	0	3.25367588221611	0.599	0.084	0	13	TSPAN15
1901	0	3.54195504038678	0.576	0.065	0	13	ZFYVE21
1902	0	3.99663406498433	0.566	0.057	0	13	FRY
1903	0	4.72472154584978	0.543	0.035	0	13	SAMD5
1904	0	7.15444342943679	0.513	0.006	0	13	ARHGAP6-1
1905	0	3.34797984062843	0.579	0.074	0	13	PDLIM5
1906	0	3.8551108822734	0.561	0.056	0	13	GAS1
1907	0	4.18346335122645	0.563	0.061	0	13	MXRA7
1908	0	3.57770733166932	0.561	0.061	0	13	DOCK5
1909	0	3.99021590753909	0.546	0.046	0	13	CNTFR
1910	0	7.17096453424866	0.503	0.005	0	13	FOXC2
1911	0	4.79095495558753	0.566	0.072	0	13	LOC101905979
1912	0	3.01729982385912	0.551	0.066	0	13	MEG3
1913	0	3.69677083191988	0.533	0.05	0	13	KEH36-p05
1914	0	8.10955168731426	0.485	0.003	0	13	GALNT4
1915	0	4.40840363488818	0.51	0.034	0	13	LOC534155
1916	0	5.63373027739526	0.492	0.016	0	13	LOC132342076
1917	0	2.78022320404865	0.538	0.065	0	13	SCHIP1
1918	0	5.51636610186206	0.482	0.014	0	13	LOC513055
1919	0	4.87312983387909	0.497	0.03	0	13	LOC132345691
1920	0	6.47100548927707	0.472	0.006	0	13	LMX1B
1921	0	3.34426977866897	0.518	0.058	0	13	TET3
1922	0	5.12383753042586	0.485	0.025	0	13	LOC101906565
1923	0	3.45562215931637	0.495	0.036	0	13	BMP6
1924	0	3.33437698616498	0.515	0.056	0	13	LOC112442408
1925	0	4.73363655196193	0.48	0.026	0	13	EGR3
1926	0	3.50849258897443	0.51	0.057	0	13	GCH1
1927	0	8.15181853564533	0.454	0.003	0	13	SEMA3G
1928	0	4.14554339044872	0.47	0.021	0	13	SYNPO
1929	0	3.91308925647262	0.482	0.035	0	13	ARHGEF26
1930	0	5.64290691313944	0.459	0.013	0	13	PHLDA3
1931	0	7.00806106498869	0.444	0.005	0	13	KBTBD11
1932	0	7.7129099496702	0.439	0.002	0	13	SLAMF8
1933	0	3.45350948575539	0.48	0.048	0	13	CRELD1
1934	0	3.67140693208742	0.48	0.049	0	13	LOC100174924
1935	0	4.96939760099503	0.442	0.013	0	13	ITGA3
1936	0	4.0848552484106	0.457	0.033	0	13	IFT25
1937	0	6.02274689657738	0.429	0.005	0	13	MUSTN1
1938	0	3.76308618432552	0.464	0.042	0	13	C17H22orf39
1939	0	6.51710506791207	0.437	0.015	0	13	TNNC1
1940	0	3.46429826015489	0.454	0.041	0	13	MPC1
1941	0	3.72350716466561	0.442	0.03	0	13	FGF10
1942	0	4.47744344926033	0.424	0.013	0	13	CASZ1
1943	0	4.69272238978754	0.437	0.028	0	13	LOC107131356
1944	0	4.73339743838503	0.416	0.007	0	13	FOXD1
1945	0	5.65401227145202	0.414	0.009	0	13	RHPN1
1946	0	3.91931817941683	0.421	0.023	0	13	HSPA12A
1947	0	8.47417354528322	0.396	0.001	0	13	FOXD2
1948	0	4.93293800649151	0.409	0.014	0	13	LOC100848443
1949	0	3.63523290121165	0.419	0.03	0	13	GCNT1
1950	0	3.43691214958535	0.421	0.033	0	13	TMEM37
1951	0	5.72540422038793	0.396	0.008	0	13	RIPOR3
1952	0	3.29706719504023	0.429	0.041	0	13	SPSB1
1953	0	4.81303104906571	0.398	0.012	0	13	NIM1K
1954	0	4.35210790030681	0.401	0.015	0	13	CD83
1955	0	10.5668413562141	0.386	0	0	13	FRMD1
1956	0	3.97132257091788	0.424	0.042	0	13	ATOSA
1957	0	4.87816920711391	0.393	0.012	0	13	SHISA6
1958	0	3.51243105241216	0.406	0.037	0	13	TM9SF1
1959	0	3.71729102874911	0.396	0.028	0	13	POLD4
1960	0	3.51205356588613	0.396	0.03	0	13	RUBCN
1961	0	3.63377406164715	0.396	0.031	0	13	FAM43A
1962	0	4.6113388244996	0.371	0.012	0	13	PDLIM2
1963	0	4.21239659894268	0.371	0.015	0	13	GFOD1
1964	0	3.03934834477626	0.386	0.032	0	13	IGFALS
1965	0	3.36085751630848	0.378	0.029	0	13	CACNA1E
1966	0	5.323876249523	0.363	0.014	0	13	LOC112448761
1967	0	4.69662557337788	0.358	0.012	0	13	LIMS2
1968	0	3.98450148054052	0.358	0.027	0	13	TGOLN2
1969	0	4.74205830275657	0.35	0.019	0	13	LOC101906240
1970	0	2.65740147261595	0.36	0.03	0	13	SYN3
1971	0	3.66413625803538	0.353	0.024	0	13	TMEM40
1972	0	3.72679416577973	0.355	0.026	0	13	LOC132344794
1973	0	4.24549778073911	0.338	0.013	0	13	GPR146
1974	0	3.9260338432856	0.34	0.016	0	13	SEMA4G
1975	0	3.22199571798766	0.343	0.024	0	13	WWC1
1976	0	4.47287825263172	0.325	0.009	0	13	C3H1orf226
1977	0	4.23434780463841	0.322	0.014	0	13	NFKBIE
1978	0	8.94523242154883	0.307	0.001	0	13	LOC132345293
1979	0	4.4499990772124	0.322	0.019	0	13	IQCJ
1980	0	5.15586077278579	0.312	0.009	0	13	BBC3
1981	0	3.59715011202607	0.317	0.019	0	13	CRIP2
1982	0	4.34734275490004	0.305	0.01	0	13	DENND3
1983	0	5.03692843726234	0.302	0.007	0	13	TNNT3
1984	0	3.79707955423706	0.315	0.02	0	13	RGS2
1985	0	3.38015644193867	0.315	0.021	0	13	SH3RF2
1986	0	10.9535779508408	0.292	0	0	13	LOC112442324
1987	0	4.1686367251616	0.299	0.009	0	13	RIPOR2
1988	0	5.86356842469101	0.289	0.002	0	13	OTOGL
1989	0	4.92042846377159	0.299	0.012	0	13	KCNC2
1990	0	3.39353382039823	0.305	0.02	0	13	TNFAIP3
1991	0	5.64471114258947	0.289	0.005	0	13	CYGB
1992	0	5.21405432713529	0.292	0.008	0	13	LOC132343180
1993	0	3.81190696352342	0.302	0.02	0	13	NR4A3
1994	0	3.45333834847632	0.299	0.017	0	13	C18H16orf74
1995	0	6.39276951155743	0.284	0.004	0	13	SOWAHD
1996	0	4.409294170591	0.284	0.007	0	13	SYBU
1997	0	3.69903513281914	0.287	0.017	0	13	CAMK2B
1998	0	3.04548537137845	0.287	0.018	0	13	PPP2R2B
1999	0	4.56122377151093	0.277	0.012	0	13	LOC100848766
[truncated: 4,277 more rows]
