# Supplementary material for: Integration of single-cell transcriptome of female early gonadal development in bovine, goats, and pigs
Source: iScience. 2026 May 22;29(6):116074. doi: 10.1016/j.isci.2026.116074 (PMC13224005; doi:10.1016/j.isci.2026.116074)
Supplement: Table S3. Differentially expressed genes in germ cells across developmental stages [file mmc4.csv]

	Bovine	Goat	Pig
RPL10	43.37961062	0	87.12373609
RPS8	31.36402984	0	67.16837936
RPS12	50.60053936	0	61.80824913
RPL7A	27.62519274	0	58.74367282
RPS15	20.40351415	0	53.70464605
RPS3A	19.1813709	0	50.1491924
ATP6	8.998264469	16.52793722	64.5483717
RPS23	27.67324281	0	46.87852041
RPL11	13.45776711	0	45.84198135
RPS15A	13.14497231	0	45.11530032
RPL7	12.07560433	0	44.99659793
RPL13	15.2366265	0	40.44901268
RPL5	12.13667748	0	39.89997078
RPS27	24.91699923	0	39.1551313
RPS11	22.46094722	0	37.70132846
NUDT3	1.66732873	0.034797648	37.09764469
RPL23	35.14579367	0	35.83873136
RPS25	24.12852398	0	34.76988482
RPS6	15.56224228	0	30.77369062
RPL23A	19.26596843	0	29.04429509
RPL6	21.33554218	0	29.01152445
RPS4X	12.51613561	0	28.40627211
RPL35	10.96032684	0	27.38866649
RPS13	19.62166264	0	20.66868431
ENO1	3.258111491	1.261051433	20.63574925
TMSB4X	14.77189673	0.00049249	17.32756612
COL1A2	2.644023123	0.270810514	17.02954021
RPSA	21.95675964	17.88969102	32.89260077
NPM1	4.341148153	0	14.28802112
RPL38	11.32192518	0	12.50002514
YBX1	3.092042793	0	11.40839893
RPS21	10.69853053	13.26305416	24.08015626
COL1A1	0.863048195	0.054987566	9.445085319
SNRPD2	2.24465881	0	7.381394518
SEC61B	3.605033621	0	6.740031408
COL3A1	2.692650852	0	6.201138353
ATP5PF	2.413615652	0	6.097198493
MTCH1	1.194604782	1.281773225	7.223897695
TRMT112	2.019666311	0	5.214336787
DAZAP1	0.417347959	0.076452763	5.121817444
HNRNPA3	0.625306403	0	4.677908713
UBL5	3.207910168	0	4.45845983
LUM	0.142806476	0.063752839	4.510350478
NME2	1.612876062	2.268514335	6.561826976
MATN2	0.560209542	0.041708144	4.23876106
CTNNB1	2.732973108	0.313712847	4.414105725
SNRPG	1.808670833	0	4.063042901
ATP5F1A	2.132658127	0	4.02143101
ATP5PO	1.817445573	0	3.923750614
PRMT1	2.266057111	0.990374146	4.790244071
SAP18	2.005819471	0.503412258	4.283954047
PRDX4	2.076190813	0	3.748851625
SNRPE	0.577503846	0	3.648131217
GLUL	0.597025103	0	3.55211559
RTRAF	4.572062537	2.357368363	5.855477928
CCDC80	0.361735338	0.599955715	3.787793063
SRSF3	0.571194922	0	3.136934155
TENT5C	0.325803831	0.018896101	3.109283697
CCT3	2.359841021	1.036347069	4.107643311
TRA2B	2.50307668	0	2.971881012
ATP5ME	1.880167635	0	2.94927947
NSA2	1.313491475	0	2.898575238
ATP5MC1	1.278634401	0	2.883346518
CCT4	1.898126222	0	2.877163031
SPCS2	2.131853955	0.769152685	3.597373005
AKIRIN2	1.286149609	0.347110814	3.137817137
NDUFB8	1.360640745	0	2.779007398
NDUFC2	2.634904491	0	2.717659944
ACAT1	0.78954734	0.449817518	3.142240452
CCT5	1.192433191	0.445321238	3.000943191
POSTN	0.13680249	0.007241651	2.562754343
MBNL3	0.278420616	0	2.523258267
SUMO1	0.437038177	0	2.48100946
QKI	2.861168877	0.526111526	2.970166982
SNU13	1.281198558	0	2.427930247
NUTF2	1.281458068	0	2.427114208
RNPS1	1.522265984	0	2.403210328
DNAJB6	1.251857375	0	2.3811361
MMP2	0.728024004	1.191746901	3.568927822
UBE2D3	1.688288923	0	2.338229188
RBMX	0.790922143	0	2.299413218
EIF6	0.711785427	0.069224742	2.337213969
RBM14	0.507819287	0.007159487	2.209574203
NOP10	0.782217879	0.071928134	2.245105229
PDCD5	0.797097534	0	2.050665227
EMILIN1	0.10596647	0.024633112	2.036131158
KPNB1	0.617226176	0.255747556	2.247818836
RSL1D1	0.543877581	0	1.986457727
RALY	1.918198822	1.053030241	3.028755456
PUF60	0.996476898	0	1.852073646
PPP2R1A	1.599985162	0.044504942	1.884871702
SNRPD1	1.929437347	0.638272776	2.474584229
CREB3L1	0.05473855	0.008291851	1.800373912
SERBP1	2.518756415	6.277907206	8.045589688
FKBP10	0.472971703	0.022599716	1.786819689
SON	4.943427992	4.188778076	5.951630037
SRP19	0.866524838	0.355160733	2.08785121
SRP14	0.866042495	0.025906186	1.756346183
NDUFA11	1.473101856	0	1.724488387
SPCS1	0.778790083	1.262567421	2.977863163
C1QBP	1.224652365	0.259909286	1.970501919
DDX39B	1.657949757	0.660112713	2.349008538
VPS25	0.891840664	0.022632075	1.701716492
RPL7L1	1.133993554	0	1.678973497
EIF2S2	0.900346419	0	1.672005393
FUS	3.430034569	1.953205218	3.620556935
TIMM17B	0.618707061	0	1.667190036
HSD17B12	0.900086289	0.094821288	1.755270631
FSCN1	1.101101611	0.069062652	1.727366005
BNIP3L	1.335341036	0	1.655054353
FMOD	0.491145039	0.015122433	1.664174368
P3H4	0.291909607	0.021599833	1.665685954
LAMP1	1.413109485	0	1.62466746
PA2G4	1.281079999	0	1.589260632
SNRPF	1.380321303	0	1.575199262
CITED2	0.998613564	0	1.574730739
MDFI	0.317284418	0.578275736	2.130007075
NDUFB5	1.189857792	0.586363138	2.113489428
RBM8A	1.33236205	0.857212949	2.37893203
SNRPC	1.139020477	0	1.504309484
TIMM8B	0.657384596	0.09304485	1.596942687
LOXL1	0.120846356	0.003387816	1.502864003
ELAVL1	1.138093069	0.141966611	1.640864489
FLNA	0.887850105	0	1.482002286
SPCS3	0.506235551	0.299273736	1.772420625
PHF5A	0.671474896	0.021362243	1.459900492
SNRNP25	1.064007864	0.638260689	2.075726109
POP7	1.142592622	0.078027098	1.484845195
MRPL20	0.793679843	0.248949505	1.648585158
ANXA2	0.753549854	0	1.396938165
SQSTM1	1.239360295	0.045151692	1.439421685
TOMM7	1.277866771	0.047957297	1.428013356
ACOT4	0.055996866	0	1.343663448
GUK1	1.020990209	0.310243605	1.641043725
CCNB1IP1	0.219357171	0.005388107	1.300171811
RPS27L	1.671595331	0.585564173	1.852940803
RAMP2	0.526117946	0.184154681	1.42370777
AEBP1	0.097232449	0.109514834	1.322552047
SKIL	0.545188709	0	1.203474769
ETNK2	0.26215454	0.04363904	1.208925697
YTHDF2	0.651620563	0.30389781	1.46415545
SMARCB1	0.637844889	0.075938493	1.219649016
RSL24D1	0.967173349	0.239899188	1.382897319
DDX3X	0.887258414	0	1.141811571
HSPA4	1.010150764	0	1.136202856
EFEMP2	0.44662192	0.698161247	1.828716714
CRTAP	0.538864174	0.035977599	1.161339619
TGFBI	0.322578915	0.131867388	1.225329867
NOTCH2	0.27785836	0.025733008	1.116801033
GPI	0.555526164	0.146892394	1.233793086
SEC13	0.82555392	0	1.082131309
SLC38A2	0.992831411	0.023012697	1.102789422
HACD2	0.99610834	0.263984491	1.337908529
IPO4	0.141083036	0.027393563	1.076378348
THOC7	0.364404334	0.167465327	1.212851273
DLD	0.391855266	0.125824024	1.158844891
NDUFB2	0.447969739	0.790600269	1.817383295
HNRNPR	2.496723248	2.237513368	3.260454824
PHF6	0.559449899	0	0.983561794
MTERF3	0.216764392	0.246023049	1.228214722
BUD31	1.120490467	0.524798732	1.50608799
SNRNP70	0.505905423	0	0.974165333
EPN1	0.635007842	0.016129207	0.979042444
HTATSF1	0.011367422	0	0.962715492
PRPF31	0.223418517	0.044621677	1.003789744
EIF4A3	0.717295878	0.230126942	1.183326747
OXA1L	0.40937883	0.498165108	1.449372882
DKC1	0.807151083	0	0.946709382
FBLN1	1.155387508	4.321063403	5.267771867
RAB11A	0.928008988	0.446132898	1.38984507
CMPK1	0.240548651	0.049459143	0.992456661
EGFLAM	0.341875045	0.043820517	0.975490312
MRPS7	0.234190541	0.014098315	0.942858661
LSM4	0.558635874	0.038068099	0.963477918
TAF9	0.672813	0	0.923948536
SF3B4	0.569134819	0	0.915584892
HYAL2	0.534058167	0.036406572	0.938586748
MMP14	0.287118769	0.030326919	0.928372116
MAGOHB	0.470550401	0	0.896619638
GAS6	0.087293255	0	0.895483594
AMOT	0.26748358	0	0.890392526
SDHD	0.757179775	0.044035169	0.929742006
REST	0.347397363	0	0.884234795
LSM3	0.961938494	0.186661768	1.065593033
MFF	0.642372837	0	0.878319224
SLC25A1	0.167678513	0	0.864692844
RAB7A	0.360672731	0.028278374	0.892324674
IER3IP1	0.781908566	0.007687112	0.870226624
CTSV	0.908574535	2.275850249	3.116153266
NCBP2	0.455944035	0.19250687	1.030556947
PQBP1	0.294308969	0	0.833700825
CLNS1A	0.367436736	0.084789291	0.917025283
NCOA4	0.608756351	0	0.8258342
VPS28	0.888828157	2.570004	3.393934982
DAG1	0.325257625	0.018681763	0.842437297
NME6	0.323158142	0.002333264	0.805137335
COL4A2	0.757956575	0.342436516	1.140576293
RRAGC	0.432204532	0.114042549	0.903357834
SF3B6	1.861620641	1.179491362	1.942922562
RTCB	0.172103849	0	0.763221993
MRTO4	0.332826554	0	0.75222743
NOXO1	0.003373676	0.000501387	0.751829395
DDX21	0.64563225	0	0.750743493
UQCC3	0.242774638	0.000934945	0.743672415
FLOT1	0.261912411	0.01286311	0.750746466
CCNL2	0.618769234	0.348024786	1.079616597
ITPA	0.45001335	0.021574008	0.753003497
GNAI3	0.653855279	0.367323716	1.0865625
PRPF19	0.473810209	0.046019005	0.762878628
PDHA1	0.247999595	0	0.710401179
HK2	0.414259933	0.031711142	0.742070601
MFAP4	0.096544843	0.002010732	0.705145363
RHOQ	0.197830056	0.25555998	0.950376003
ARL6IP4	0.367940562	0	0.688750026
NOP58	1.195655487	0.930804556	1.618429418
GMPR2	0.244313436	0.013527317	0.697546643
ACSF2	0.092432193	0.230582505	0.912189948
RBM17	0.373108751	0	0.67985185
TIMM17A	0.072163028	0.045464432	0.719931799
SRRM1	2.07428418	2.200533569	2.864530522
TSSC4	0.15357293	0.048508957	0.704798564
RRP36	0.184414854	0	0.65285817
TXNL4A	0.437771074	0.098448296	0.748405721
HDAC3	0.474568029	0.014546423	0.658725289
TERF1	0.818363203	0.310597345	0.946646449
PPP1R10	0.399211323	0.402273377	1.036122453
HMGCS1	0.649243188	0.129939193	0.759107682
NUDT5	0.224277404	0.085155394	0.706631816
PTBP3	0.468111908	0.044333883	0.659178709
DHX9	1.873352918	1.457072887	2.065686226
SP3	0.7418319	0.31108954	0.91960608
HS6ST1	0.408931377	0.00311058	0.607632535
OLFML2B	0.099146854	0.113200186	0.71146609
MMP23B	0	0.309710068	0.902511912
MMP11	0.112972338	0.002264102	0.592762092
BMP1	0.280486666	0.0144622	0.60444144
WBP2	0.383950669	0.008293385	0.598148424
CMTM3	0.48179794	0.004909933	0.593866497
COL14A1	0.441961675	0.161253205	0.74971773
FAP	0.878055614	0.519917434	1.10375367
SYNCRIP	0.749903935	1.236801226	1.813481589
PCGF2	0.424075566	0.081501225	0.654669952
GET3	0.248582481	0.281990895	0.854174627
CCT7	0.987488905	1.996430914	2.553327254
UBE2J2	0.262765074	0.042324698	0.597908206
PRPF38A	0.520404259	0.076671833	0.632161875
PDHB	0.358670849	0	0.551795319
RBIS	0.377135929	0	0.541942897
PPIL2	0.175766569	0	0.541414354
BAD	0.239696327	0.003269503	0.534570805
NOB1	0.294380306	0.032841706	0.558958467
C1orf43	0	0.01187182	0.531672044
UCK1	0.185072318	0.002451867	0.511568164
NABP2	0.372330575	0.003798715	0.512591704
IMP3	0.153740574	0.001195656	0.503201606
NPM3	0.149796112	0	0.50064559
TIMM8A	0.235517347	0	0.495215826
MBD3	0.266047688	0.008496667	0.503218453
RBM22	0.562230037	0.166471513	0.660774955
GUCY1A2	0.055970598	0	0.493657643
NMT1	0.344626466	0.031341277	0.520722049
MIB1	0.386401876	0.091273343	0.579575075
MCCC2	0.217483719	0.191730273	0.678643601
MCEE	0.122061991	0.050050774	0.532292958
POLB	0.263319246	0.378722336	0.859065386
PIN4	0.23148112	0	0.470931131
COL5A2	0.147992259	0.198273647	0.668131683
NOL11	0.475924429	0.244125822	0.713869192
SLC39A1	0.307271356	0.014616865	0.48326384
PAM16	0.118240425	0	0.462330075
EXOSC5	0.112859522	0.005717849	0.464816791
MVD	0.210006503	0.005457337	0.462884705
COLGALT1	0.223579324	0.618261234	1.071589844
PTPN18	0.152706629	0.016269244	0.467095388
SRP9	0.235262461	0.002630733	0.452045058
GEMIN4	0.056386823	0.05159643	0.495396909
GRB2	0.526134632	0.5842558	1.024826081
RRP15	0.274596829	0.228451379	0.66597158
TSR3	0.17039004	0.159154105	0.590383983
AIP	0.223838542	0	0.424678588
EXOSC1	0.328802528	0.0329213	0.455078718
ND6	0.044576513	0.269579375	0.69056936
TPST2	0.195678935	0.002675464	0.423224898
PBXIP1	0.411483106	0.169217929	0.586623092
CELF4	0.051049703	0.095715428	0.496772942
ADCY3	0.126644497	0.00072006	0.399022584
ZMAT5	0.10080792	0.031912486	0.429434755
POMGNT1	0.255733576	0.022864778	0.418545882
MGAT1	0.242017132	0.002093112	0.389698857
NT5E	0.012611228	0.164779568	0.550693025
CHMP4B	0.452918329	1.108365967	1.492567349
LOXL2	0.091627684	0.02654894	0.409008263
GEMIN2	0.09208218	0.024671569	0.400230653
CEBPB	0.001769347	0.000733658	0.375024791
PPCS	0.063882434	0.057264915	0.427035455
SNRNP200	0.968226723	0.881256963	1.250210357
ADAMTS2	0.038973172	0.010526401	0.379302894
GNA12	0.166943682	0.002461222	0.368308769
RBBP8	0.38746514	0.213113677	0.578937691
TIMM22	0.258088985	0.01323176	0.378434505
PPAN	0.103669008	0	0.363649924
AK3	0.167471921	0.014270918	0.376959057
PLPP4	0.005430104	0.003696216	0.363269073
UPP1	0.003217041	0.007526507	0.360251507
KLF4	0.167936422	0.095518044	0.446981499
IMP4	0.108132539	0.039155494	0.389016018
RIC8A	0.10914964	0	0.34652618
RRP1	0.14703704	0.052593868	0.398459635
SCO2	0.152360949	0	0.345388547
PTX3	0.043776502	0.002484702	0.346532352
DLAT	0.184452978	0	0.343972459
POP5	0.235783351	0.036245723	0.379923843
MRPL44	0.239693558	0.018499644	0.359552995
RPF1	0.349041706	0.158562142	0.4990191
CHCHD4	0.237564207	0.00520322	0.345487979
RPUSD1	0.03899669	0.127087841	0.465361919
ZFAND2B	0.13621679	0.008017036	0.34155085
PRMT5	0.264924578	0.012906036	0.346020665
SMNDC1	0.336900885	0.536874112	0.868555598
BYSL	0.077305454	0.099542572	0.431048418
MAD2L2	0.115213032	0.001353674	0.332473445
SAMM50	0.657323732	0.772331122	1.102230862
DDX47	0.122924855	0.034612403	0.360484804
NOLC1	0.342876576	0.735788207	1.058605199
HECTD1	1.630657008	1.599547465	1.91702965
RIOX2	0.237189556	0.076697943	0.392994545
PRKRIP1	0.243091804	0.070084645	0.381001937
TAF12	0.135731975	0.021965086	0.332188937
GMPS	0.905311024	0.906596832	1.20599236
ADAMTS7	0.205936605	0.445815779	0.743529174
NFKBIA	0.171589713	0.05321538	0.35037046
NOL3	0.070644869	0.001414318	0.298479321
NIP7	0.060061852	0	0.295805456
TOMM34	0.177726748	0.020308396	0.314052571
ZBTB8OS	0.209029975	0.006880108	0.298699571
PMVK	0.066656845	0.00417213	0.292144403
FLRT2	0.165841424	0.016118738	0.301482193
NCBP1	0.356722197	0.160771064	0.443330127
FBLN5	0.117942421	0.000476498	0.282134936
DNAAF2	0.17897449	0.119639273	0.400291251
AP4M1	0.216191725	0.02747791	0.30693775
TGFBR2	0.119715054	0.002542422	0.281754936
PHLDB2	0.317956851	0.394453813	0.672909483
RCL1	0.198110181	0.007910632	0.28601103
NSDHL	0.096715427	0	0.277118594
CAPN2	0.343356486	0.218478679	0.494959168
WDR77	0.090593157	0.01444198	0.287083529
ESS2	0.062771648	0	0.271540964
CITED1	0.078960739	0	0.270233955
OLFML2A	0.042420768	0.019603505	0.289429743
WDR18	0.109211393	0.547545	0.816546421
SRPRA	0.467636072	0.490939979	0.759564133
PEX13	0.184554038	0.078740819	0.345496877
GRPEL2	0.180843813	0.024083403	0.289155212
SH3PXD2A	0.101709565	0.021901368	0.284595619
PPP4R4	0.057919825	0.212750106	0.474831859
VPS37B	0.16755358	0.006096973	0.264423957
SF3A1	0.111080199	0.229773941	0.48733096
NIFK	0.623217796	1.149794277	1.407100129
GTF3A	0.03374052	0	0.250876458
RRS1	0.102329376	0.053125956	0.298745201
RAB23	0.062160006	0.026536806	0.270118996
QSOX1	0.112670376	0.005570232	0.245792361
BAP1	0.148323103	0	0.239751327
SRP54	0.344903893	0.267014251	0.506424779
WDR12	0.259702633	0.132759459	0.371510541
CAMSAP3	0.080731782	0.002895912	0.240160405
NOP53	0.41693405	0.544304544	0.779890799
TSEN54	0.130151148	0.015096672	0.249688314
COL11A1	0.521368759	0.38773231	0.621844502
TMEM100	0.027597366	0	0.231697833
AGBL4	0	0	0.231551394
HES1	0.217880501	0.125597462	0.351902404
COASY	0.022830209	0.006365309	0.232211801
GRWD1	0.074460083	0.022998698	0.248060394
KLF2	0.016877262	0.011021353	0.229719138
RFK	0.080126498	0.022160055	0.240465622
C9orf78	0	0.26265495	0.480905011
SULT1A3	0	0	0.21708857
NME1	0.383695554	0.394382298	0.608013656
VPS37D	0.122233514	0.001433782	0.214480033
TIMM29	0.069470965	0	0.212972764
HERPUD1	0.550094518	0.574268725	0.784376513
RPP25	0.002478298	0	0.204159578
REXO4	0.076441066	0.007627596	0.209670301
APPL1	0.405341858	0.338315228	0.538997546
DDX54	0.085083498	0.11535607	0.315629342
ZFAND2A	0.07132889	0	0.198339657
GEMIN6	0.124308919	0.042080645	0.237174269
AAR2	0.094151775	0.002723806	0.193637238
ENG	0.061621309	0.042606986	0.227932338
GFOD2	0.090986439	0.002097193	0.186835681
CLK3	0.116781107	0.032018053	0.215897243
SNRNP48	0.126159217	0.100176539	0.274629784
PRKCD	0.024482565	0.011738938	0.185798184
PPP1R9B	0.046958018	0.007822778	0.179304198
MTG2	0.037539156	0.00643661	0.176504256
SYF2	0.35263955	0.351578652	0.521134618
DDX23	0.23105877	0.278262014	0.444789372
COL15A1	0.115932773	0.039713499	0.20168179
LATS2	0.094728824	0.015213007	0.176709264
MAVS	0.070486349	0.002249268	0.163664305
EPAS1	0.078757008	0.002878719	0.162709812
RBM48	0.182539016	0.111450431	0.269033281
TIE1	0.005131972	0.00169889	0.15864846
RRP8	0.037857266	0.073929862	0.227826956
FTSJ3	0.097439919	0.069227523	0.221140757
YJU2	0.048019078	0	0.151224701
TGFB1	0.018341123	0.048522898	0.197998482
RBM12B	0.15275382	0.286783864	0.434899625
DMAP1	0.096312749	0.373026066	0.520231847
THOC6	0.080108274	0.220390235	0.365508832
DCAKD	0.131974705	0.141597444	0.285594823
LCP1	0.008929685	0.035334999	0.17910362
MYBBP1A	0.097692326	0.2701671	0.413602007
RPP40	0.042659438	0.016608198	0.157665676
NOC4L	0.047361872	0.000748561	0.138669722
HEY1	0.003796572	0.044782489	0.182318697
COL9A3	0.027316608	0	0.136138285
RANGRF	0.108354198	0.112250517	0.247575436
SLC35E2B	0.046706769	0.00293095	0.137879775
GEMIN7	0.054364794	0.007842617	0.140417737
TAB1	0.228830948	0.276961069	0.408989054
WASHC1	0.060844367	0.066470862	0.195911812
AKAP8L	0.370790836	0.40628489	0.535377494
AXIN2	0.256366177	0.238679193	0.365472391
CRNKL1	0.133388594	0.231395536	0.357122846
DDX51	0.020147625	0.001773737	0.125510791
SURF6	0.094857246	0.084725503	0.207449304
HTRA2	0.132499657	0.198897281	0.317189698
MFNG	0.002509803	0	0.113214338
PES1	0.160974189	0.147334777	0.260339184
GTPBP4	0.43635743	0.427532004	0.53930735
ACOT8	0.088074006	0.200618485	0.308505758
EXOC8	0.092234142	0.085594362	0.186943993
C2orf49	0	0.164892051	0.260658027
PELO	0.113089998	0.38699131	0.4814483
WDR36	0.027406301	0.072956177	0.162187096
RRP9	0.075254498	0.158129439	0.233007625
VASH2	0.018572758	0.087553283	0.161543714
