# Supplementary material for: Integration of single-cell transcriptome of female early gonadal development in bovine, goats, and pigs
Source: iScience. 2026 May 22;29(6):116074. doi: 10.1016/j.isci.2026.116074 (PMC13224005; doi:10.1016/j.isci.2026.116074)
Supplement: Table S5. Shared and unique gene sets identified in germ cells based on Venn analysis [file mmc6.csv]

Shared_All_3	Bovine_Pig	Bovine_Goat	Pig_Goat	Only_Bovine	Only_Pig	Only_Goat
ATF1(+)	CCNT2(+)	ARNTL(+)	LHX5(+)	ALX3(+)	CEBPZ(+)	HDAC2(+)
ATF3(+)	CHURC1(+)	ATF2(+)	PBX3(+)	ATF7(+)	CREB3L4(+)	HOXB6(+)
ATF6(+)	CREB3L2(+)	CEBPD(+)	SMAD1(+)	BARX1(+)	CREBL2(+)	HOXC4(+)
BACH2(+)	CREM(+)	CREB1(+)	ZFP82(+)	CBFB(+)	FOXO4(+)	KLF10(+)
BHLHE40(+)	E2F1(+)	CREB5(+)	ZNF770(+)	DLX6(+)	GBX1(+)	NFIX(+)
BPTF(+)	EBF4(+)	E2F7(+)	ARNT2(+)	E4F1(+)	GSC2(+)	RORA(+)
CEBPE(+)	ELF5(+)	ELF3(+)	KLF16(+)	ELK1(+)	GTF3A(+)	SIN3A(+)
CEBPG(+)	ERF(+)	ERG(+)	KLF7(+)	ESX1(+)	HES6(+)	SMARCC2(+)
E2F6(+)	ETV2(+)	ESRRA(+)	PRDM15(+)	FIGLA(+)	PAX7(+)	STAT4(+)
EGR1(+)	FOXA1(+)	HEY2(+)	STAT5B(+)	GFI1(+)	RBAK(+)	ZBTB1(+)
ELF2(+)	FOXA3(+)	HOXA1(+)	ZKSCAN7(+)	GLIS1(+)	SATB2(+)	ZNF576(+)
ELK3(+)	GRHL2(+)	HOXB2(+)	ZNF184(+)	HLTF(+)	SIX1(+)	ZNF773(+)
ELK4(+)	HNF1B(+)	HOXD10(+)	ZNF202(+)	HMGA2(+)	TP63(+)	ZNF800(+)
ETS1(+)	HNF4G(+)	ING4(+)	ZNF25(+)	HOXA6(+)	ZBTB2(+)	DLX2(+)
ETV1(+)	HOXA10(+)	JUNB(+)	FOXN2(+)	HOXD1(+)	ZNF143(+)	HMG20B(+)
ETV3(+)	HOXA3(+)	MEIS2(+)	GBX2(+)	IRF6(+)	ZNF219(+)	KLF2(+)
ETV6(+)	HOXB8(+)	MSX1(+)	HOXC6(+)	IRF9(+)	ZNF451(+)	MYF5(+)
FLI1(+)	HSF1(+)	MYCN(+)	KLF15(+)	JUND(+)	ZNF467(+)	MYOG(+)
FOS(+)	IKZF1(+)	NFATC3(+)	RUNX2(+)	KLF8(+)	ZNF484(+)	POU4F3(+)
FOSL2(+)	IRF2(+)	NFATC4(+)	ZNF281(+)	LBX2(+)	ZNF496(+)	RFX7(+)
FOXJ2(+)	IRF3(+)	NFE2L3(+)	ZNF777(+)	LCORL(+)	ZNF566(+)	TFCP2(+)
FOXO1(+)	LHX1(+)	NFYC(+)	ZXDC(+)	MESP1(+)	ZNF624(+)	TRMT1(+)
GABPA(+)	LHX6(+)	PBX1(+)	NA	MLX(+)	ZSCAN2(+)	UBP1(+)
GATA2(+)	MBD1(+)	RARB(+)	NA	MNT(+)	CUX2(+)	ZNF2(+)
GATA3(+)	MBD2(+)	RELA(+)	NA	MXD1(+)	FEZF2(+)	ZNF282(+)
GATA4(+)	MXD4(+)	RFXAP(+)	NA	MYBL2(+)	FOXK2(+)	ZNF300(+)
GATA5(+)	NANOG(+)	SMAD7(+)	NA	NFE2(+)	GCM1(+)	ZNF362(+)
GATA6(+)	NKX2-2(+)	SOX15(+)	NA	NR1D1(+)	HHEX(+)	BANP(+)
HAND2(+)	OTX2(+)	SP2(+)	NA	NR1H4(+)	HLF(+)	BCL11B(+)
HES1(+)	RUNX1(+)	TCF7L1(+)	NA	NR1I2(+)	HMGXB3(+)	DEAF1(+)
HEY1(+)	RUNX3(+)	ZNF354C(+)	NA	PAX1(+)	HOXB13(+)	EMX1(+)
HOXA5(+)	RXRA(+)	ZNF704(+)	NA	PAX5(+)	HOXC9(+)	FOXH1(+)
HOXA7(+)	RXRG(+)	ALX1(+)	NA	PAX6(+)	SOX6(+)	MEOX2(+)
HOXC8(+)	SIRT6(+)	ARNT(+)	NA	PHOX2A(+)	TRIM28(+)	NFKB2(+)
HOXD9(+)	SMAD9(+)	FOXG1(+)	NA	PITX3(+)	TRPS1(+)	PPARD(+)
ILF2(+)	SP4(+)	FOXM1(+)	NA	PML(+)	UBE2K(+)	PROX1(+)
IRF7(+)	SREBF1(+)	GATAD1(+)	NA	POU3F1(+)	VAX2(+)	ZNF35(+)
KLF13(+)	SRF(+)	GMEB2(+)	NA	RFX4(+)	ZFP28(+)	ZNF423(+)
KMT2B(+)	TBX21(+)	IRF1(+)	NA	SMARCA1(+)	ZKSCAN8(+)	ZNF507(+)
LHX9(+)	TCF4(+)	JUN(+)	NA	SOX5(+)	ZNF34(+)	ZNF554(+)
LTF(+)	TFAP2B(+)	LHX2(+)	NA	SPDEF(+)	ZNF37A(+)	ZNF79(+)
MAF(+)	TFAP4(+)	MYF6(+)	NA	TAL1(+)	ZNF521(+)	EPAS1(+)
MAFG(+)	TFDP1(+)	NFIB(+)	NA	TBP(+)	ZNF713(+)	GTF2I(+)
MEIS1(+)	TFDP2(+)	SIX5(+)	NA	TBX15(+)	ATF4(+)	HBP1(+)
MXI1(+)	USF1(+)	SOX17(+)	NA	TBX2(+)	E2F4(+)	HINFP(+)
MZF1(+)	ZBTB25(+)	HNF4A(+)	NA	TCF21(+)	GLIS2(+)	HMBOX1(+)
NFE2L1(+)	ZIC2(+)	HOXA2(+)	NA	TEAD3(+)	GSX2(+)	MBNL2(+)
NR2F1(+)	ZKSCAN1(+)	NFYB(+)	NA	TLX2(+)	HOXB1(+)	MTERF1(+)
PLAG1(+)	ZNF304(+)	OVOL2(+)	NA	YBX1(+)	IRX2(+)	PATZ1(+)
POU2F1(+)	BRCA1(+)	RORC(+)	NA	ZGPAT(+)	NCOA1(+)	PHF1(+)
PPARG(+)	DBP(+)	ZBTB21(+)	NA	ZNF12(+)	NEUROG3(+)	ZBTB8A(+)
PURA(+)	EHF(+)	ZNF555(+)	NA	ZNF142(+)	NKX2-1(+)	ZFP69(+)
RFX3(+)	GTF2IRD1(+)	ZNF639(+)	NA	ZNF24(+)	NR6A1(+)	ZHX3(+)
RFX5(+)	HEYL(+)	KLF6(+)	NA	ZNF266(+)	NRF1(+)	ZNF263(+)
SMAD3(+)	HMGA1(+)	PHF20(+)	NA	ZNF335(+)	PRDM14(+)	ZNF287(+)
SOX13(+)	HOXA13(+)	RB1(+)	NA	ZNF367(+)	PROP1(+)	ZNF311(+)
SP1(+)	HOXB4(+)	SETDB1(+)	NA	ZNF382(+)	SALL3(+)	ZNF410(+)
STAT2(+)	HOXC5(+)	TFAP2A(+)	NA	ZNF483(+)	XBP1(+)	NA
STAT3(+)	KLF4(+)	POU5F1(+)	NA	ZNF557(+)	ZBTB37(+)	NA
STAT5A(+)	MEIS3(+)	ZBTB24(+)	NA	ZNF570(+)	ZFHX3(+)	NA
TAF6(+)	NFATC2(+)	ZSCAN26(+)	NA	ZNF580(+)	ZFP69B(+)	NA
TCF12(+)	NKX3-1(+)	HES7(+)	NA	ZNF76(+)	ZFP90(+)	NA
TCF3(+)	NR5A1(+)	MAFB(+)	NA	ZNF81(+)	ZNF3(+)	NA
TEAD4(+)	OTX1(+)	NR2C1(+)	NA	AIRE(+)	ZNF546(+)	NA
TFAP2C(+)	POU6F2(+)	ZBTB20(+)	NA	ATF5(+)	ZNF569(+)	NA
VDR(+)	PPARA(+)	ZFHX2(+)	NA	BATF(+)	ZNF584(+)	NA
VEZF1(+)	RFX1(+)	ZFP37(+)	NA	CDX2(+)	ZNF592(+)	NA
WT1(+)	SMAD4(+)	EBF1(+)	NA	CREB3L1(+)	ZNF684(+)	NA
YY1(+)	ZNF354B(+)	MNX1(+)	NA	DBX2(+)	NA	NA
ZBTB40(+)	ZNF384(+)	NA	NA	DDIT3(+)	NA	NA
ZBTB7A(+)	ZNF41(+)	NA	NA	DRAP1(+)	NA	NA
ZNF217(+)	ZNF524(+)	NA	NA	ELF4(+)	NA	NA
ZNF740(+)	FOXP3(+)	NA	NA	EN2(+)	NA	NA
ZSCAN31(+)	SPI1(+)	NA	NA	FOXA2(+)	NA	NA
BCL11A(+)	TFE3(+)	NA	NA	FOXI1(+)	NA	NA
BCL6(+)	ZBTB18(+)	NA	NA	FOXK1(+)	NA	NA
CLOCK(+)	AHR(+)	NA	NA	HOXB5(+)	NA	NA
DLX3(+)	ALX4(+)	NA	NA	HOXD13(+)	NA	NA
DLX5(+)	E2F2(+)	NA	NA	HOXD4(+)	NA	NA
E2F8(+)	E2F3(+)	NA	NA	IRF4(+)	NA	NA
ELF1(+)	E2F5(+)	NA	NA	ISL2(+)	NA	NA
ETS2(+)	EOMES(+)	NA	NA	KLF9(+)	NA	NA
ETV4(+)	FOXO3(+)	NA	NA	MECOM(+)	NA	NA
GABPB1(+)	GATA1(+)	NA	NA	NFYA(+)	NA	NA
HOXD3(+)	GFI1B(+)	NA	NA	NKX2-5(+)	NA	NA
LEF1(+)	HOXD8(+)	NA	NA	NKX3-2(+)	NA	NA
MXD3(+)	LHX8(+)	NA	NA	NR1H3(+)	NA	NA
MYB(+)	PRDM4(+)	NA	NA	NR2E1(+)	NA	NA
MYBL1(+)	PRDM5(+)	NA	NA	NR4A1(+)	NA	NA
NFATC1(+)	RFX2(+)	NA	NA	OSR1(+)	NA	NA
NFE2L2(+)	SOX11(+)	NA	NA	PITX2(+)	NA	NA
NFIA(+)	SOX8(+)	NA	NA	POU6F1(+)	NA	NA
NFIC(+)	THAP11(+)	NA	NA	PRRX2(+)	NA	NA
NKX6-2(+)	ZBTB10(+)	NA	NA	SIX4(+)	NA	NA
ONECUT2(+)	ZBTB7B(+)	NA	NA	SOX10(+)	NA	NA
RARA(+)	ZNF227(+)	NA	NA	SOX4(+)	NA	NA
REL(+)	BCL6B(+)	NA	NA	SP5(+)	NA	NA
RFXANK(+)	BCLAF1(+)	NA	NA	TBX6(+)	NA	NA
RXRB(+)	CEBPB(+)	NA	NA	TEAD2(+)	NA	NA
SOX9(+)	FOSL1(+)	NA	NA	TWIST2(+)	NA	NA
STAT6(+)	FOXJ3(+)	NA	NA	ZBTB44(+)	NA	NA
TBX3(+)	HOXB7(+)	NA	NA	ZFX(+)	NA	NA
TEF(+)	LMX1A(+)	NA	NA	ZNF197(+)	NA	NA
TP53(+)	MTF1(+)	NA	NA	ZNF205(+)	NA	NA
ZBTB14(+)	POLR3A(+)	NA	NA	ZNF212(+)	NA	NA
ZBTB43(+)	SMAD2(+)	NA	NA	ZNF214(+)	NA	NA
ZNF148(+)	TCF7(+)	NA	NA	ZNF296(+)	NA	NA
ZNF518A(+)	ZBTB5(+)	NA	NA	ZNF341(+)	NA	NA
ARID3A(+)	ZNF140(+)	NA	NA	ZNF397(+)	NA	NA
CHD1(+)	ZNF398(+)	NA	NA	ZNF420(+)	NA	NA
CUX1(+)	DMRT1(+)	NA	NA	ZNF45(+)	NA	NA
FOSB(+)	FOXO6(+)	NA	NA	ZNF628(+)	NA	NA
GLI3(+)	MTF2(+)	NA	NA	ZNF654(+)	NA	NA
HAND1(+)	PKNOX1(+)	NA	NA	AHDC1(+)	NA	NA
IKZF2(+)	PLAGL1(+)	NA	NA	ASCL2(+)	NA	NA
MGA(+)	SHOX2(+)	NA	NA	BARHL2(+)	NA	NA
NR2C2(+)	ZNF385D(+)	NA	NA	BARX2(+)	NA	NA
NR2F2(+)	ZNF536(+)	NA	NA	BRF1(+)	NA	NA
PITX1(+)	ZNF644(+)	NA	NA	CREB3(+)	NA	NA
RARG(+)	ZNF792(+)	NA	NA	DLX1(+)	NA	NA
SREBF2(+)	CEBPA(+)	NA	NA	DLX4(+)	NA	NA
TCF7L2(+)	MSX2(+)	NA	NA	DMRTA2(+)	NA	NA
TFEB(+)	POU2F2(+)	NA	NA	EGR4(+)	NA	NA
THAP1(+)	UNCX(+)	NA	NA	HCFC1(+)	NA	NA
THRA(+)	ZEB1(+)	NA	NA	IRF5(+)	NA	NA
ZBTB17(+)	NA	NA	NA	LMX1B(+)	NA	NA
ZNF333(+)	NA	NA	NA	MAFF(+)	NA	NA
BACH1(+)	NA	NA	NA	MAFK(+)	NA	NA
BATF3(+)	NA	NA	NA	MEF2B(+)	NA	NA
BHLHE41(+)	NA	NA	NA	MEOX1(+)	NA	NA
EN1(+)	NA	NA	NA	NKX2-3(+)	NA	NA
EP300(+)	NA	NA	NA	NR1D2(+)	NA	NA
ETV5(+)	NA	NA	NA	NR2F6(+)	NA	NA
GMEB1(+)	NA	NA	NA	PARP1(+)	NA	NA
IRF8(+)	NA	NA	NA	PAX9(+)	NA	NA
KLF12(+)	NA	NA	NA	PLAGL2(+)	NA	NA
MAX(+)	NA	NA	NA	POU2AF1(+)	NA	NA
MITF(+)	NA	NA	NA	POU2F3(+)	NA	NA
MYC(+)	NA	NA	NA	POU3F2(+)	NA	NA
NR3C1(+)	NA	NA	NA	RELB(+)	NA	NA
SMAD5(+)	NA	NA	NA	SMAD6(+)	NA	NA
SP3(+)	NA	NA	NA	SOX18(+)	NA	NA
STAT1(+)	NA	NA	NA	TBX18(+)	NA	NA
THRB(+)	NA	NA	NA	TBX5(+)	NA	NA
USF2(+)	NA	NA	NA	TEAD1(+)	NA	NA
ZBTB11(+)	NA	NA	NA	VSX1(+)	NA	NA
ZNF200(+)	NA	NA	NA	VSX2(+)	NA	NA
NA	NA	NA	NA	ZBTB38(+)	NA	NA
NA	NA	NA	NA	ZFP57(+)	NA	NA
NA	NA	NA	NA	ZFP62(+)	NA	NA
NA	NA	NA	NA	ZKSCAN2(+)	NA	NA
NA	NA	NA	NA	ZNF213(+)	NA	NA
NA	NA	NA	NA	ZNF283(+)	NA	NA
NA	NA	NA	NA	ZNF419(+)	NA	NA
NA	NA	NA	NA	ZNF445(+)	NA	NA
NA	NA	NA	NA	ZNF470(+)	NA	NA
NA	NA	NA	NA	ZNF527(+)	NA	NA
NA	NA	NA	NA	ZNF629(+)	NA	NA
NA	NA	NA	NA	ZNF784(+)	NA	NA
NA	NA	NA	NA	ATF6B(+)	NA	NA
NA	NA	NA	NA	CARF(+)	NA	NA
NA	NA	NA	NA	CDX1(+)	NA	NA
NA	NA	NA	NA	CERS3(+)	NA	NA
NA	NA	NA	NA	DMRTC2(+)	NA	NA
NA	NA	NA	NA	ESR1(+)	NA	NA
NA	NA	NA	NA	EVX1(+)	NA	NA
NA	NA	NA	NA	HESX1(+)	NA	NA
NA	NA	NA	NA	HOXB9(+)	NA	NA
NA	NA	NA	NA	HSF2(+)	NA	NA
NA	NA	NA	NA	IRX4(+)	NA	NA
NA	NA	NA	NA	ISL1(+)	NA	NA
NA	NA	NA	NA	JDP2(+)	NA	NA
NA	NA	NA	NA	MECP2(+)	NA	NA
NA	NA	NA	NA	MEF2C(+)	NA	NA
NA	NA	NA	NA	NPAS2(+)	NA	NA
NA	NA	NA	NA	OLIG1(+)	NA	NA
NA	NA	NA	NA	OSR2(+)	NA	NA
NA	NA	NA	NA	PDLIM5(+)	NA	NA
NA	NA	NA	NA	PGR(+)	NA	NA
NA	NA	NA	NA	SIX2(+)	NA	NA
NA	NA	NA	NA	SPIC(+)	NA	NA
NA	NA	NA	NA	TWIST1(+)	NA	NA
NA	NA	NA	NA	ZBTB16(+)	NA	NA
NA	NA	NA	NA	ZBTB33(+)	NA	NA
NA	NA	NA	NA	ZFP1(+)	NA	NA
NA	NA	NA	NA	ZFP64(+)	NA	NA
NA	NA	NA	NA	ZIC3(+)	NA	NA
NA	NA	NA	NA	ZNF236(+)	NA	NA
NA	NA	NA	NA	ZNF414(+)	NA	NA
NA	NA	NA	NA	ZNF582(+)	NA	NA
NA	NA	NA	NA	ZNF596(+)	NA	NA
NA	NA	NA	NA	ZNF605(+)	NA	NA
NA	NA	NA	NA	ZNF691(+)	NA	NA
NA	NA	NA	NA	ZSCAN30(+)	NA	NA
NA	NA	NA	NA	BCL3(+)	NA	NA
NA	NA	NA	NA	CXXC1(+)	NA	NA
NA	NA	NA	NA	ESRRB(+)	NA	NA
NA	NA	NA	NA	GTF2B(+)	NA	NA
NA	NA	NA	NA	GTF3C2(+)	NA	NA
NA	NA	NA	NA	HDX(+)	NA	NA
NA	NA	NA	NA	HES2(+)	NA	NA
NA	NA	NA	NA	HIC1(+)	NA	NA
NA	NA	NA	NA	HOXA4(+)	NA	NA
NA	NA	NA	NA	HOXA9(+)	NA	NA
NA	NA	NA	NA	IRX5(+)	NA	NA
NA	NA	NA	NA	IRX6(+)	NA	NA
NA	NA	NA	NA	MLXIPL(+)	NA	NA
NA	NA	NA	NA	NFX1(+)	NA	NA
NA	NA	NA	NA	NR5A2(+)	NA	NA
NA	NA	NA	NA	PAX3(+)	NA	NA
NA	NA	NA	NA	PBX2(+)	NA	NA
NA	NA	NA	NA	RREB1(+)	NA	NA
NA	NA	NA	NA	SCAND1(+)	NA	NA
NA	NA	NA	NA	SIX6(+)	NA	NA
NA	NA	NA	NA	SOX30(+)	NA	NA
NA	NA	NA	NA	SPIB(+)	NA	NA
NA	NA	NA	NA	TBR1(+)	NA	NA
NA	NA	NA	NA	ZBTB12(+)	NA	NA
NA	NA	NA	NA	ZNF135(+)	NA	NA
NA	NA	NA	NA	ZNF175(+)	NA	NA
NA	NA	NA	NA	ZNF189(+)	NA	NA
NA	NA	NA	NA	ZNF250(+)	NA	NA
NA	NA	NA	NA	ZNF383(+)	NA	NA
NA	NA	NA	NA	ZNF404(+)	NA	NA
NA	NA	NA	NA	ZNF444(+)	NA	NA
NA	NA	NA	NA	ZNF516(+)	NA	NA
NA	NA	NA	NA	ZNF529(+)	NA	NA
NA	NA	NA	NA	ZNF583(+)	NA	NA
NA	NA	NA	NA	ZNF674(+)	NA	NA
NA	NA	NA	NA	ZNF689(+)	NA	NA
NA	NA	NA	NA	FOXC1(+)	NA	NA
NA	NA	NA	NA	FOXD2(+)	NA	NA
NA	NA	NA	NA	GLIS3(+)	NA	NA
NA	NA	NA	NA	HOMEZ(+)	NA	NA
NA	NA	NA	NA	NHLH1(+)	NA	NA
NA	NA	NA	NA	POU3F3(+)	NA	NA
NA	NA	NA	NA	PRDM1(+)	NA	NA
NA	NA	NA	NA	RFX8(+)	NA	NA
NA	NA	NA	NA	ZBTB47(+)	NA	NA
NA	NA	NA	NA	ZBTB8B(+)	NA	NA
NA	NA	NA	NA	ZFP92(+)	NA	NA
NA	NA	NA	NA	ZNF182(+)	NA	NA
NA	NA	NA	NA	ZNF436(+)	NA	NA
NA	NA	NA	NA	ZNF48(+)	NA	NA
NA	NA	NA	NA	ZNF567(+)	NA	NA
NA	NA	NA	NA	ZNF653(+)	NA	NA
NA	NA	NA	NA	ZNF793(+)	NA	NA
NA	NA	NA	NA	ASCL1(+)	NA	NA
NA	NA	NA	NA	BHLHA15(+)	NA	NA
NA	NA	NA	NA	HNF1A(+)	NA	NA
NA	NA	NA	NA	RBPJL(+)	NA	NA
NA	NA	NA	NA	TBX20(+)	NA	NA
NA	NA	NA	NA	TFEC(+)	NA	NA
NA	NA	NA	NA	ZFP42(+)	NA	NA
NA	NA	NA	NA	ZNF33B(+)	NA	NA
NA	NA	NA	NA	ZNF772(+)	NA	NA
