# Supplementary material for: Integration of single-cell transcriptome of female early gonadal development in bovine, goats, and pigs
Source: iScience. 2026 May 22;29(6):116074. doi: 10.1016/j.isci.2026.116074 (PMC13224005; doi:10.1016/j.isci.2026.116074)
Supplement: Table S6. Gene Ontology (GO) enrichment analysis of transcription factors in germ cells [file mmc7.xlsx]

## Sheet: Sheet1 (2)
Category	Term	Genes	Count	List Total	Pop Hits	Pop Total	P-Value	Benjamini	Fold Enrichment	Bonferroni	FDR	Fisher Exact
GOTERM_BP_DIRECT	regulation of transcription by RNA polymerase II	0.8299	122	147	1375	19896	4.36e-116	4.73e-113	12.01	4.73e-113	4.47e-113	3.33e-117
GOTERM_BP_DIRECT	cell differentiation	0.2041	30	147	473	19896	8.09e-19	2.2e-16	8.58	8.79e-16	2.08e-16	8.91e-20
GOTERM_BP_DIRECT	positive regulation of miRNA transcription	0.0884	13	147	49	19896	1.1e-15	1.92e-13	35.91	1.21e-12	1.81e-13	2.34e-17
GOTERM_BP_DIRECT	anterior/posterior pattern specification	0.0952	14	147	90	19896	1.05e-13	1.43e-11	21.05	1.15e-10	1.35e-11	4.26e-15
GOTERM_BP_DIRECT	retinoic acid receptor signaling pathway	0.0476	7	147	20	19896	5.01e-09	5.45e-07	47.37	5.45e-06	5.15e-07	7.45e-11
GOTERM_BP_DIRECT	regulation of cell population proliferation	0.0612	9	147	97	19896	5.78e-07	5.23e-05	12.56	0.000628	4.94e-05	4.22e-08
GOTERM_BP_DIRECT	B cell differentiation	0.0476	7	147	46	19896	1.04e-06	8.66e-05	20.6	0.00113	8.18e-05	4.38e-08
GOTERM_BP_DIRECT	response to peptide hormone	0.034	5	147	14	19896	2.63e-06	0.000191	48.34	0.00286	0.00018	3.9e-08
GOTERM_BP_DIRECT	multicellular organism growth	0.0544	8	147	93	19896	5.55e-06	0.000377	11.64	0.00601	0.000356	4.4e-07
GOTERM_BP_DIRECT	negative regulation of apoptotic process	0.0884	13	147	353	19896	1.18e-05	0.000756	4.98	0.0128	0.000714	2.27e-06
GOTERM_BP_DIRECT	anatomical structure development	0.034	5	147	38	19896	0.000169	0.00919	17.81	0.168	0.00868	8.48e-06
GOTERM_BP_DIRECT	odontogenesis of dentin-containing tooth	0.034	5	147	39	19896	0.000187	0.0097	17.35	0.184	0.00916	9.67e-06
GOTERM_BP_DIRECT	cartilage development	0.034	5	147	40	19896	0.000207	0.00979	16.92	0.202	0.00924	1.1e-05
GOTERM_BP_DIRECT	cell surface receptor signaling pathway via JAK-STAT	0.034	5	147	42	19896	0.000251	0.0114	16.11	0.239	0.0107	1.4e-05
GOTERM_BP_DIRECT	transforming growth factor beta receptor signaling pathway	0.0408	6	147	78	19896	0.000273	0.0119	10.41	0.257	0.0112	2.43e-05
GOTERM_BP_DIRECT	in utero embryonic development	0.0544	8	147	187	19896	0.000468	0.0188	5.79	0.399	0.0178	7.68e-05
GOTERM_BP_DIRECT	forebrain radial glial cell differentiation	0.0204	3	147	5	19896	0.000527	0.0205	81.21	0.436	0.0193	3.91e-06
GOTERM_BP_DIRECT	intestinal epithelial cell differentiation	0.0204	3	147	6	19896	0.000787	0.0269	67.67	0.575	0.0254	7.78e-06
GOTERM_BP_DIRECT	tongue development	0.0204	3	147	6	19896	0.000787	0.0269	67.67	0.575	0.0254	7.78e-06
GOTERM_BP_DIRECT	positive regulation of erythrocyte differentiation	0.0272	4	147	25	19896	0.000791	0.0269	21.66	0.577	0.0254	3.21e-05
GOTERM_BP_DIRECT	peripheral nervous system neuron development	0.0204	3	147	7	19896	0.0011	0.0328	58.01	0.696	0.0309	1.35e-05
GOTERM_BP_DIRECT	interleukin-9-mediated signaling pathway	0.0204	3	147	7	19896	0.0011	0.0328	58.01	0.696	0.0309	1.35e-05
GOTERM_BP_DIRECT	regulation of neurogenesis	0.0272	4	147	28	19896	0.00111	0.0328	19.34	0.7	0.0309	5.1e-05
GOTERM_BP_DIRECT	thyroid gland development	0.0272	4	147	28	19896	0.00111	0.0328	19.34	0.7	0.0309	5.1e-05
GOTERM_BP_DIRECT	regulation of cytokine production	0.034	5	147	62	19896	0.00112	0.0328	10.92	0.703	0.0309	9.48e-05
GOTERM_BP_DIRECT	negative regulation of gene expression	0.0476	7	147	165	19896	0.00139	0.0395	5.74	0.778	0.0373	0.000229
GOTERM_BP_DIRECT	T-helper 2 cell differentiation	0.0204	3	147	8	19896	0.00145	0.0395	50.76	0.795	0.0373	2.15e-05
GOTERM_BP_DIRECT	growth hormone receptor signaling pathway via JAK-STAT	0.0204	3	147	8	19896	0.00145	0.0395	50.76	0.795	0.0373	2.15e-05
GOTERM_BP_DIRECT	embryonic skeletal system development	0.0272	4	147	31	19896	0.0015	0.0397	17.46	0.804	0.0375	7.71e-05
GOTERM_BP_DIRECT	BMP signaling pathway	0.034	5	147	71	19896	0.00185	0.046	9.53	0.866	0.0434	0.000181
GOTERM_BP_DIRECT	negative regulation of erythrocyte differentiation	0.0204	3	147	9	19896	0.00186	0.046	45.12	0.868	0.0434	3.21e-05
GOTERM_BP_DIRECT	cellular response to BMP stimulus	0.0204	3	147	9	19896	0.00186	0.046	45.12	0.868	0.0434	3.21e-05
GOTERM_BP_DIRECT	response to xenobiotic stimulus	0.034	5	147	72	19896	0.00194	0.047	9.4	0.879	0.0443	0.000193
GOTERM_BP_DIRECT	embryonic skeletal system morphogenesis	0.0272	4	147	38	19896	0.00271	0.0639	14.25	0.947	0.0603	0.000174
GOTERM_BP_DIRECT	gene expression	0.0408	6	147	131	19896	0.00282	0.0652	6.2	0.954	0.0616	0.00043
GOTERM_BP_DIRECT	somitogenesis	0.0272	4	147	40	19896	0.00314	0.0695	13.53	0.967	0.0656	0.000213
GOTERM_BP_DIRECT	stem cell proliferation	0.0272	4	147	40	19896	0.00314	0.0695	13.53	0.967	0.0656	0.000213
GOTERM_BP_DIRECT	trophoblast giant cell differentiation	0.0204	3	147	12	19896	0.00336	0.0731	33.84	0.974	0.069	8.28e-05
GOTERM_BP_DIRECT	definitive hemopoiesis	0.0204	3	147	13	19896	0.00396	0.0843	31.23	0.987	0.0796	0.000107
GOTERM_BP_DIRECT	defense response	0.034	5	147	92	19896	0.00472	0.098	7.36	0.994	0.0925	0.000604
GOTERM_BP_DIRECT	positive regulation of apoptotic process	0.0476	7	147	212	19896	0.00481	0.098	4.47	0.995	0.0925	0.00102
GOTERM_BP_DIRECT	negative regulation of neuron differentiation	0.0272	4	147	47	19896	0.00496	0.098	11.52	0.995	0.0925	0.000399
GOTERM_BP_DIRECT	erythrocyte differentiation	0.0272	4	147	47	19896	0.00496	0.098	11.52	0.995	0.0925	0.000399
GOTERM_BP_DIRECT	negative regulation of stem cell proliferation	0.0204	3	147	15	19896	0.00527	0.101	27.07	0.997	0.0949	0.000168
GOTERM_BP_DIRECT	embryonic placenta development	0.0204	3	147	15	19896	0.00527	0.101	27.07	0.997	0.0949	0.000168
GOTERM_BP_DIRECT	liver development	0.0272	4	147	49	19896	0.00557	0.104	11.05	0.998	0.0986	0.000468
GOTERM_BP_DIRECT	negative regulation of cell population proliferation	0.0476	7	147	221	19896	0.00587	0.107	4.29	0.998	0.101	0.0013
GOTERM_BP_DIRECT	heart looping	0.0272	4	147	50	19896	0.0059	0.107	10.83	0.998	0.101	0.000506
GOTERM_BP_DIRECT	positive regulation of chondrocyte differentiation	0.0204	3	147	16	19896	0.006	0.107	25.38	0.999	0.101	0.000206
GOTERM_BP_DIRECT	megakaryocyte development	0.0204	3	147	17	19896	0.00677	0.119	23.88	0.999	0.112	0.000249
GOTERM_BP_DIRECT	positive regulation of angiogenesis	0.034	5	147	104	19896	0.00726	0.125	6.51	1.00e+0	0.118	0.00105
GOTERM_BP_DIRECT	cell population proliferation	0.034	5	147	105	19896	0.00751	0.127	6.45	1.00e+0	0.12	0.0011
GOTERM_BP_DIRECT	lactation	0.0204	3	147	19	19896	0.00843	0.139	21.37	1.00e+0	0.131	0.000351
GOTERM_BP_DIRECT	SMAD protein signal transduction	0.0204	3	147	19	19896	0.00843	0.139	21.37	1.00e+0	0.131	0.000351
GOTERM_BP_DIRECT	fat cell differentiation	0.0272	4	147	58	19896	0.0089	0.143	9.33	1.00e+0	0.135	0.00089
GOTERM_BP_DIRECT	developmental growth	0.0204	3	147	20	19896	0.00932	0.143	20.3	1.00e+0	0.135	0.000411
GOTERM_BP_DIRECT	response to estrogen	0.0204	3	147	20	19896	0.00932	0.143	20.3	1.00e+0	0.135	0.000411
GOTERM_BP_DIRECT	macrophage differentiation	0.0204	3	147	20	19896	0.00932	0.143	20.3	1.00e+0	0.135	0.000411
GOTERM_BP_DIRECT	negative regulation of miRNA transcription	0.0204	3	147	20	19896	0.00932	0.143	20.3	1.00e+0	0.135	0.000411
GOTERM_BP_DIRECT	circadian regulation of gene expression	0.0272	4	147	61	19896	0.0102	0.151	8.88	1.00e+0	0.142	0.00108
GOTERM_BP_DIRECT	aortic valve morphogenesis	0.0204	3	147	21	19896	0.0102	0.151	19.34	1.00e+0	0.142	0.000477
GOTERM_BP_DIRECT	embryonic organ development	0.0204	3	147	21	19896	0.0102	0.151	19.34	1.00e+0	0.142	0.000477
GOTERM_BP_DIRECT	B cell proliferation	0.0204	3	147	23	19896	0.0122	0.177	17.65	1.00e+0	0.167	0.000628
GOTERM_BP_DIRECT	anatomical structure morphogenesis	0.0272	4	147	66	19896	0.0126	0.181	8.2	1.00e+0	0.171	0.00145
GOTERM_BP_DIRECT	proximal/distal pattern formation	0.0204	3	147	24	19896	0.0133	0.185	16.92	1.00e+0	0.175	0.000714
GOTERM_BP_DIRECT	embryonic hindlimb morphogenesis	0.0204	3	147	24	19896	0.0133	0.185	16.92	1.00e+0	0.175	0.000714
GOTERM_BP_DIRECT	osteoblast differentiation	0.0272	4	147	69	19896	0.0143	0.189	7.85	1.00e+0	0.179	0.0017
GOTERM_BP_DIRECT	response to retinoic acid	0.0204	3	147	25	19896	0.0144	0.189	16.24	1.00e+0	0.179	0.000807
GOTERM_BP_DIRECT	negative regulation of endothelial cell apoptotic process	0.0204	3	147	25	19896	0.0144	0.189	16.24	1.00e+0	0.179	0.000807
GOTERM_BP_DIRECT	mammary gland development	0.0204	3	147	25	19896	0.0144	0.189	16.24	1.00e+0	0.179	0.000807
GOTERM_BP_DIRECT	female courtship behavior	0.0136	2	147	2	19896	0.0146	0.189	135.35	1.00e+0	0.179	5.42e-05
GOTERM_BP_DIRECT	visceral serous pericardium development	0.0136	2	147	2	19896	0.0146	0.189	135.35	1.00e+0	0.179	5.42e-05
GOTERM_BP_DIRECT	embryonic forelimb morphogenesis	0.0204	3	147	27	19896	0.0166	0.21	15.04	1.00e+0	0.199	0.00101
GOTERM_BP_DIRECT	cell fate specification	0.0204	3	147	27	19896	0.0166	0.21	15.04	1.00e+0	0.199	0.00101
GOTERM_BP_DIRECT	heart development	0.034	5	147	135	19896	0.0176	0.218	5.01	1.00e+0	0.206	0.00329
GOTERM_BP_DIRECT	positive regulation of blood vessel endothelial cell migration	0.0204	3	147	28	19896	0.0178	0.218	14.5	1.00e+0	0.206	0.00113
GOTERM_BP_DIRECT	ureteric bud development	0.0204	3	147	28	19896	0.0178	0.218	14.5	1.00e+0	0.206	0.00113
GOTERM_BP_DIRECT	negative regulation of Notch signaling pathway	0.0204	3	147	30	19896	0.0203	0.246	13.53	1.00e+0	0.232	0.00139
GOTERM_BP_DIRECT	negative regulation of cell growth	0.0272	4	147	81	19896	0.0218	0.25	6.68	1.00e+0	0.236	0.00306
GOTERM_BP_DIRECT	isotype switching to IgE isotypes	0.0136	2	147	3	19896	0.0219	0.25	90.23	1.00e+0	0.236	0.000162
GOTERM_BP_DIRECT	thyroid hormone receptor signaling pathway	0.0136	2	147	3	19896	0.0219	0.25	90.23	1.00e+0	0.236	0.000162
GOTERM_BP_DIRECT	trachea cartilage development	0.0136	2	147	3	19896	0.0219	0.25	90.23	1.00e+0	0.236	0.000162
GOTERM_BP_DIRECT	immune system development	0.0136	2	147	3	19896	0.0219	0.25	90.23	1.00e+0	0.236	0.000162
GOTERM_BP_DIRECT	response to hypoxia	0.0272	4	147	84	19896	0.0239	0.271	6.45	1.00e+0	0.256	0.00349
GOTERM_BP_DIRECT	neuroblast proliferation	0.0204	3	147	34	19896	0.0257	0.288	11.94	1.00e+0	0.272	0.002
GOTERM_BP_DIRECT	osteoclast differentiation	0.0204	3	147	35	19896	0.0272	0.298	11.6	1.00e+0	0.281	0.00217
GOTERM_BP_DIRECT	positive regulation of epithelial to mesenchymal transition	0.0204	3	147	36	19896	0.0286	0.298	11.28	1.00e+0	0.281	0.00236
GOTERM_BP_DIRECT	interleukin-7-mediated signaling pathway	0.0136	2	147	4	19896	0.029	0.298	67.67	1.00e+0	0.281	0.000322
GOTERM_BP_DIRECT	negative regulation of hematopoietic progenitor cell differentiation	0.0136	2	147	4	19896	0.029	0.298	67.67	1.00e+0	0.281	0.000322
GOTERM_BP_DIRECT	cardiac right ventricle formation	0.0136	2	147	4	19896	0.029	0.298	67.67	1.00e+0	0.281	0.000322
GOTERM_BP_DIRECT	enucleate erythrocyte differentiation	0.0136	2	147	4	19896	0.029	0.298	67.67	1.00e+0	0.281	0.000322
GOTERM_BP_DIRECT	myoblast fate commitment	0.0136	2	147	4	19896	0.029	0.298	67.67	1.00e+0	0.281	0.000322
GOTERM_BP_DIRECT	cartilage morphogenesis	0.0136	2	147	4	19896	0.029	0.298	67.67	1.00e+0	0.281	0.000322
GOTERM_BP_DIRECT	negative regulation of megakaryocyte differentiation	0.0136	2	147	4	19896	0.029	0.298	67.67	1.00e+0	0.281	0.000322
GOTERM_BP_DIRECT	blood vessel development	0.0204	3	147	37	19896	0.0301	0.3	10.97	1.00e+0	0.284	0.00255
GOTERM_BP_DIRECT	skeletal muscle tissue development	0.0204	3	147	37	19896	0.0301	0.3	10.97	1.00e+0	0.284	0.00255
GOTERM_BP_DIRECT	cellular response to UV	0.0204	3	147	37	19896	0.0301	0.3	10.97	1.00e+0	0.284	0.00255
GOTERM_BP_DIRECT	angiogenesis	0.034	5	147	161	19896	0.031	0.306	4.2	1.00e+0	0.289	0.00693
GOTERM_BP_DIRECT	skeletal muscle cell differentiation	0.0204	3	147	39	19896	0.0332	0.325	10.41	1.00e+0	0.307	0.00297
GOTERM_BP_DIRECT	positive regulation of interleukin-5 production	0.0136	2	147	5	19896	0.0362	0.333	54.14	1.00e+0	0.314	0.000534
GOTERM_BP_DIRECT	regulation of epithelial cell differentiation	0.0136	2	147	5	19896	0.0362	0.333	54.14	1.00e+0	0.314	0.000534
GOTERM_BP_DIRECT	regulation of tissue remodeling	0.0136	2	147	5	19896	0.0362	0.333	54.14	1.00e+0	0.314	0.000534
GOTERM_BP_DIRECT	negative regulation of glial cell proliferation	0.0136	2	147	5	19896	0.0362	0.333	54.14	1.00e+0	0.314	0.000534
GOTERM_BP_DIRECT	interleukin-4-mediated signaling pathway	0.0136	2	147	5	19896	0.0362	0.333	54.14	1.00e+0	0.314	0.000534
GOTERM_BP_DIRECT	cellular response to gonadotropin stimulus	0.0136	2	147	5	19896	0.0362	0.333	54.14	1.00e+0	0.314	0.000534
GOTERM_BP_DIRECT	interleukin-2-mediated signaling pathway	0.0136	2	147	5	19896	0.0362	0.333	54.14	1.00e+0	0.314	0.000534
GOTERM_BP_DIRECT	cellular response to xenobiotic stimulus	0.0204	3	147	42	19896	0.038	0.347	9.67	1.00e+0	0.328	0.00367
GOTERM_BP_DIRECT	cell morphogenesis	0.0272	4	147	102	19896	0.0393	0.356	5.31	1.00e+0	0.336	0.00695
GOTERM_BP_DIRECT	rhythmic process	0.0204	3	147	44	19896	0.0414	0.37	9.23	1.00e+0	0.349	0.00419
GOTERM_BP_DIRECT	chromatin remodeling	0.034	5	147	178	19896	0.0424	0.37	3.8	1.00e+0	0.349	0.0105
GOTERM_BP_DIRECT	negative regulation of type 2 immune response	0.0136	2	147	6	19896	0.0432	0.37	45.12	1.00e+0	0.349	0.000798
GOTERM_BP_DIRECT	glandular epithelial cell development	0.0136	2	147	6	19896	0.0432	0.37	45.12	1.00e+0	0.349	0.000798
GOTERM_BP_DIRECT	type I pneumocyte differentiation	0.0136	2	147	6	19896	0.0432	0.37	45.12	1.00e+0	0.349	0.000798
GOTERM_BP_DIRECT	positive regulation of interleukin-13 production	0.0136	2	147	6	19896	0.0432	0.37	45.12	1.00e+0	0.349	0.000798
GOTERM_BP_DIRECT	cellular response to corticotropin-releasing hormone stimulus	0.0136	2	147	6	19896	0.0432	0.37	45.12	1.00e+0	0.349	0.000798
GOTERM_BP_DIRECT	embryonic digit morphogenesis	0.0204	3	147	47	19896	0.0466	0.396	8.64	1.00e+0	0.374	0.00505
GOTERM_BP_DIRECT	chondrocyte differentiation	0.0204	3	147	48	19896	0.0484	0.399	8.46	1.00e+0	0.376	0.00536
GOTERM_BP_DIRECT	nervous system development	0.034	5	147	188	19896	0.0498	0.399	3.6	1.00e+0	0.376	0.013
GOTERM_BP_DIRECT	ossification	0.0204	3	147	49	19896	0.0503	0.399	8.29	1.00e+0	0.376	0.00568
GOTERM_BP_DIRECT	neutrophil differentiation	0.0136	2	147	7	19896	0.0503	0.399	38.67	1.00e+0	0.376	0.00111
GOTERM_BP_DIRECT	negative regulation of stress-activated MAPK cascade	0.0136	2	147	7	19896	0.0503	0.399	38.67	1.00e+0	0.376	0.00111
GOTERM_BP_DIRECT	anatomical structure formation involved in morphogenesis	0.0136	2	147	7	19896	0.0503	0.399	38.67	1.00e+0	0.376	0.00111
GOTERM_BP_DIRECT	megakaryocyte differentiation	0.0136	2	147	7	19896	0.0503	0.399	38.67	1.00e+0	0.376	0.00111
GOTERM_BP_DIRECT	positive regulation of gamma-delta T cell differentiation	0.0136	2	147	7	19896	0.0503	0.399	38.67	1.00e+0	0.376	0.00111
GOTERM_BP_DIRECT	negative regulation of monocyte differentiation	0.0136	2	147	7	19896	0.0503	0.399	38.67	1.00e+0	0.376	0.00111
GOTERM_BP_DIRECT	DNA damage response	0.034	5	147	196	19896	0.0566	0.435	3.45	1.00e+0	0.411	0.0153
GOTERM_BP_DIRECT	lens fiber cell differentiation	0.0136	2	147	8	19896	0.0572	0.435	33.84	1.00e+0	0.411	0.00147
GOTERM_BP_DIRECT	type II interferon-mediated signaling pathway	0.0136	2	147	8	19896	0.0572	0.435	33.84	1.00e+0	0.411	0.00147
GOTERM_BP_DIRECT	cardiac septum morphogenesis	0.0136	2	147	8	19896	0.0572	0.435	33.84	1.00e+0	0.411	0.00147
GOTERM_BP_DIRECT	thymocyte apoptotic process	0.0136	2	147	8	19896	0.0572	0.435	33.84	1.00e+0	0.411	0.00147
GOTERM_BP_DIRECT	negative regulation of neuroblast proliferation	0.0136	2	147	8	19896	0.0572	0.435	33.84	1.00e+0	0.411	0.00147
GOTERM_BP_DIRECT	negative regulation of canonical Wnt signaling pathway	0.0272	4	147	121	19896	0.0597	0.448	4.47	1.00e+0	0.423	0.0125
GOTERM_BP_DIRECT	positive regulation of neuron differentiation	0.0204	3	147	54	19896	0.0597	0.448	7.52	1.00e+0	0.423	0.00744
GOTERM_BP_DIRECT	embryonic camera-type eye development	0.0136	2	147	9	19896	0.0642	0.471	30.08	1.00e+0	0.445	0.00189
GOTERM_BP_DIRECT	norepinephrine biosynthetic process	0.0136	2	147	9	19896	0.0642	0.471	30.08	1.00e+0	0.445	0.00189
GOTERM_BP_DIRECT	blood circulation	0.0136	2	147	9	19896	0.0642	0.471	30.08	1.00e+0	0.445	0.00189
GOTERM_BP_DIRECT	cellular response to insulin stimulus	0.0204	3	147	57	19896	0.0657	0.479	7.12	1.00e+0	0.452	0.00864
GOTERM_BP_DIRECT	lung development	0.0204	3	147	58	19896	0.0677	0.488	7	1.00e+0	0.46	0.00906
GOTERM_BP_DIRECT	positive regulation of osteoblast differentiation	0.0204	3	147	58	19896	0.0677	0.488	7	1.00e+0	0.46	0.00906
GOTERM_BP_DIRECT	negative regulation of transforming growth factor beta receptor signaling pathway	0.0204	3	147	59	19896	0.0698	0.492	6.88	1.00e+0	0.464	0.0095
GOTERM_BP_DIRECT	cell fate determination	0.0136	2	147	10	19896	0.071	0.492	27.07	1.00e+0	0.464	0.00235
GOTERM_BP_DIRECT	sympathetic nervous system development	0.0136	2	147	10	19896	0.071	0.492	27.07	1.00e+0	0.464	0.00235
GOTERM_BP_DIRECT	interleukin-15-mediated signaling pathway	0.0136	2	147	10	19896	0.071	0.492	27.07	1.00e+0	0.464	0.00235
GOTERM_BP_DIRECT	growth plate cartilage development	0.0136	2	147	10	19896	0.071	0.492	27.07	1.00e+0	0.464	0.00235
GOTERM_BP_DIRECT	positive regulation of chondrocyte proliferation	0.0136	2	147	10	19896	0.071	0.492	27.07	1.00e+0	0.464	0.00235
GOTERM_BP_DIRECT	cellular response to hypoxia	0.0204	3	147	60	19896	0.0718	0.494	6.77	1.00e+0	0.466	0.00994
GOTERM_BP_DIRECT	granulocyte differentiation	0.0136	2	147	11	19896	0.0778	0.526	24.61	1.00e+0	0.496	0.00285
GOTERM_BP_DIRECT	negative regulation of interferon-beta production	0.0136	2	147	11	19896	0.0778	0.526	24.61	1.00e+0	0.496	0.00285
GOTERM_BP_DIRECT	regulation of heart contraction	0.0136	2	147	11	19896	0.0778	0.526	24.61	1.00e+0	0.496	0.00285
GOTERM_BP_DIRECT	Wnt signaling pathway	0.0272	4	147	140	19896	0.0841	0.561	3.87	1.00e+0	0.529	0.0202
GOTERM_BP_DIRECT	astrocyte differentiation	0.0136	2	147	12	19896	0.0846	0.561	22.56	1.00e+0	0.529	0.00341
GOTERM_BP_DIRECT	regulation of glycolytic process	0.0136	2	147	12	19896	0.0846	0.561	22.56	1.00e+0	0.529	0.00341
GOTERM_BP_DIRECT	cellular response to oxidative stress	0.0204	3	147	67	19896	0.0869	0.572	6.06	1.00e+0	0.54	0.0134
GOTERM_BP_DIRECT	positive regulation of inflammatory response	0.0204	3	147	68	19896	0.0891	0.583	5.97	1.00e+0	0.551	0.014
GOTERM_BP_DIRECT	negative regulation of angiogenesis	0.0204	3	147	69	19896	0.0913	0.584	5.88	1.00e+0	0.551	0.0145
GOTERM_BP_DIRECT	positive regulation of autophagy	0.0204	3	147	69	19896	0.0913	0.584	5.88	1.00e+0	0.551	0.0145
GOTERM_BP_DIRECT	positive regulation of vascular endothelial cell proliferation	0.0136	2	147	13	19896	0.0913	0.584	20.82	1.00e+0	0.551	0.00401
GOTERM_BP_DIRECT	glial cell proliferation	0.0136	2	147	13	19896	0.0913	0.584	20.82	1.00e+0	0.551	0.00401
GOTERM_BP_DIRECT	epithelial cell differentiation	0.0204	3	147	70	19896	0.0936	0.595	5.8	1.00e+0	0.561	0.0151
GOTERM_BP_DIRECT	negative regulation of gene expression via chromosomal CpG island methylation	0.0136	2	147	14	19896	0.098	0.609	19.34	1.00e+0	0.575	0.00465
GOTERM_BP_DIRECT	camera-type eye morphogenesis	0.0136	2	147	14	19896	0.098	0.609	19.34	1.00e+0	0.575	0.00465
GOTERM_BP_DIRECT	natural killer cell differentiation	0.0136	2	147	14	19896	0.098	0.609	19.34	1.00e+0	0.575	0.00465
GOTERM_BP_DIRECT	adrenal gland development	0.0136	2	147	14	19896	0.098	0.609	19.34	1.00e+0	0.575	0.00465
