# Supplementary material for: Integration of single-cell transcriptome of female early gonadal development in bovine, goats, and pigs
Source: iScience. 2026 May 22;29(6):116074. doi: 10.1016/j.isci.2026.116074 (PMC13224005; doi:10.1016/j.isci.2026.116074)
Supplement: Table S7. Transcription factor analysis in germ cells [file mmc8.csv]

	avg.exp	pct.exp	features.plot	id	avg.exp.scaled
YBX1	4.82807973157183	55.5555555555556	YBX1	Bovine	1.76268756901697
RXRA	0.178704313503844	9.08152734778122	RXRA	Bovine	0.164415795787123
ZSCAN12	0.19540104890663	9.73512211902305	ZSCAN12	Bovine	0.178481734860058
SREBF1	0.187199777076948	11.0423116615067	SREBF1	Bovine	0.171597405658849
ZNF263	0.169103367785635	12.1775025799794	ZNF263	Bovine	0.156237102691644
ZNF599	0.164943306349333	7.25834193326453	ZNF599	Bovine	0.152672421755704
STAT2	0.119134645899624	6.94874441004472	STAT2	Bovine	0.112555749079124
ZNF341	0.112559812635328	6.81114551083591	ZNF341	Bovine	0.106663497779604
ZNF513	0.124023008485086	9.76952184382525	ZNF513	Bovine	0.116914221444449
ZNF181	0.126678105991992	8.53113175094599	ZNF181	Bovine	0.119273574022604
ZBTB24	0.144326431440633	9.87272101823185	ZBTB24	Bovine	0.134816194423658
ZKSCAN7	0.150895221679803	7.60233918128655	ZKSCAN7	Bovine	0.140540093171892
ZNF23	0.161133045682603	9.52872377020984	ZNF23	Bovine	0.149396291914678
SKI	0.167070556786352	9.83832129342965	SKI	Bovine	0.154496811447956
TRERF1	0.167662024243958	6.84554523563811	TRERF1	Bovine	0.155003479727711
TBP	0.331568929707179	15.5486756105951	TBP	Bovine	0.286357893393929
TFCP2L1	0.287984188443859	17.1310629514964	TFCP2L1	Bovine	0.253078351553906
THRB	0.359629164821826	10.6295149638803	THRB	Bovine	0.307211989640811
ZNF655	0.269061123254195	13.0030959752322	ZNF655	Bovine	0.23827735404525
ZNF580	0.244031071877908	14.1726866185071	ZNF580	Bovine	0.218356971398875
SP2	0.201487468761761	11.1799105607155	SP2	Bovine	0.183560346478542
ZNF76	0.179128799642403	8.42793257653939	ZNF76	Bovine	0.164775860408133
ZNF484	0.224782477146445	12.3151014791882	ZNF484	Bovine	0.202763258552957
RXRB	0.234028211435873	14.8950808393533	RXRB	Bovine	0.210283787001346
ZBTB25	0.281833119700463	11.4551083591331	ZBTB25	Bovine	0.248291178184876
ZNF367	0.270877683528884	14.1382868937049	ZNF367	Bovine	0.239707751171013
TFAP2D	0.0865319434081251	3.64637082903337	TFAP2D	Bovine	0.0829909205657616
ZNF536	0.0902844054159556	3.71517027863777	ZNF536	Bovine	0.0864385846066822
TP73	0.0573240156498258	2.2703818369453	TP73	Bovine	0.0557412026285491
STAT4	0.0709708273557949	3.09597523219814	STAT4	Bovine	0.0685655523978949
ZNF74	0.0626821343500317	3.47437220502236	ZNF74	Bovine	0.0607960276903444
ZFP42	0.0732412978364544	6.74234606123151	ZFP42	Bovine	0.0706833198543518
ZNF10	0.0758827307635798	4.67836257309941	ZNF10	Bovine	0.0731414695209557
ZNF565	0.0806153274075197	4.23116615067079	ZNF565	Bovine	0.0775306264911427
ZBTB20	0.0884803324572776	5.19435844513244	ZBTB20	Bovine	0.084782533047168
ZFHX2	0.0862679056583816	5.88235294117647	ZFHX2	Bovine	0.0827478813818657
ZNF227	0.0888244037082011	7.01754385964912	ZNF227	Bovine	0.0850985855023641
RFX2	0.0884119785291529	3.92156862745098	RFX2	Bovine	0.0847197334977349
ZNF502	0.0769432919575117	5.46955624355005	ZNF502	Bovine	0.0741267430809506
ZNF112	0.0330356200086195	1.99518403852769	ZNF112	Bovine	0.0325016716423488
RFX8	0.0423652685311961	1.89198486412109	RFX8	Bovine	0.0414924275197671
ZNF582	0.0421204684989448	3.81836945304438	ZNF582	Bovine	0.0412575494114377
ZBTB7B	0.0339246311434845	2.2359821121431	ZBTB7B	Bovine	0.0333618828526893
VDR	0.0433762732274186	3.30237358101135	VDR	Bovine	0.0424618714850538
RORC	0.05065378547325	2.44238046095631	RORC	Bovine	0.0494126232332535
RUNX2	0.0446533374195478	1.89198486412109	RUNX2	Bovine	0.0436850958539558
ZNF300	0.0356182986315138	2.1327829377365	ZNF300	Bovine	0.0349986383331086
ZNF41	0.0646130356607002	5.77915376676987	ZNF41	Bovine	0.0626113863374821
SPI1	0.0468049646359703	4.437564499484	SPI1	Bovine	0.0457426343412185
STAT5A	0.0557481704292148	3.09597523219814	STAT5A	Bovine	0.0542496818720575
ZNF133	0.0542427921082978	4.09356725146199	ZNF133	Bovine	0.0528227766359076
ZNF445	0.0437310914949108	4.19676642586859	ZNF445	Bovine	0.0428018810858131
RUNX3	0.0552909538549294	2.30478156174751	RUNX3	Bovine	0.0538165145506423
ZNF782	0.0530738135349325	3.88716890264878	ZNF782	Bovine	0.0517133290188383
ZSCAN20	0.0179708978368677	1.47918816649467	ZSCAN20	Bovine	0.0178113301331242
TBX2	0.0274311931892428	2.47678018575851	TBX2	Bovine	0.0270616998800353
ZNF629	0.0172166062142306	1.58238734090127	ZNF629	Bovine	0.0170700798496266
TBX5	0.00178637357543032	0.137598899208806	TBX5	Bovine	0.00178477990779639
ZFP57	0.0108311534218161	1.13519091847265	ZFP57	Bovine	0.010772916616729
ZSCAN29	0.022433866268791	1.96078431372549	ZSCAN29	Bovine	0.0221859283773476
VSX2	0.0193251078159421	1.03199174406605	VSX2	Bovine	0.0191407492992782
VSX1	0.0130158876400342	0.619195046439629	VSX1	Bovine	0.0129319088948253
ZNF77	0.0119506218862765	1.41038871689026	ZNF77	Bovine	0.0118797770723824
VAX1	0.00307612809258249	0.412796697626419	VAX1	Bovine	0.00307140649091778
STAT6	0.00220555967795178	0.206398348813209	STAT6	Bovine	0.00220313100161011
ZNF529	0.0048348554122754	0.65359477124183	ZNF529	Bovine	0.00482320503567987
TAL1	0.00275113145238434	0.240798073615411	TAL1	Bovine	0.00274735401681204
SHOX	0.000298816233514607	0.0343997248022016	SHOX	Bovine	0.000298771596835789
ZFY	0	0	ZFY	Bovine	0
TFF1	0	0	TFF1	Bovine	0
SOX10	0.000288129029250369	0.0343997248022016	SOX10	Bovine	0.000288087528053229
ZNF316	0.000535617731017929	0.0687994496044032	ZNF316	Bovine	0.000535474339040944
SIX2	0.0036864618908561	0.206398348813209	SIX2	Bovine	0.00367968354385738
ZIC1	0	0	ZIC1	Bovine	0
ZSCAN9	0	0	ZSCAN9	Bovine	0
ZBTB26	0.0127994877332858	0.997592019263846	ZBTB26	Bovine	0.0127182666150775
ZNF219	0.0023833397785711	0.275197798417613	ZNF219	Bovine	0.00238050412897165
RELB	0.0133046828953938	1.16959064327485	RELB	Bovine	0.0132169528918259
ZNF169	0.00688511439312745	0.584795321637427	ZNF169	Bovine	0.00686152023012134
TEF	0.00881258887358436	0.825593395252838	TEF	Bovine	0.00877398464858501
SP6	0	0	SP6	Bovine	0
ZIC4	0.00139587244154388	0.0687994496044032	ZIC4	Bovine	0.00139489911725977
ZNF354C	0.0367812534505008	3.19917440660475	ZNF354C	Bovine	0.0361209652896956
SOX8	0.0094111489491047	0.825593395252838	SOX8	Bovine	0.00936713998795836
ZFP37	0.0194489057421335	2.57997936016512	ZFP37	Bovine	0.0192621927996566
ZNF235	0.0227646609772161	1.47918816649467	ZNF235	Bovine	0.0225094125837978
ZNF281	0.0577201809392443	6.19195046439629	ZNF281	Bovine	0.0561158191918251
TFEB	0.012423699769048	0.550395596835225	TFEB	Bovine	0.0123471589061893
ZKSCAN2	0.0332492222602325	1.68558651530788	ZKSCAN2	Bovine	0.0327084216973309
ZNF628	0.022770549334714	1.78878568971448	ZNF628	Bovine	0.0225151698618619
SIX1	0.0102564067251113	0.722394220846233	SIX1	Bovine	0.0102041666787935
RFXAP	0.10604065946501	6.81114551083591	RFXAP	Bovine	0.100786665051005
SRF	0.130964305594601	8.01513587891297	SRF	Bovine	0.123070636595814
ZBTB17	0.114504412754207	7.18954248366013	ZBTB17	Bovine	0.108409833238556
ZNF526	0.141355214055316	10.6295149638803	ZNF526	Bovine	0.132216340620947
ZBTB8A	0.149748653028934	9.39112487100103	ZBTB8A	Bovine	0.139543355903341
ZNF200	0.167422437426682	10.4919160646715	ZNF200	Bovine	0.154798273601723
TCFL5	0.0720166300201953	7.87753697970416	TCFL5	Bovine	0.0695415756068241
ZNF274	0.11765507619993	6.94874441004472	ZNF274	Bovine	0.111232808526538
ZBTB41	0.117455243218951	7.80873753009976	ZBTB41	Bovine	0.11105399589275
ZNF184	0.122727688280269	8.53113175094599	ZNF184	Bovine	0.115761160403722
ZNF407	0.034469620442594	3.16477468180255	ZNF407	Bovine	0.0338888513562068
TEAD4	0.0455899735356498	2.78637770897833	TEAD4	Bovine	0.04458129408493
ZNF569	0.0670793138761587	4.3343653250774	ZNF569	Bovine	0.0649253030866872
RBAK	0.0930665143252618	6.26074991400069	RBAK	Bovine	0.0889870621692277
ZNF692	0.0898418098191884	5.84795321637427	ZNF692	Bovine	0.0860325571026279
ZNF182	0.064175186040973	4.05916752665979	ZNF182	Bovine	0.0622000259011194
SIRT6	0.0731259697754638	4.88476092191262	SIRT6	Bovine	0.0705758563621137
SMAD3	0.0827132503128257	3.78396972824217	SMAD3	Bovine	0.0794701594724695
ZNF304	0.111208381639357	6.19195046439629	ZNF304	Bovine	0.105448055301542
ZNF691	0.109510763857332	9.25352597179223	ZNF691	Bovine	0.103919164882282
ZNF354B	0.0888996361536929	3.85276917784658	ZNF354B	Bovine	0.0851676782286642
UNC5C	0.0774728547235633	3.61197110423117	UNC5C	Bovine	0.0746183498464612
ZNF384	0.0767041060869412	4.88476092191262	ZNF384	Bovine	0.0739046214172362
RFX5	0.0902380336284256	5.91675266597867	RFX5	Bovine	0.0863960518753454
ZNF180	0.0815699227170805	3.99036807705538	ZNF180	Bovine	0.0784136177811152
ZSCAN16	0.0841627712175529	5.53835569315445	ZSCAN16	Bovine	0.08080804969465
ZNF555	0.0565199766670164	3.64637082903337	ZNF555	Bovine	0.0549804662407097
SHOX2	0.0522476429200221	2.61437908496732	SHOX2	Bovine	0.0509284886280413
SMAD9	0.0665212603181563	3.92156862745098	SMAD9	Bovine	0.0644021933936381
ZNF621	0.0185737748041816	1.44478844169247	ZNF621	Bovine	0.0184033888225541
TEAD3	0.0389569363242123	3.33677330581355	TEAD3	Bovine	0.0382172640244556
TBX6	0.0349275368552229	2.44238046095631	TBX6	Bovine	0.0343314115660612
ZNF135	0.0227348560526476	1.44478844169247	ZNF135	Bovine	0.0224802706316022
ZNF624	0.0214796386557156	2.61437908496732	ZNF624	Bovine	0.0212522022875648
ZFP1	0.0586303617270336	4.64396284829721	ZFP1	Bovine	0.0569759610497601
ZNF189	0.0455172041480973	3.06157550739594	ZNF189	Bovine	0.0445116951773672
VAX2	0.0130468876793093	0.65359477124183	VAX2	Bovine	0.01296251015719
ZIC5	0	0	ZIC5	Bovine	0
ZNF37A	0	0	ZNF37A	Bovine	0
ZBTB14	0.0122461022742836	1.41038871689026	ZBTB14	Bovine	0.0121717253663196
ZNF391	0.0057239721711277	0.481596147230822	ZNF391	Bovine	0.00570765248841129
ZFP69B	0.00173604504326473	0.240798073615411	ZFP69B	Bovine	0.0017345398588621
ZNF461	0.00593623735555571	0.825593395252838	ZNF461	Bovine	0.00591868731845918
ZNF577	0	0	ZNF577	Bovine	0
ZNF317	0.02552402575085	2.78637770897833	ZNF317	Bovine	0.0252037265843332
ZNF664	0.00180956442550279	0.206398348813209	ZNF664	Bovine	0.00180792913627471
ZNF449	0.00189828965794447	0.275197798417613	ZNF449	Bovine	0.00189649018305491
SALL1	0.0552889866439412	4.95356037151703	SALL1	Bovine	0.0538146504080429
ZIC2	0.0284650993962182	1.54798761609907	ZIC2	Bovine	0.028067496036062
THRA	0.227048504562466	12.3151014791882	THRA	Bovine	0.204611695968199
ZNF483	0.169962058441826	8.90952872377021	ZNF483	Bovine	0.156971319601644
ZSCAN26	0.177494590301415	9.11592707258342	ZSCAN26	Bovine	0.163388952674031
THAP1	0.090044404279282	6.87994496044032	THAP1	Bovine	0.0862184332821887
ZNF583	0.0856586074830492	5.88235294117647	ZNF583	Bovine	0.0821868143405735
SIX4	0.108150509464141	5.64155486756106	SIX4	Bovine	0.102692417966382
TFAP4	0.114747518070196	9.80392156862745	TFAP4	Bovine	0.108627938077755
ZNF398	0.105172715347602	5.74475404196766	ZNF398	Bovine	0.100001626237592
ZNF787	0.0780925195012098	5.77915376676987	ZNF787	Bovine	0.0751932939443076
SNAI2	0.213484513017241	13.312693498452	SNAI2	Bovine	0.193495983859357
ZNF24	0.396357314156063	26.625386996904	ZNF24	Bovine	0.333866927288295
VEZF1	0.179671070214979	8.84072927416581	VEZF1	Bovine	0.165235645563338
SATB2	0.234821159892118	8.7375300997592	SATB2	Bovine	0.210926149790036
WT1	0.273095765726499	12.1431028551772	WT1	Bovine	0.241451545124782
TFAP2A	0.0470734958697357	2.37358101135191	TFAP2A	Bovine	0.0459991260529416
SOX9	0.00234706476801214	0.240798073615411	SOX9	Bovine	0.00234431471369601
TBX3	0.0613691924835235	4.88476092191262	TBX3	Bovine	0.0595597656310048
ZNF793	0.0182747048154913	1.99518403852769	ZNF793	Bovine	0.0181097292854486
RXRG	0.0053063561457725	0.137598899208806	RXRG	Bovine	0.00529232704505233
XBP1	0.100857289775332	7.39594083247334	XBP1	Bovine	0.0960892306066408
TAF6	0.320414080365936	21.2246302029584	TAF6	Bovine	0.277945384652507
ZNF318	0.201196965880322	13.1062951496388	ZNF318	Bovine	0.18331853121669
ZBTB38	0.345597030971421	15.1014791881665	ZBTB38	Bovine	0.296837803762219
ZKSCAN1	0.106364471826216	6.70794633642931	ZKSCAN1	Bovine	0.101079389343621
REL	0.275086597235512	13.656690746474	REL	Bovine	0.243014095704373
SP4	0.269859648811585	13.1750945992432	SP4	Bovine	0.238906381616733
STAT1	0.25032749662696	16.9246646026832	STAT1	Bovine	0.223405514300479
ZNF205	0.222282056375537	15.6518747850017	ZNF205	Bovine	0.200719649480232
ZNF639	0.22992598338956	10.4231166150671	ZNF639	Bovine	0.206953991467623
ZBTB7A	0.193735825586401	11.7647058823529	ZBTB7A	Bovine	0.177087738887984
ZNF397	0.176306428965751	11.3175094599243	ZNF397	Bovine	0.162379384382697
ZNF496	0.186739541126941	10.9391124871001	ZNF496	Bovine	0.171209665372276
SSBP3	0.763982257895001	33.6773305813553	SSBP3	Bovine	0.567573899651366
TCF12	0.603010281837739	26.969384244926	TCF12	Bovine	0.471883287728954
TCF7L1	0.80273064575039	32.8173374613003	TCF7L1	Bovine	0.589302540798366
SMARCC2	0.565122405889268	30.2373581011352	SMARCC2	Bovine	0.447964035559243
ZNF654	0.637354973914321	25.1117991056072	ZNF654	Bovine	0.493082119056604
TFE3	0.59175619719579	30.2717578259374	TFE3	Bovine	0.464837933229731
ZMAT1	0.533802435986047	23.5294117647059	ZMAT1	Bovine	0.427749904550547
ZBTB18	0.49735574394557	19.6766425868593	ZBTB18	Bovine	0.403700715112269
ZNF410	0.528265972177185	27.4165806673547	ZNF410	Bovine	0.424133741157662
SP1	0.425749421662751	20.4334365325077	SP1	Bovine	0.354697585417221
TFCP2	0.416953198242755	17.9566563467492	TFCP2	Bovine	0.348508931400029
SMAD6	0.557808077127199	21.5342277261782	SMAD6	Bovine	0.44327975444803
ZNF814	0.531113252898819	20.1926384588923	ZNF814	Bovine	0.425995087093697
STAT3	0.376218703947319	18.8854489164087	STAT3	Bovine	0.319339668703418
ZFP64	0.383105914310752	20.4334365325077	ZFP64	Bovine	0.32433163276602
RELA	0.317351371863896	18.9542483660131	RELA	Bovine	0.275623184340281
TCF7	0.376821105733116	16.2710698314413	TCF7	Bovine	0.319777295353998
ZNF143	0.268032744778305	14.6198830409357	ZNF143	Bovine	0.237466679639256
RARG	0.309667539274314	17.1310629514964	RARG	Bovine	0.269773318190237
ZBTB11	0.313986281489229	16.6838665290678	ZBTB11	Bovine	0.27306547974097
USF1	0.200810552340767	15.8926728586171	USF1	Bovine	0.182996789057303
ZNF879	0.228500669228923	10.8015135878913	ZNF879	Bovine	0.205794457731836
USF2	0.277899648307381	18.9198486412109	USF2	Bovine	0.245217830421106
SP3	0.399339674702627	19.1262469900241	SP3	Bovine	0.336000464427515
STAT5B	0.394266640650272	18.7134502923977	STAT5B	Bovine	0.332368571414632
TP53	0.920034753183444	42.1740626074991	TP53	Bovine	0.652343286492253
ZNF148	0.816548243476987	34.0213278293774	ZNF148	Bovine	0.596938130805385
RFX1	0.752745490821471	27.9669762641899	RFX1	Bovine	0.561183410470891
SETDB1	0.694018197817676	32.5765393876849	SETDB1	Bovine	0.527103338685548
THAP11	0.606311104009101	34.3653250773994	THAP11	Bovine	0.473940310344281
UBP1	0.65970486259375	28.7237702098383	UBP1	Bovine	0.50663979294307
ZNF511	0.555313252854191	28.9301685586515	ZNF511	Bovine	0.441676974123946
ZFP2	0.0193163017849131	1.75438596491228	ZFP2	Bovine	0.0191321101820822
ZBTB43	0.422389113839048	24.2174062607499	ZBTB43	Bovine	0.352337932372969
ZBTB44	0.31841352247368	18.8510491916065	ZBTB44	Bovine	0.276429136851113
RFXANK	0.417860358231686	27.5541795665635	RFXANK	Bovine	0.349148945285828
ZXDC	0.0231735379984359	1.89198486412109	ZXDC	Bovine	0.0229091089449761
TCF3	0.624739731355343	34.468524251806	TCF3	Bovine	0.485347637634078
ZNF532	1.04130004614006	37.5644994840041	ZNF532	Bovine	0.713586882400675
SOX18	0.0243999153758713	1.92638458892329	SOX18	Bovine	0.0241069927347479
YY1	2.06398170430113	66.5634674922601	YY1	Bovine	1.11971528067942
TCF7L2	1.72708341163246	51.4275885792914	TCF7L2	Bovine	1.00323269071964
SOX15	1.59735987522687	53.5603715170279	SOX15	Bovine	0.954495496521428
SMAD4	1.43660945268002	50.1891984864121	SMAD4	Bovine	0.89060750438563
SMAD5	1.48160812600578	48.4004127966976	SMAD5	Bovine	0.908906787937428
SOX4	1.25874615460007	48.6068111455108	SOX4	Bovine	0.814809860476839
SREBF2	1.17067768313239	45.9924320605435	SREBF2	Bovine	0.775039415172379
SMAD1	0.930560445516163	36.9109047127623	SMAD1	Bovine	0.657810347040664
ZNF644	0.957643105771106	36.7045063639491	ZNF644	Bovine	0.671741252607157
RFX7	1.2605995190961	35.8101135190918	RFX7	Bovine	0.815630052041614
TEAD1	1.31996124789198	39.2156862745098	TEAD1	Bovine	0.841550482043879
ZFX	1.26248355642819	43.9972480220158	ZFX	Bovine	0.816463128688491
ZNF438	1.19317145234656	33.7117303061575	ZNF438	Bovine	0.785348648024302
RFX3	0.882342231298168	25.93739250086	RFX3	Bovine	0.632516869104476
SOX6	1.06082039552511	29.3773649810802	SOX6	Bovine	0.723104153775815
SOX17	1.95826739120713	53.3195734434125	SOX17	Bovine	1.08460375614875
TFAP2C	1.67260806394206	55.8307533539732	TFAP2C	Bovine	0.983054798625131
RUNX1	2.15465241814	42.8620571035432	RUNX1	Bovine	1.14887832134731
TCF4	2.42549354336879	58.2731338149295	TCF4	Bovine	1.23124556158641
RORA	4.42522504429684	49.9140006879945	RORA	Bovine	1.69105938138583
SMARCA5	2.40342226575469	65.3938768489852	SMARCA5	Bovine	1.22478147414297
YBX11	0	0	YBX1	Goat	0
RXRA1	0	0	RXRA	Goat	0
ZSCAN121	0.00669583593953637	1.17608624632473	ZSCAN12	Goat	0.00667351839774673
SREBF11	0	0	SREBF1	Goat	0
ZNF2631	0.0199835481088298	2.54818686703692	ZNF263	Goat	0.0197864978610322
ZNF5991	0.00110062432449501	0.163345311989546	ZNF599	Goat	0.00110001908159917
STAT21	0.0207296681011246	2.41751061744528	STAT2	Goat	0.0205177324309995
ZNF3411	0.000827245771690976	0.163345311989546	ZNF341	Goat	0.000826903792495152
ZNF5131	0.00133648939679348	0.294021561581183	ZNF513	Goat	0.00133559708979036
ZNF1811	0	0	ZNF181	Goat	0
ZBTB241	0.0189904370751013	2.31950343025155	ZBTB24	Goat	0.0188123695793795
ZKSCAN71	0.0112875976436922	1.69879124469128	ZKSCAN7	Goat	0.0112243680751439
ZNF231	0	0	ZNF23	Goat	0
SKI1	0.0200419321943897	1.53544593270173	SKI	Goat	0.0198437364456867
TRERF11	0.0112568791604955	1.20875530872264	TRERF1	Goat	0.0111939919983245
TBP1	0	0	TBP	Goat	0
TFCP2L11	0.00454781955836397	0.588043123162365	TFCP2L1	Goat	0.00453750947411344
THRB1	0.0891940433492778	12.1855602744201	THRB	Goat	0.0854380129715162
ZNF6551	0.103887003720204	14.4723946422738	ZNF655	Goat	0.0988375909138966
ZNF5801	0	0	ZNF580	Goat	0
SP21	0.00695353451479709	0.947402809539366	SP2	Goat	0.00692947018403951
ZNF761	0.000981911550286877	0.163345311989546	ZNF76	Goat	0.000981429790478473
ZNF4841	0.0592226801774839	7.87324403789611	ZNF484	Goat	0.0575353185256323
RXRB1	0.00228024295407662	0.326690623979092	RXRB	Goat	0.0022776471454125
ZBTB251	0	0	ZBTB25	Goat	0
ZNF3671	0.00340660066513612	0.294021561581183	ZNF367	Goat	0.00340081134529843
TFAP2D1	0.0152285173690832	2.15615811826201	TFAP2D	Goat	0.0151137274185911
ZNF5361	0.00562354474763172	0.914733747141457	ZNF536	Goat	0.00560779165110228
TP731	0.000192340667635615	0.0326690623979092	TP73	Goat	0.000192322172540936
STAT41	0.0153225781569002	1.99281280627246	STAT4	Goat	0.0152063729945547
ZNF741	0	0	ZNF74	Goat	0
ZFP421	0	0	ZFP42	Goat	0
ZNF101	0	0	ZNF10	Goat	0
ZNF5651	0.0238389626832696	3.23423717739301	ZNF565	Goat	0.0235592512455736
ZBTB201	0.0306348634557355	3.59359686377001	ZBTB20	Goat	0.0301749846492883
ZFHX21	0.0250056931082913	3.59359686377001	ZFHX2	Goat	0.0246981668269382
ZNF2271	0.00504724627034465	0.751388435151911	ZNF227	Goat	0.00503455162031985
RFX21	0.0120224413008863	1.796798431885	RFX2	Goat	0.011950745817912
ZNF5021	0	0	ZNF502	Goat	0
ZNF1121	0	0	ZNF112	Goat	0
RFX81	0.00167157572221448	0.261352499183273	RFX8	Goat	0.00167018019445404
ZNF5821	0	0	ZNF582	Goat	0
ZBTB7B1	0.00122127262821227	0.196014374387455	ZBTB7B	Goat	0.00122052748141927
VDR1	0.0112933631633281	1.53544593270173	VDR	Goat	0.0112300692260473
RORC1	0.000573225271535044	0.0980071871937275	RORC	Goat	0.000573061040686932
RUNX21	0.00188065387152172	0.261352499183273	RUNX2	Goat	0.00187888765610935
ZNF3001	0.0115552056497496	1.73146030708919	ZNF300	Goat	0.0114889541390565
ZNF411	0	0	ZNF41	Goat	0
SPI11	0	0	SPI1	Goat	0
STAT5A1	0.00302138913213674	0.522704998366547	STAT5A	Goat	0.0030168339090873
ZNF1331	0	0	ZNF133	Goat	0
ZNF4451	0.0426977887063445	4.41032342371774	ZNF445	Goat	0.0418113820730246
RUNX31	0.0687460429759311	9.67004246978112	RUNX3	Goat	0.0664860387833178
ZNF7821	0.0672634904266477	9.21267559621039	ZNF782	Goat	0.0650978869383298
ZSCAN201	0.0480838924046659	6.99117935315256	ZSCAN20	Goat	0.046963632699472
TBX21	0.029038617229123	3.43025155178046	TBX2	Goat	0.0286249850389974
ZNF6291	0.0377715243891492	4.57366873570728	ZNF629	Goat	0.0370756491371632
TBX51	0.049709616424487	4.9656974844822	TBX5	Goat	0.0485135701346256
ZFP571	0.0236645327078291	3.75694217575956	ZFP57	Goat	0.0233888681656374
ZSCAN291	0.034255519868904	4.9983665468801	ZSCAN29	Goat	0.0336818634192572
VSX21	0	0	VSX2	Goat	0
VSX11	0	0	VSX1	Goat	0
ZNF771	0	0	ZNF77	Goat	0
VAX11	0.0151165673015022	2.25416530545573	VAX1	Goat	0.0150034505316326
STAT61	0.00673815939423954	0.947402809539366	STAT6	Goat	0.00671555946272078
ZNF5291	0.00563549766174864	0.980071871937275	ZNF529	Goat	0.0056196776527212
TAL11	0.000660479714417548	0.163345311989546	TAL1	Goat	0.000660261693684535
SHOX1	0	0	SHOX	Goat	0
ZFY1	0	0	ZFY	Goat	0
TFF11	0.00112260649545205	0.196014374387455	TFF1	Goat	0.00112197684397007
SOX101	0.000814129698192366	0.130676249591637	SOX10	Goat	0.000813798474370203
ZNF3161	0.000526096961299431	0.0653381247958184	ZNF316	Goat	0.0005259586208113
SIX21	0	0	SIX2	Goat	0
ZIC11	0	0	ZIC1	Goat	0
ZSCAN91	0	0	ZSCAN9	Goat	0
ZBTB261	0.00412778515017026	0.686050310356093	ZBTB26	Goat	0.00411928921661502
ZNF2191	0.000860129872133066	0.163345311989546	ZNF219	Goat	0.000859760172412592
RELB1	0.00775829028378902	1.078079059131	RELB	Goat	0.00772834950949592
ZNF1691	0	0	ZNF169	Goat	0
TEF1	0.0029617888393527	0.39202874877491	TEF	Goat	0.00295741138405711
SP61	0	0	SP6	Goat	0
ZIC41	0	0	ZIC4	Goat	0
ZNF354C1	0.0938914656452233	12.2508983992159	ZNF354C	Goat	0.089741490344478
SOX81	0.0893562632044902	12.4469127736034	SOX8	Goat	0.0855869375614365
ZFP371	0.105449901023591	11.7935315256452	ZFP37	Goat	0.100252402354139
ZNF2351	0.152615347561137	19.7647827507351	ZNF235	Goat	0.142033575532278
ZNF2811	0.109716515437319	13.7863443319177	ZNF281	Goat	0.10410459120837
TFEB1	0.113621275593663	8.98399215942502	TFEB	Goat	0.107617115654078
ZKSCAN21	0.0909257943958543	13.1656321463574	ZKSCAN2	Goat	0.0870266884019426
ZNF6281	0.107632853788727	14.2763802678863	ZNF628	Goat	0.102225174016981
SIX11	0.236127065190619	22.2803005553741	SIX1	Goat	0.211983157303857
RFXAP1	0.199157640421646	22.3783077425678	RFXAP	Goat	0.181619343984946
SRF1	0.217848330818784	23.4890558640967	SRF	Goat	0.197085638396769
ZBTB171	0.166017401990646	20.7121855602744	ZBTB17	Goat	0.153594012337211
ZNF5261	0.101158074605268	13.2636393335511	ZNF526	Goat	0.0963624210999244
ZBTB8A1	0.10680303010969	13.5249918327344	ZBTB8A	Goat	0.101475706647965
ZNF2001	0.0833355023574062	11.7608624632473	ZNF200	Goat	0.0800447098475994
TCFL51	0.102428063812499	14.1130349558968	TCFL5	Goat	0.0975150779674737
ZNF2741	0.0760036004756296	9.67004246978112	ZNF274	Goat	0.0732538079009363
ZBTB411	0.0877547416804676	10.78079059131	ZBTB41	Goat	0.0841157017729919
ZNF1841	0.101057185205629	13.1329630839595	ZNF184	Goat	0.0962707957247387
ZNF4071	0.107389653332843	14.0476968311009	ZNF407	Goat	0.10200558215633
TEAD41	0.0930441761097412	12.4142437112055	TEAD4	Goat	0.0889666256784141
ZNF5691	0.0924614127065909	10.5847762169226	ZNF569	Goat	0.0884333271868025
RBAK1	0.0547526430689065	7.38320810192747	RBAK	Goat	0.0533062778915643
ZNF6921	0.076355370529295	9.37602090819994	ZNF692	Goat	0.0735806772210973
ZNF1821	0	0	ZNF182	Goat	0
SIRT61	0.000487297748211244	0.0653381247958184	SIRT6	Goat	0.000487179057220541
SMAD31	0.00442923760739839	0.718719372754002	SMAD3	Goat	0.00441945740310513
ZNF3041	0.00363462797552816	0.555374060764456	ZNF304	Goat	0.00362803867687408
ZNF6911	0.00364581395087477	0.522704998366547	ZNF691	Goat	0.00363918408048892
ZNF354B1	0.0343288339981888	4.2796471741261	ZNF354B	Goat	0.0337527468030346
UNC5C1	0.00464444342090478	0.588043123162365	UNC5C	Goat	0.00463369127253628
ZNF3841	0.00428065893960076	0.457366873570729	ZNF384	Goat	0.00427152298178923
RFX51	0.0127205089998769	2.02548186867037	RFX5	Goat	0.0126402829530289
ZNF1801	0.0235145336378256	3.03822280300555	ZNF180	Goat	0.0232423259576422
ZSCAN161	0.016932736806828	2.61352499183273	ZSCAN16	Goat	0.0167909760461431
ZNF5551	0.039078127177224	6.10911466840902	ZNF555	Goat	0.0383339038784
SHOX21	0.00872657121748368	1.27409343351846	SHOX2	Goat	0.00868871477342788
SMAD91	0.00932992604699636	1.04540999673309	SMAD9	Goat	0.009286671122329
ZNF6211	0.0481136588001066	6.43580529238811	ZNF621	Goat	0.04699203307178
TEAD31	0.00373352536213349	0.620712185560274	TEAD3	Goat	0.00372657305535459
TBX61	0.00040833971192105	0.0653381247958184	TBX6	Goat	0.000408256363949637
ZNF1351	0	0	ZNF135	Goat	0
ZNF6241	0.0533719685724924	7.38320810192747	ZNF624	Goat	0.0519964172825702
ZFP11	0.0460488097628248	7.21986278993793	ZFP1	Goat	0.045020027807214
ZNF1891	0.031729040682795	4.70434498529892	ZNF189	Goat	0.0312360751072101
VAX21	0.000745503081468429	0.130676249591637	VAX2	Goat	0.000745225332079634
ZIC51	0.00290708006169588	0.457366873570729	ZIC5	Goat	0.00290286267599489
ZNF37A1	0	0	ZNF37A	Goat	0
ZBTB141	0.0137373412014657	2.02548186867037	ZBTB14	Goat	0.0136438392686242
ZNF3911	0.000248679777711115	0.0326690623979092	ZNF391	Goat	0.000248648862020492
ZFP69B1	0	0	ZFP69B	Goat	0
ZNF4611	0.00773798701058957	1.078079059131	ZNF461	Goat	0.00770820233936332
ZNF5771	0	0	ZNF577	Goat	0
ZNF3171	0.0167678947820829	2.41751061744528	ZNF317	Goat	0.0166288656326971
ZNF6641	0	0	ZNF664	Goat	0
ZNF4491	0	0	ZNF449	Goat	0
SALL11	0.0226201477978735	3.03822280300555	SALL1	Goat	0.0223681059905708
ZIC21	0.0237054545521622	3.62626592616792	ZIC2	Goat	0.023428843201506
THRA1	0.00387447296803102	0.39202874877491	THRA	Goat	0.00386698652874814
ZNF4831	0	0	ZNF483	Goat	0
ZSCAN261	0.0124345470988297	1.17608624632473	ZSCAN26	Goat	0.0123578730683274
THAP12	0.0509757978278195	6.53381247958183	THAP1	Goat	0.049719063873077
ZNF5831	0.0617190730458553	8.42861809866057	ZNF583	Goat	0.0598893615043182
SIX41	0.00510813036443536	0.78405749754982	SIX4	Goat	0.00509512812581492
TFAP41	0.00139192201707794	0.261352499183273	TFAP4	Goat	0.00139095419161474
ZNF3981	0.0223942520347868	3.2015681149951	ZNF398	Goat	0.0221471825936265
ZNF7871	0.0112587581941096	1.20875530872264	ZNF787	Goat	0.0111958501136136
SNAI21	1.31024767412993	39.2682130022868	SNAI2	Goat	0.837354737024304
ZNF241	1.08385506516014	67.7229663508657	ZNF24	Goat	0.734219575004388
VEZF11	0.724323838488186	44.0705651747795	VEZF1	Goat	0.54483499595198
SATB21	0.871932128370825	53.2179026461941	SATB2	Goat	0.626971121185962
WT11	0.72515081498238	28.1607317869977	WT1	Goat	0.545314475636926
TFAP2A1	0.788884735128117	46.9781117281934	TFAP2A	Goat	0.581592372673431
SOX91	0.559178681605075	37.9941195687684	SOX9	Goat	0.444159196468355
TBX31	0.416590661497551	35.1192420777524	TBX3	Goat	0.348253042121354
ZNF7931	0.014629990407212	1.30676249591637	ZNF793	Goat	0.0145240045616291
RXRG1	0.00392690099453371	0.620712185560274	RXRG	Goat	0.00391921084455398
XBP11	0	0	XBP1	Goat	0
TAF61	0.480275712119414	45.9327017314603	TAF6	Goat	0.392228362398406
ZNF3181	0.451495789500365	43.4498529892192	ZNF318	Goat	0.372594603686308
ZBTB381	0.484345546221969	41.2610258085593	ZBTB38	Goat	0.394973965498803
ZKSCAN11	0.241175187836532	24.6324730480235	ZKSCAN1	Goat	0.216058662928638
REL1	0.259763221760523	25.6125449199608	REL	Goat	0.230923784066675
SP41	0.37717999775259	39.7582489382555	SP4	Goat	0.320037928525895
STAT11	0.310222609174895	29.7941849068932	STAT1	Goat	0.270197053444338
ZNF2051	0.200755901733753	23.4563868016988	ZNF205	Goat	0.182951276590279
ZNF6391	0.152364534102773	18.3926821300229	ZNF639	Goat	0.141815948071536
ZBTB7A1	0.242677016684072	27.0826527278667	ZBTB7A	Goat	0.217267936997217
ZNF3971	0.267111248540805	31.3949689643907	ZNF397	Goat	0.236739702173272
ZNF4961	0.268258137963338	30.6435805292388	ZNF496	Goat	0.237644414131115
SSBP31	0.470711219997575	45.1159751715126	SSBP3	Goat	0.385746106913576
TCF121	0.507625649488426	40.8363279973865	TCF12	Goat	0.410535995723549
TCF7L11	0.295216689756148	33.4857889578569	TCF7L1	Goat	0.258678009150759
SMARCC21	0.236615096135652	20.7775236850702	SMARCC2	Goat	0.212377885843696
ZNF6541	0.178239116101741	20.8428618098661	ZNF654	Goat	0.164021049436998
TFE31	0	0	TFE3	Goat	0
ZMAT11	0	0	ZMAT1	Goat	0
ZBTB181	0	0	ZBTB18	Goat	0
ZNF4101	0.0287136779810982	4.24697811172819	ZNF410	Goat	0.0283091654415832
SP11	0.0365849391227335	4.83502123489056	SP1	Goat	0.0359315975561451
TFCP21	0.0444521603302787	5.09637373407383	TFCP2	Goat	0.0434924994627178
SMAD61	0.0211962585051521	3.23423717739301	SMAD6	Goat	0.0209747425566547
ZNF8141	0	0	ZNF814	Goat	0
STAT31	0.0498259266644232	5.25971904606338	STAT3	Goat	0.0486243662966035
ZFP641	0.0818543077048643	10.5194380921268	ZFP64	Goat	0.078676520438322
RELA1	0.0124529144709976	1.92747468147664	RELA	Goat	0.0123760146910269
TCF71	0.00587746103205023	0.914733747141457	TCF7	Goat	0.00586025613910165
ZNF1431	0.132478025549262	16.922574322117	ZNF143	Goat	0.124408174698292
RARG1	0.0782622663928018	8.1999346618752	RARG	Goat	0.0753507326858848
ZBTB111	0.105576367931998	14.0476968311009	ZBTB11	Goat	0.100366798922213
USF11	0	0	USF1	Goat	0
ZNF8791	0.0265080183124939	3.85494936295328	ZNF879	Goat	0.0261627687590502
USF21	0.0707773323591973	10.1600784057498	USF2	Goat	0.0683848635561687
SP31	0.203917776157229	21.6595883698138	SP3	Goat	0.185581052326394
STAT5B1	0.141874934256527	14.5704018294675	STAT5B	Goat	0.132671590575115
TP531	0.159861661755763	17.0532505717086	TP53	Goat	0.148300740899479
ZNF1481	0.417631488548076	37.765436131983	ZNF148	Goat	0.348987513198222
RFX11	0.00434561106793338	0.555374060764456	RFX1	Goat	0.00433619616597
SETDB11	0.0496268902331002	6.7624959163672	SETDB1	Goat	0.048434758385135
THAP111	0.0107948680074427	0.718719372754002	THAP11	Goat	0.0107370193597758
UBP11	0.0909462651998555	10.7154524665142	UBP1	Goat	0.0870454528422422
ZNF5111	0.00351012462747796	0.490035935968638	ZNF511	Goat	0.00350397851823488
ZFP21	0.0720507713710423	10.2907546553414	ZFP2	Goat	0.069573422880681
ZBTB431	0.0586362209390796	8.78797778503757	ZBTB43	Goat	0.0569814957444404
ZBTB441	0.144947814994882	17.249264946096	ZBTB44	Goat	0.135359059543882
RFXANK1	1.30157049681056	74.093433518458	RFXANK	Goat	0.833591714616628
ZXDC1	2.37924569530332	76.1515844495263	ZXDC	Goat	1.21765251751943
TCF31	1.58084356536699	77.2296635086573	TCF3	Goat	0.948116308813206
ZNF5321	1.65499435091969	76.1842535119242	ZNF532	Goat	0.976442526977773
SOX181	3.81505497767918	28.5527605357726	SOX18	Goat	1.57174746318681
YY11	4.16299451452429	91.0813459653708	YY1	Goat	1.64151674343797
TCF7L21	0.934447760055203	54.2306435805292	TCF7L2	Goat	0.659821890428442
SOX151	0.522711218119217	43.6458673636067	SOX15	Goat	0.42049244209243
SMAD41	0.712089046195775	56.0927801372101	SMAD4	Goat	0.537714289331745
SMAD51	0.46456668569704	37.0793858216269	SMAD5	Goat	0.381559421036984
SOX41	1.29997132084445	49.264946096047	SOX4	Goat	0.832896653659297
SREBF21	1.05063905789254	66.1548513557661	SREBF2	Goat	0.718151480128221
SMAD11	0.970177813820936	55.7007513884352	SMAD1	Goat	0.678123799499444
ZNF6441	1.09174651479615	65.2727866710225	ZNF644	Goat	0.737999370025648
RFX71	0.0436013589041603	5.88043123162365	RFX7	Goat	0.0426775764108269
TEAD11	0.0480140240292093	6.95851029075465	TEAD1	Goat	0.046896967516577
ZFX1	0	0	ZFX	Goat	0
ZNF4381	0.0301522427988132	3.78961123815747	ZNF438	Goat	0.0297065998614752
RFX31	0.0067795643860741	0.914733747141457	RFX3	Goat	0.0067566864827131
SOX61	0.10495296988345	13.4596537079386	SOX6	Goat	0.0998027728725151
SOX171	0.0233954773092752	3.88761842535119	SOX17	Goat	0.0231259980995068
TFAP2C1	0.0808179303611763	10.6501143417184	TFAP2C	Goat	0.0777180974237026
RUNX11	0.001986943448146	0.359359686377001	RUNX1	Goat	0.00198497208690321
TCF41	0.352782678166706	22.0189480561908	TCF4	Goat	0.302163714089968
RORA1	0.152833668478065	16.3018621365567	RORA	Goat	0.1422229711043
SMARCA51	0	0	SMARCA5	Goat	0
YBX12	11.868820703568	94.6666666666667	YBX1	Pig	2.55480738598522
RXRA2	0.0564839263674581	6.22222222222222	RXRA	Pig	0.0549463439189193
ZSCAN122	0.0637880703506574	11.4074074074074	ZSCAN12	Pig	0.0618361890788215
SREBF12	0.0887549335242609	12.4444444444444	SREBF1	Pig	0.0850347805398757
ZNF2632	0.0972318753929694	13.7777777777778	ZNF263	Pig	0.0927905312387693
ZNF5992	0.106361255137591	12.2962962962963	ZNF599	Pig	0.101076481899118
STAT22	0.0595158620102562	8	STAT2	Pig	0.0578120698366656
ZNF3412	0.0352380622809771	4.14814814814815	ZNF341	Pig	0.0346314121343372
ZNF5132	0.031578608802615	5.33333333333333	ZNF513	Pig	0.0310902588684306
ZNF1812	0	0	ZNF181	Pig	0
ZBTB242	0.0359043651019335	5.92592592592593	ZBTB24	Pig	0.0352748278986358
ZKSCAN72	0.0184730254361816	1.77777777777778	ZKSCAN7	Pig	0.0183044717352586
ZNF232	0.0234797335637738	4.59259259259259	ZNF23	Pig	0.0232083248130247
SKI2	0.0245747687651597	4	SKI	Pig	0.0242776667709537
TRERF12	0.0107619437248384	2.07407407407407	TRERF1	Pig	0.0107044461642898
TBP2	0	0	TBP	Pig	0
TFCP2L12	0.0116259081988817	2.37037037037037	TFCP2L1	Pig	0.0115588465957198
THRB2	0.00458943900481314	1.03703703703704	THRB	Pig	0.00457893964149273
ZNF6552	0	0	ZNF655	Pig	0
ZNF5802	0	0	ZNF580	Pig	0
SP22	0	0	SP2	Pig	0
ZNF762	0.000671234416873491	0.148148148148148	ZNF76	Pig	0.000671009239811055
ZNF4842	0.0842016664910719	9.48148148148148	ZNF484	Pig	0.0808439249127146
RXRB2	0.0562186591313122	7.25925925925926	RXRB	Pig	0.0546952274206856
ZBTB252	0.0593547915168282	8.74074074074074	ZBTB25	Pig	0.0576600355504102
ZNF3672	0.0592566967301926	8.88888888888889	ZNF367	Pig	0.0575674326477544
TFAP2D2	0	0	TFAP2D	Pig	0
ZNF5362	0.00920218277884478	1.77777777777778	ZNF536	Pig	0.00916010066277221
TP732	0.0147230129433755	2.81481481481481	TP73	Pig	0.0146156815996556
STAT42	0.00794268118910328	1.62962962962963	STAT4	Pig	0.00791130413266491
ZNF742	0	0	ZNF74	Pig	0
ZFP422	0.00352539966393112	0.740740740740741	ZFP42	Pig	0.00351920000910395
ZNF102	0	0	ZNF10	Pig	0
ZNF5652	0.0262052166431948	4.88888888888889	ZNF565	Pig	0.0258677429694377
ZBTB202	0.0257649631538845	4.88888888888889	ZBTB20	Pig	0.0254386397588743
ZFHX22	0.020217904228702	3.85185185185185	ZFHX2	Pig	0.0200162360769662
ZNF2272	0.0416081342071704	5.77777777777778	ZNF227	Pig	0.0407658017803563
RFX22	0.0214470722843911	4.14814814814815	RFX2	Pig	0.0212203202125469
ZNF5022	0.0224309727826538	3.55555555555556	ZNF502	Pig	0.02218309837501
ZNF1122	0	0	ZNF112	Pig	0
RFX82	0.000527198847543319	0.148148148148148	RFX8	Pig	0.000527059927054564
ZNF5822	0	0	ZNF582	Pig	0
ZBTB7B2	0.0250108004831782	4.88888888888889	ZBTB7B	Pig	0.0247031495916163
VDR2	0.0311439127182501	5.03703703703704	VDR	Pig	0.0306687808593773
RORC2	0.0281983776090513	2.07407407407407	RORC	Pig	0.0278081227436937
RUNX22	0.021718902235572	3.7037037037037	RUNX2	Pig	0.021486407212991
ZNF3002	0.0501295617387431	8.14814814814815	ZNF300	Pig	0.0489135486893853
ZNF412	0.0377945912893435	4.2962962962963	ZNF41	Pig	0.0370978762298306
SPI12	0.0413781525571563	4.88888888888889	SPI1	Pig	0.0405449826108687
STAT5A2	0.0449836778404931	5.03703703703704	STAT5A	Pig	0.0440012660033978
ZNF1332	0.039266817651546	6.51851851851852	ZNF133	Pig	0.038515481508533
ZNF4452	0.00788789395744305	1.77777777777778	ZNF445	Pig	0.00785694715212379
RUNX32	0.00519967795828823	1.03703703703704	RUNX3	Pig	0.00518620631149091
ZNF7822	0.0325581360179071	5.18518518518519	ZNF782	Pig	0.0320393503385357
ZSCAN202	0.0243408256078315	2.66666666666667	ZSCAN20	Pig	0.0240493087468483
TBX22	0.0293919487320288	1.77777777777778	TBX2	Pig	0.0289682868848004
ZNF6292	0.0344012511664082	4.14814814814815	ZNF629	Pig	0.033822758032405
TBX52	0.00455152892588908	0.888888888888889	TBX5	Pig	0.0045412020416591
ZFP572	0	0	ZFP57	Pig	0
ZSCAN292	0.0108640388595724	0.740740740740741	ZSCAN29	Pig	0.0108054491546553
VSX22	0	0	VSX2	Pig	0
VSX12	0.00417164311125913	0.444444444444444	VSX1	Pig	0.00416296593182855
ZNF772	0	0	ZNF77	Pig	0
VAX12	0	0	VAX1	Pig	0
STAT62	0.00683073474044286	1.18518518518519	STAT6	Pig	0.00680751096886315
ZNF5292	0	0	ZNF529	Pig	0
TAL12	0	0	TAL1	Pig	0
SHOX3	0	0	SHOX	Pig	0
ZFY2	0	0	ZFY	Pig	0
TFF12	0	0	TFF1	Pig	0
SOX102	0.000888657837851048	0.148148148148148	SOX10	Pig	0.000888263215247002
ZNF3162	0.000748828084048464	0.148148148148148	ZNF316	Pig	0.000748547852187
SIX22	0.0131116520249715	1.92592592592593	SIX2	Pig	0.0130264383685468
ZIC12	0.0067337491371294	1.18518518518519	ZIC1	Pig	0.00671117871413277
ZSCAN92	0.00633444630347495	1.18518518518519	ZSCAN9	Pig	0.00631446802167271
ZBTB262	0.0549226030481034	7.7037037037037	ZBTB26	Pig	0.0534674021971913
ZNF2192	0.0648605640946722	8.74074074074074	ZNF219	Pig	0.0628438648571643
RELB2	0.0372044391313701	6.07407407407407	RELB	Pig	0.0365290545916189
ZNF1692	0.0348815764451958	6.07407407407407	ZNF169	Pig	0.0342870012774608
TEF2	0.021697464600399	4	TEF	Pig	0.0214654250621952
SP62	0.0299024549181597	5.77777777777778	SP6	Pig	0.0294640937938892
ZIC42	0.0221633125756773	3.7037037037037	ZIC4	Pig	0.0219212760561057
ZNF354C2	0	0	ZNF354C	Pig	0
SOX82	0.00825205431534239	1.33333333333333	SOX8	Pig	0.00821819227518332
ZFP372	0	0	ZFP37	Pig	0
ZNF2352	0.0215612995159562	4.44444444444444	ZNF235	Pig	0.021332142790722
ZNF2812	0.0405483596615388	6.51851851851852	ZNF281	Pig	0.0397478431012009
TFEB2	0.0246316779147076	2.22222222222222	TFEB	Pig	0.0243332093929816
ZKSCAN22	0.0453761529799608	8	ZKSCAN2	Pig	0.0443767756532608
ZNF6282	0.0438779959227079	6.66666666666667	ZNF628	Pig	0.0429426204885346
SIX12	0.121053381334665	16.2962962962963	SIX1	Pig	0.114268762344895
RFXAP2	0	0	RFXAP	Pig	0
SRF2	0.0787495661300934	11.5555555555556	SRF	Pig	0.0758025612185191
ZBTB172	0.113297758750416	14.0740740740741	ZBTB17	Pig	0.107326564591795
ZNF5262	0.0750469188952632	11.2592592592593	ZNF526	Pig	0.0723643061111555
ZBTB8A2	0.033651086513984	6.07407407407407	ZBTB8A	Pig	0.0330972786316585
ZNF2002	0.0385165580350374	6.37037037037037	ZNF200	Pig	0.0377933083908779
TCFL52	0.149198633894123	18.3703703703704	TCFL5	Pig	0.139064859377184
ZNF2742	0.106901998689882	16.4444444444444	ZNF274	Pig	0.101565121072172
ZBTB412	0.130261994640488	19.5555555555556	ZBTB41	Pig	0.122449459514491
ZNF1842	0.148652641716369	23.4074074074074	ZNF184	Pig	0.138589639597884
ZNF4072	0.0857097526615289	14.0740740740741	ZNF407	Pig	0.0822339230480853
TEAD42	0.101123241065455	15.7037037037037	TEAD4	Pig	0.0963307870488444
ZNF5692	0.0934490931104556	12.7407407407407	ZNF569	Pig	0.0893370059682081
RBAK2	0.0652845169517461	9.03703703703704	RBAK	Pig	0.0632419155499964
ZNF6922	0.0350308512204613	6.37037037037037	ZNF692	Pig	0.0344312342155592
ZNF1822	0.119932943830713	16.7407407407407	ZNF182	Pig	0.113268811934908
SIRT62	0.108416303262406	14.3703703703704	SIRT6	Pig	0.102932242724213
SMAD32	0.112179536055091	13.3333333333333	SMAD3	Pig	0.106321636083164
ZNF3042	0.10370848165851	14.5185185185185	ZNF304	Pig	0.0986758565171147
ZNF6912	0.0955885003940383	13.6296296296296	ZNF691	Pig	0.0912916621797752
ZNF354B2	0.1006322373189	11.8518518518519	ZNF354B	Pig	0.0958847758913708
UNC5C2	0.0707789555592519	12.2962962962963	UNC5C	Pig	0.0683863794631414
ZNF3842	0.0767219515162035	11.1111111111111	ZNF384	Pig	0.0739211954056485
RFX52	0.084353021425734	12.5925925925926	RFX5	Pig	0.0809835155218436
ZNF1802	0.0816705614804961	12.5925925925926	ZNF180	Pig	0.0785066622338456
ZSCAN162	0.0771050015066844	9.03703703703704	ZSCAN16	Pig	0.0742768878571538
ZNF5552	0.0602419990496635	8.74074074074074	ZNF555	Pig	0.0584971830575191
SHOX22	0.0659765352448482	9.77777777777778	SHOX2	Pig	0.0638913135359527
SMAD92	0.0609980327238827	9.77777777777778	SMAD9	Pig	0.0592100054584803
ZNF6212	0.0789435145668728	12.2962962962963	ZNF621	Pig	0.0759823351066933
TEAD32	0.0965915365234394	13.7777777777778	TEAD3	Pig	0.0922067660330226
TBX62	0.0779241147482769	6.96296296296296	TBX6	Pig	0.0750370755268797
ZNF1352	0.0744890708798443	8.2962962962963	ZNF135	Pig	0.0718452656944364
ZNF6242	0.132064287207619	17.7777777777778	ZNF624	Pig	0.124042768987905
ZFP12	0.128571443826188	18.3703703703704	ZFP1	Pig	0.120952623934538
ZNF1892	0.120817289269005	16.1481481481481	ZNF189	Pig	0.11405814175056
VAX22	0.105886549425546	12.5925925925926	VAX2	Pig	0.1006473204658
ZIC52	0.106041949341171	13.9259259259259	ZIC5	Pig	0.100787831260763
ZNF37A2	0.0978567491760218	9.62962962962963	ZNF37A	Pig	0.0933598693447005
ZBTB142	0.0940966982713319	13.037037037037	ZBTB14	Pig	0.0899290897383825
ZNF3912	0.0882246833742017	10.2222222222222	ZNF391	Pig	0.0845476375676317
ZFP69B2	0.143310878337734	22.2222222222222	ZFP69B	Pig	0.133928332379031
ZNF4612	0.116291582268389	15.4074074074074	ZNF461	Pig	0.110012104266938
ZNF5772	0.119966499575397	15.5555555555556	ZNF577	Pig	0.113298773766262
ZNF3172	0.173463041702715	20.2962962962963	ZNF317	Pig	0.15995924173776
ZNF6642	0.20262684189679	21.7777777777778	ZNF664	Pig	0.184508199261815
ZNF4492	0.250776516706545	31.1111111111111	ZNF449	Pig	0.223764571806296
SALL12	0.233248674712751	22.3703703703704	SALL1	Pig	0.209651886501294
ZIC22	0.223477905810206	27.2592592592593	ZIC2	Pig	0.201697545552174
THRA2	0.161202088842443	20	THRA	Pig	0.149455752032069
ZNF4832	0.186167927181924	23.1111111111111	ZNF483	Pig	0.170727881768232
ZSCAN262	0.179359028395695	16.2962962962963	ZSCAN26	Pig	0.164971094618195
THAP13	0.185514366509075	23.7037037037037	THAP1	Pig	0.170176744972944
ZNF5832	0.188080739676436	23.2592592592593	ZNF583	Pig	0.172339181321697
SIX42	0.159104136397945	22.5185185185185	SIX4	Pig	0.147647410535256
TFAP42	0.163740839893599	20.7407407407407	TFAP4	Pig	0.151639678380395
ZNF3982	0.134206298327653	16.8888888888889	ZNF398	Pig	0.125933109683812
ZNF7872	0.158987894822201	23.2592592592593	ZNF787	Pig	0.147547119801087
SNAI22	0.0550585921342356	4.74074074074074	SNAI2	Pig	0.053596302953872
ZNF242	0.36010513160157	41.037037037037	ZNF24	Pig	0.307561999408478
VEZF12	0.351477881012791	37.9259259259259	VEZF1	Pig	0.301198720350189
SATB22	0.192254553633182	27.5555555555556	SATB2	Pig	0.175846097549928
WT12	0.179667171564167	10.0740740740741	WT1	Pig	0.165232340695266
TFAP2A2	0.0176441790247624	2.51851851851852	TFAP2A	Pig	0.017490327583453
SOX92	0.0512077683474239	7.85185185185185	SOX9	Pig	0.0499397587013294
TBX32	0.0902310477413018	14.0740740740741	TBX3	Pig	0.0863896441833643
ZNF7932	0.586917726129172	48.1481481481481	ZNF793	Pig	0.461793597811733
RXRG2	0.417114637171454	41.7777777777778	RXRG	Pig	0.348622858756924
XBP12	0.480910979564994	42.962962962963	XBP1	Pig	0.392657425150248
TAF62	0.391995409830988	40.2962962962963	TAF6	Pig	0.330738264371581
ZNF3182	0.512431374721238	47.4074074074074	ZNF318	Pig	0.413718537808383
ZBTB382	0.112125071093161	14.962962962963	ZBTB38	Pig	0.106272663508305
ZKSCAN12	0.298853034622794	35.2592592592593	ZKSCAN1	Pig	0.261481593969088
REL2	0.130871744028399	16.2962962962963	REL	Pig	0.122988790198265
SP42	0.162886131945229	22.2222222222222	SP4	Pig	0.150904959839637
STAT12	0.180116567575365	22.0740740740741	STAT1	Pig	0.165613219679368
ZNF2052	0.119954102588414	13.6296296296296	ZNF205	Pig	0.113287704635534
ZNF6392	0.166694347146748	20.2962962962963	ZNF639	Pig	0.154174405671582
ZBTB7A2	0.0566666645042919	9.33333333333333	ZBTB7A	Pig	0.0551192971746681
ZNF3972	0.108584804037056	11.8518518518519	ZNF397	Pig	0.103084250564371
ZNF4962	0.136945002584425	17.4814814814815	ZNF496	Pig	0.128344842960353
SSBP32	0.28383944762058	30.962962962963	SSBP3	Pig	0.249855156655577
TCF122	0.307227082876745	35.7037037037037	TCF12	Pig	0.267908163143946
TCF7L12	0	0	TCF7L1	Pig	0
SMARCC22	0.0684185402593361	10.6666666666667	SMARCC2	Pig	0.0661795553971269
ZNF6542	0.144491817428983	21.7777777777778	ZNF654	Pig	0.134960710912653
TFE32	0.131736845553792	16.1481481481481	TFE3	Pig	0.123753484163923
ZMAT12	0.156680615405735	19.4074074074074	ZMAT1	Pig	0.145554364646533
ZBTB182	0.194183384198621	23.7037037037037	ZBTB18	Pig	0.177462591283012
ZNF4102	0.196700317067406	24.2962962962963	ZNF410	Pig	0.179568033548753
SP12	0.0480314852782093	6.81481481481481	SP1	Pig	0.0469136286519606
TFCP22	0	0	TFCP2	Pig	0
SMAD62	0.0473780518761755	7.7037037037037	SMAD6	Pig	0.0462899477803901
ZNF8142	0	0	ZNF814	Pig	0
STAT32	0.138801156513218	18.0740740740741	STAT3	Pig	0.129976091975513
ZFP642	0.101661188051238	13.3333333333333	ZFP64	Pig	0.09681921159858
RELA2	0.156299435489077	20.1481481481481	RELA	Pig	0.145224763948108
TCF72	0.163672313963816	15.2592592592593	TCF7	Pig	0.15158079246262
ZNF1432	0.266807818836604	28.4444444444444	ZNF143	Pig	0.236500207779344
RARG2	0.1903891450411	23.7037037037037	RARG	Pig	0.174280266306039
ZBTB112	0.170052053289121	23.5555555555556	ZBTB11	Pig	0.157048237810716
USF12	0.287983289465213	28.7407407407407	USF1	Pig	0.253077653580307
ZNF8792	0.351171134013464	39.5555555555556	ZNF879	Pig	0.300971723060539
USF22	0.46658451625573	45.9259259259259	USF2	Pig	0.382936239043574
SP32	0.381357341398028	40	SP3	Pig	0.323066596493751
STAT5B2	0.441554612846788	43.1111111111111	STAT5B	Pig	0.365722123501994
TP532	0.687624187161617	52	TP53	Pig	0.52332173344883
ZNF1482	0.649351819549626	54.2222222222222	ZNF148	Pig	0.500382374095374
RFX12	0.409133783316919	42.2222222222222	RFX1	Pig	0.342975177534014
SETDB12	0.291264998498286	37.6296296296296	SETDB1	Pig	0.255622356871792
THAP112	0.818997915217891	61.6296296296296	THAP11	Pig	0.59828575342092
UBP12	0.506534467202869	48.7407407407407	UBP1	Pig	0.409811958319442
ZNF5112	0.626210430833052	48.7407407407407	ZNF511	Pig	0.486252419008547
ZFP22	1.397176711377	71.2592592592593	ZFP2	Pig	0.874291674627705
ZBTB432	0.889731078210987	62.6666666666667	ZBTB43	Pig	0.63643453228699
ZBTB442	0.841394451728707	58.6666666666667	ZBTB44	Pig	0.610523138794791
RFXANK2	2.05114719143452	76.8888888888889	RFXANK	Pig	1.11551764823998
ZXDC2	0.281841469708074	34.2222222222222	ZXDC	Pig	0.248297692278081
TCF32	0.87603735031239	64.5925925925926	TCF3	Pig	0.629161759934023
ZNF5322	0.838044546519464	58.3703703703704	ZNF532	Pig	0.608702260048647
SOX182	0.0169556463463923	2.96296296296296	SOX18	Pig	0.0168135038699459
YY12	0.753994564251901	58.962962962963	YY1	Pig	0.56189579488698
TCF7L22	0.311117930811308	33.9259259259259	TCF7L2	Pig	0.270880155588124
SOX152	0	0	SOX15	Pig	0
SMAD42	0.274169465157763	34.0740740740741	SMAD4	Pig	0.242294566481046
SMAD52	0.442403861753583	40.7407407407407	SMAD5	Pig	0.366311070214522
SOX42	0	0	SOX4	Pig	0
SREBF22	0.0718688816049972	8.88888888888889	SREBF2	Pig	0.0694037432322585
SMAD12	0.197801355177938	27.1111111111111	SMAD1	Pig	0.180487672236747
ZNF6442	0.524476512672854	47.5555555555556	ZNF644	Pig	0.421651080750156
RFX72	0.24506263524741	29.1851851851852	RFX7	Pig	0.219185838086864
TEAD12	0.353592703418665	36.1481481481481	TEAD1	Pig	0.302762319354898
ZFX2	0	0	ZFX	Pig	0
ZNF4382	0.0184388877251732	3.40740740740741	ZNF438	Pig	0.0182709526510105
RFX32	0.0380695174370383	6.81481481481481	RFX3	Pig	0.0373627549838362
SOX62	0.0142237972585535	2.51851851851852	SOX6	Pig	0.0141235881722816
SOX172	0.768035277043616	54.0740740740741	SOX17	Pig	0.56986891709536
TFAP2C2	0.983215821277446	57.3333333333333	TFAP2C	Pig	0.684719679358014
RUNX12	0.0295949879237197	3.85185185185185	RUNX1	Pig	0.029165509303976
TCF42	0.183063500096511	22.6666666666667	TCF4	Pig	0.168107260729402
RORA2	0.0173122027773445	3.11111111111111	RORA	Pig	0.0171640540049806
SMARCA52	3.47165762363586	81.1851851851852	SMARCA5	Pig	1.49775917291206
