# Supplementary material for: Integration of single-cell transcriptome of female early gonadal development in bovine, goats, and pigs
Source: iScience. 2026 May 22;29(6):116074. doi: 10.1016/j.isci.2026.116074 (PMC13224005; doi:10.1016/j.isci.2026.116074)
Supplement: Table S8. Shared and unique gene sets in granulosa cells identified by Venn analysis [file mmc9.csv]

Shared_All_3	Bovine_Pig	Bovine_Goat	Pig_Goat	Only_Bovine	Only_Pig	Only_Goat
ATF3(+)	ATF4(+)	E2F6(+)	BATF3(+)	ALX3(+)	ALX4(+)	CCNT2(+)
BACH2(+)	BHLHE41(+)	HMBOX1(+)	GMEB2(+)	ATF7(+)	CEBPE(+)	DBX2(+)
CEBPD(+)	CEBPG(+)	HOXC8(+)	NFIL3(+)	CTCFL(+)	ESR1(+)	DMC1(+)
CLOCK(+)	CHURC1(+)	IRF2(+)	RORB(+)	E4F1(+)	ETV7(+)	HOXA11(+)
CREB1(+)	DLX4(+)	JUN(+)	TBX18(+)	ELK1(+)	GATA1(+)	NKX3-2(+)
CREM(+)	EGR1(+)	KLF12(+)	ZNF331(+)	ESRRB(+)	GCM1(+)	PBX3(+)
CUX1(+)	ELF4(+)	KLF6(+)	ZNF565(+)	ESX1(+)	HIF3A(+)	PROX1(+)
DLX3(+)	ERG(+)	LHX2(+)	CEBPB(+)	FIGLA(+)	HNF4A(+)	SNAI1(+)
E2F1(+)	ESRRA(+)	MGA(+)	E2F2(+)	HDAC2(+)	ID4(+)	SOX13(+)
E2F8(+)	ETV2(+)	MXI1(+)	RORA(+)	HEY1(+)	MYF6(+)	SOX30(+)
ELK4(+)	HMGA1(+)	NFYC(+)	ZNF143(+)	HINFP(+)	MYOD1(+)	SOX5(+)
EP300(+)	HOXA3(+)	PBX1(+)	ZNF333(+)	HMGA2(+)	NR1I3(+)	ZBTB24(+)
ERF(+)	IKZF1(+)	RARB(+)	ZNF704(+)	HOXA5(+)	NR4A2(+)	ZBTB3(+)
ETS1(+)	ILF2(+)	RFX1(+)	NFKB2(+)	HOXB3(+)	PKNOX2(+)	ZFP37(+)
ETV1(+)	IRF1(+)	RFX2(+)	NA	HOXC4(+)	PRRX1(+)	ZNF18(+)
ETV3(+)	IRF7(+)	RFX4(+)	NA	HOXD9(+)	RFX7(+)	DPF2(+)
FOSB(+)	IRF9(+)	RXRB(+)	NA	HSF5(+)	SPDEF(+)	GTF3C5(+)
GATA2(+)	JDP2(+)	SETDB1(+)	NA	JUND(+)	VAX1(+)	HOXD4(+)
GATA3(+)	LTF(+)	SMC3(+)	NA	KLF7(+)	ZBTB33(+)	MYNN(+)
GATA5(+)	MAFF(+)	SOX11(+)	NA	MEIS2(+)	ZNF213(+)	PATZ1(+)
HAND2(+)	MEF2C(+)	SOX15(+)	NA	MEOX1(+)	ZNF236(+)	PDLIM5(+)
HOXA1(+)	MYCN(+)	SOX4(+)	NA	MLXIPL(+)	ZNF316(+)	SMAD2(+)
HOXB2(+)	NANOG(+)	ZFP1(+)	NA	MYOG(+)	ZNF792(+)	SOX10(+)
HOXD1(+)	NFIB(+)	ZNF148(+)	NA	NR1H4(+)	ZSCAN26(+)	ZBTB1(+)
JUNB(+)	PPARG(+)	ZNF300(+)	NA	NR1I2(+)	CEBPA(+)	ZBTB21(+)
KLF4(+)	PURA(+)	ZNF354C(+)	NA	PAX6(+)	DLX6(+)	ZNF212(+)
KMT2B(+)	RXRA(+)	ZNF639(+)	NA	PBX4(+)	EHF(+)	ZNF652(+)
MAX(+)	SP1(+)	ZNF770(+)	NA	PITX3(+)	FOXN2(+)	ZNF773(+)
MXD1(+)	SREBF1(+)	ALX1(+)	NA	PLAGL2(+)	FOXP2(+)	HSF2(+)
MYB(+)	SRF(+)	BCL11B(+)	NA	POU3F1(+)	HBP1(+)	SNAPC4(+)
NFATC2(+)	STAT2(+)	BRCA1(+)	NA	RFXAP(+)	KLF8(+)	TBX15(+)
NFIA(+)	TBX3(+)	HOXC6(+)	NA	SATB1(+)	LEF1(+)	TEAD2(+)
NR2C2(+)	TFE3(+)	HSF1(+)	NA	SPI1(+)	LHX1(+)	ZNF283(+)
NR2F1(+)	THAP11(+)	KLF3(+)	NA	STAT4(+)	LMX1B(+)	ZNF362(+)
NR2F2(+)	THRA(+)	MAF(+)	NA	STAT5A(+)	MYF5(+)	ZNF385D(+)
NR3C1(+)	ZNF274(+)	MLX(+)	NA	TBP(+)	NKX3-1(+)	ZNF45(+)
POU2F1(+)	ZNF304(+)	NR4A1(+)	NA	TP63(+)	PAX7(+)	ZNF646(+)
RARA(+)	ZSCAN20(+)	RFX3(+)	NA	ZBTB2(+)	PITX2(+)	ZNF668(+)
SIRT6(+)	ATF5(+)	RUNX3(+)	NA	ZBTB44(+)	SPIC(+)	ZNF84(+)
SMAD1(+)	E2F3(+)	SIX4(+)	NA	ZNF367(+)	ZBTB26(+)	NCOA3(+)
STAT1(+)	EBF1(+)	STAT5B(+)	NA	ZNF41(+)	ZBTB41(+)	NR1H2(+)
STAT6(+)	FOSL2(+)	UBP1(+)	NA	ZNF580(+)	ZFP14(+)	SMAD7(+)
TEAD4(+)	HNF4G(+)	ZFP64(+)	NA	ZNF644(+)	ZNF133(+)	WRNIP1(+)
TEF(+)	IRF6(+)	ARNT(+)	NA	ZNF674(+)	ZNF23(+)	ZBTB6(+)
TFAP4(+)	IRF8(+)	BCL6(+)	NA	ZNF689(+)	ZNF513(+)	ZNF555(+)
TFEB(+)	LMX1A(+)	CREB5(+)	NA	ZNF70(+)	ZNF576(+)	ZNF575(+)
THRB(+)	MTF1(+)	IKZF2(+)	NA	ZNF793(+)	ZNF654(+)	ZNF605(+)
USF2(+)	NFE2(+)	KLF13(+)	NA	ZXDC(+)	CBFA2T2(+)	ZNF692(+)
VDR(+)	ONECUT2(+)	MBD2(+)	NA	BARX2(+)	DLX1(+)	NA
ZBTB14(+)	PLAG1(+)	MNT(+)	NA	CBFB(+)	FOXP1(+)	NA
ZEB1(+)	PRDM1(+)	OSR1(+)	NA	CNOT3(+)	GBX1(+)	NA
ZNF200(+)	SMARCC2(+)	PLAGL1(+)	NA	DNTTIP1(+)	GSC2(+)	NA
ZNF384(+)	TAF6(+)	RELA(+)	NA	E2F5(+)	HIVEP2(+)	NA
ZNF518A(+)	TFDP1(+)	RREB1(+)	NA	EBF4(+)	IKZF5(+)	NA
ZNF524(+)	USF1(+)	SP2(+)	NA	FOXJ2(+)	MECOM(+)	NA
ARNTL(+)	ZNF48(+)	TBX2(+)	NA	FOXL2(+)	MEF2D(+)	NA
ATF1(+)	ATF6B(+)	TCF7(+)	NA	GRHL1(+)	MSX2(+)	NA
BACH1(+)	BCLAF1(+)	THAP1(+)	NA	HES5(+)	OTX1(+)	NA
BHLHE40(+)	CTCF(+)	ZBTB40(+)	NA	HEYL(+)	ZBTB32(+)	NA
DBP(+)	HDX(+)	ZKSCAN7(+)	NA	HOXA6(+)	ZBTB49(+)	NA
E2F7(+)	HOXA10(+)	ZNF214(+)	NA	HOXA7(+)	ZNF184(+)	NA
ELF1(+)	HOXB7(+)	ZNF25(+)	NA	HOXC10(+)	ZNF189(+)	NA
ELF2(+)	MAFG(+)	BPTF(+)	NA	IRF4(+)	ZNF260(+)	NA
ELF3(+)	MYBL2(+)	MEIS1(+)	NA	KLF9(+)	ZNF410(+)	NA
ELK3(+)	SALL2(+)	MITF(+)	NA	NFATC4(+)	ZNF449(+)	NA
ETS2(+)	SOX17(+)	MXD4(+)	NA	NR1H3(+)	ZNF461(+)	NA
ETV4(+)	ZBTB18(+)	NFYB(+)	NA	PBX2(+)	ZNF510(+)	NA
ETV5(+)	ZKSCAN1(+)	TFAP2A(+)	NA	PPARA(+)	ZNF624(+)	NA
FLI1(+)	ZNF263(+)	ZBTB7A(+)	NA	PRDM6(+)	ZNF787(+)	NA
FOS(+)	ZNF467(+)	ZNF777(+)	NA	RUNX1(+)	NA	NA
FOXO1(+)	ZNF536(+)	ACAA1(+)	NA	SHOX2(+)	NA	NA
FOXO3(+)	BCL11A(+)	ARID5A(+)	NA	TEAD3(+)	NA	NA
GABPA(+)	FOXM1(+)	E2F4(+)	NA	TFAP2C(+)	NA	NA
GABPB1(+)	NFATC1(+)	FOXJ3(+)	NA	ZFP3(+)	NA	NA
GATA4(+)	NR5A1(+)	GMEB1(+)	NA	ZNF174(+)	NA	NA
GATA6(+)	PRRX2(+)	KLF11(+)	NA	ZNF22(+)	NA	NA
GATAD1(+)	TAL1(+)	MAFB(+)	NA	ZNF235(+)	NA	NA
ING4(+)	ZBTB11(+)	NFE2L3(+)	NA	ZNF286A(+)	NA	NA
MXD3(+)	AHR(+)	OSR2(+)	NA	ZNF287(+)	NA	NA
MYC(+)	PRDM10(+)	POU5F1(+)	NA	ZNF322(+)	NA	NA
MZF1(+)	EGR2(+)	RFXANK(+)	NA	ZNF35(+)	NA	NA
NFATC3(+)	FOSL1(+)	ZFP57(+)	NA	ZNF496(+)	NA	NA
NFIC(+)	FOXO4(+)	ZNF202(+)	NA	ZNF570(+)	NA	NA
NR1D1(+)	HNF1B(+)	ZNF507(+)	NA	ZNF614(+)	NA	NA
NR2F6(+)	HOXD3(+)	FOXC1(+)	NA	ZNF621(+)	NA	NA
PITX1(+)	HSF4(+)	HES7(+)	NA	ZNF667(+)	NA	NA
RARG(+)	POU2F3(+)	HIC1(+)	NA	ZNF784(+)	NA	NA
RFX5(+)	PPARD(+)	HLF(+)	NA	AHDC1(+)	NA	NA
RUNX2(+)	ZNF197(+)	SATB2(+)	NA	ATF6(+)	NA	NA
RXRG(+)	ARNT2(+)	SMAD9(+)	NA	BCL3(+)	NA	NA
SMAD3(+)	CREB3L1(+)	ZBTB12(+)	NA	CHD1(+)	NA	NA
SOX8(+)	DMRT1(+)	ZBTB17(+)	NA	CREB3L4(+)	NA	NA
SP3(+)	HOXB5(+)	NA	NA	DDIT3(+)	NA	NA
SP4(+)	NA	NA	NA	FOXA1(+)	NA	NA
STAT3(+)	NA	NA	NA	FOXA2(+)	NA	NA
TCF3(+)	NA	NA	NA	FOXA3(+)	NA	NA
TCF4(+)	NA	NA	NA	FOXJ1(+)	NA	NA
WT1(+)	NA	NA	NA	FOXO6(+)	NA	NA
YY1(+)	NA	NA	NA	GFI1B(+)	NA	NA
ZFP90(+)	NA	NA	NA	GLIS1(+)	NA	NA
ARID3A(+)	NA	NA	NA	HCFC1(+)	NA	NA
ATF2(+)	NA	NA	NA	HES2(+)	NA	NA
ELF5(+)	NA	NA	NA	HOXB4(+)	NA	NA
HES1(+)	NA	NA	NA	MECP2(+)	NA	NA
HOXA2(+)	NA	NA	NA	MEF2B(+)	NA	NA
HOXC5(+)	NA	NA	NA	NKX2-2(+)	NA	NA
HOXD8(+)	NA	NA	NA	NKX6-2(+)	NA	NA
NFE2L1(+)	NA	NA	NA	POU6F1(+)	NA	NA
REL(+)	NA	NA	NA	SIX1(+)	NA	NA
SOX18(+)	NA	NA	NA	TCF7L1(+)	NA	NA
SOX9(+)	NA	NA	NA	TEAD1(+)	NA	NA
TCF7L2(+)	NA	NA	NA	TRIM28(+)	NA	NA
VEZF1(+)	NA	NA	NA	TRPS1(+)	NA	NA
ETV6(+)	NA	NA	NA	UBE2K(+)	NA	NA
GLI3(+)	NA	NA	NA	ZFP69(+)	NA	NA
HEY2(+)	NA	NA	NA	ZFX(+)	NA	NA
HLTF(+)	NA	NA	NA	ZIC4(+)	NA	NA
IRF3(+)	NA	NA	NA	ZNF217(+)	NA	NA
ISL1(+)	NA	NA	NA	ZNF3(+)	NA	NA
MYBL1(+)	NA	NA	NA	ZNF436(+)	NA	NA
NFE2L2(+)	NA	NA	NA	ZNF691(+)	NA	NA
NR2C1(+)	NA	NA	NA	ZNF75D(+)	NA	NA
SIN3A(+)	NA	NA	NA	FOXP4(+)	NA	NA
SMAD4(+)	NA	NA	NA	GFI1(+)	NA	NA
SMAD5(+)	NA	NA	NA	GTF2B(+)	NA	NA
SREBF2(+)	NA	NA	NA	HIF1A(+)	NA	NA
TCF12(+)	NA	NA	NA	HOXA9(+)	NA	NA
TFDP2(+)	NA	NA	NA	HOXC9(+)	NA	NA
NA	NA	NA	NA	LHX6(+)	NA	NA
NA	NA	NA	NA	MBD1(+)	NA	NA
NA	NA	NA	NA	MYRF(+)	NA	NA
NA	NA	NA	NA	NFYA(+)	NA	NA
NA	NA	NA	NA	PAX8(+)	NA	NA
NA	NA	NA	NA	PGR(+)	NA	NA
NA	NA	NA	NA	PRDM15(+)	NA	NA
NA	NA	NA	NA	SPIB(+)	NA	NA
NA	NA	NA	NA	TBX6(+)	NA	NA
NA	NA	NA	NA	TERF2(+)	NA	NA
NA	NA	NA	NA	ZBTB25(+)	NA	NA
NA	NA	NA	NA	ZNF445(+)	NA	NA
NA	NA	NA	NA	ZNF74(+)	NA	NA
NA	NA	NA	NA	ZNF786(+)	NA	NA
NA	NA	NA	NA	BDP1(+)	NA	NA
NA	NA	NA	NA	CARF(+)	NA	NA
NA	NA	NA	NA	FIZ1(+)	NA	NA
NA	NA	NA	NA	GTF2IRD1(+)	NA	NA
NA	NA	NA	NA	MEIS3(+)	NA	NA
NA	NA	NA	NA	NOBOX(+)	NA	NA
NA	NA	NA	NA	NPAS2(+)	NA	NA
NA	NA	NA	NA	NR1D2(+)	NA	NA
NA	NA	NA	NA	PDCD11(+)	NA	NA
NA	NA	NA	NA	TGIF2(+)	NA	NA
NA	NA	NA	NA	ZBTB16(+)	NA	NA
NA	NA	NA	NA	ZBTB7C(+)	NA	NA
NA	NA	NA	NA	ZBTB8A(+)	NA	NA
NA	NA	NA	NA	ZGPAT(+)	NA	NA
NA	NA	NA	NA	ZKSCAN8(+)	NA	NA
NA	NA	NA	NA	ZNF140(+)	NA	NA
NA	NA	NA	NA	ZNF177(+)	NA	NA
NA	NA	NA	NA	ZNF341(+)	NA	NA
NA	NA	NA	NA	ZNF398(+)	NA	NA
NA	NA	NA	NA	ZNF548(+)	NA	NA
NA	NA	NA	NA	ZNF579(+)	NA	NA
NA	NA	NA	NA	ZNF582(+)	NA	NA
NA	NA	NA	NA	ZNF791(+)	NA	NA
NA	NA	NA	NA	ZNF8(+)	NA	NA
NA	NA	NA	NA	DRGX(+)	NA	NA
NA	NA	NA	NA	EGR3(+)	NA	NA
NA	NA	NA	NA	EN2(+)	NA	NA
NA	NA	NA	NA	FOXD1(+)	NA	NA
NA	NA	NA	NA	FOXG1(+)	NA	NA
NA	NA	NA	NA	FOXH1(+)	NA	NA
NA	NA	NA	NA	HES6(+)	NA	NA
NA	NA	NA	NA	HMX1(+)	NA	NA
NA	NA	NA	NA	HOXA4(+)	NA	NA
NA	NA	NA	NA	IRF5(+)	NA	NA
NA	NA	NA	NA	IRX2(+)	NA	NA
NA	NA	NA	NA	LHX3(+)	NA	NA
NA	NA	NA	NA	MAFA(+)	NA	NA
NA	NA	NA	NA	MNX1(+)	NA	NA
NA	NA	NA	NA	NHLH1(+)	NA	NA
NA	NA	NA	NA	PEG3(+)	NA	NA
NA	NA	NA	NA	POU3F2(+)	NA	NA
NA	NA	NA	NA	POU3F4(+)	NA	NA
NA	NA	NA	NA	RFX8(+)	NA	NA
NA	NA	NA	NA	ZFP42(+)	NA	NA
NA	NA	NA	NA	ZNF572(+)	NA	NA
NA	NA	NA	NA	ZNF672(+)	NA	NA
NA	NA	NA	NA	ZNF705A(+)	NA	NA
NA	NA	NA	NA	ZSCAN30(+)	NA	NA
NA	NA	NA	NA	CREB3L2(+)	NA	NA
NA	NA	NA	NA	EMX2(+)	NA	NA
NA	NA	NA	NA	ESRRG(+)	NA	NA
NA	NA	NA	NA	MAFK(+)	NA	NA
NA	NA	NA	NA	PAXIP1(+)	NA	NA
NA	NA	NA	NA	PHF20(+)	NA	NA
NA	NA	NA	NA	SOX12(+)	NA	NA
NA	NA	NA	NA	SOX6(+)	NA	NA
NA	NA	NA	NA	TAF1(+)	NA	NA
NA	NA	NA	NA	TWIST1(+)	NA	NA
NA	NA	NA	NA	ZFP91(+)	NA	NA
NA	NA	NA	NA	ZNF10(+)	NA	NA
NA	NA	NA	NA	ZNF142(+)	NA	NA
NA	NA	NA	NA	ZNF281(+)	NA	NA
NA	NA	NA	NA	ZNF585A(+)	NA	NA
NA	NA	NA	NA	ZNF713(+)	NA	NA
NA	NA	NA	NA	ZSCAN29(+)	NA	NA
NA	NA	NA	NA	ZSCAN31(+)	NA	NA
