# Supplementary material for: Integration of single-cell transcriptome of female early gonadal development in bovine, goats, and pigs
Source: iScience. 2026 May 22;29(6):116074. doi: 10.1016/j.isci.2026.116074 (PMC13224005; doi:10.1016/j.isci.2026.116074)
Supplement: Table S10. Transcription factor analysis in granulosa cells [file mmc11.csv]

	avg.exp	pct.exp	features.plot	id	avg.exp.scaled
ZNF182	0.064175186040973	4.05916752665979	ZNF182	Bovine	0.0622000259011194
SIRT6	0.0731259697754638	4.88476092191262	SIRT6	Bovine	0.0705758563621137
SMAD3	0.0827132503128257	3.78396972824217	SMAD3	Bovine	0.0794701594724695
NR5A1	0.126782916152842	6.74234606123151	NR5A1	Bovine	0.119366595521441
ZNF304	0.111208381639357	6.19195046439629	ZNF304	Bovine	0.105448055301542
ZNF691	0.109510763857332	9.25352597179223	ZNF691	Bovine	0.103919164882282
ZNF621	0.0185737748041816	1.44478844169247	ZNF621	Bovine	0.0184033888225541
ZNF555	0.0565199766670164	3.64637082903337	ZNF555	Bovine	0.0549804662407097
HEY2	0.0606602614935019	2.40798073615411	HEY2	Bovine	0.0588916024110574
ZNF354B	0.0888996361536929	3.85276917784658	ZNF354B	Bovine	0.0851676782286642
RFX5	0.0902380336284256	5.91675266597867	RFX5	Bovine	0.0863960518753454
ZNF180	0.0815699227170805	3.99036807705538	ZNF180	Bovine	0.0784136177811152
ZSCAN16	0.0841627712175529	5.53835569315445	ZSCAN16	Bovine	0.08080804969465
SHOX2	0.0522476429200221	2.61437908496732	SHOX2	Bovine	0.0509284886280413
GLI1	0.0471373135888445	3.40557275541796	GLI1	Bovine	0.0460600728485941
SMAD9	0.0665212603181563	3.92156862745098	SMAD9	Bovine	0.0644021933936381
UNC5C	0.0774728547235633	3.61197110423117	UNC5C	Bovine	0.0746183498464612
ZNF384	0.0767041060869412	4.88476092191262	ZNF384	Bovine	0.0739046214172362
ZNF624	0.0214796386557156	2.61437908496732	ZNF624	Bovine	0.0212522022875648
GATAD1	0.0450096198021369	4.02476780185759	GATAD1	Bovine	0.0440260909266876
ZFP1	0.0586303617270336	4.64396284829721	ZFP1	Bovine	0.0569759610497601
ZNF189	0.0455172041480973	3.06157550739594	ZNF189	Bovine	0.0445116951773672
ZNF407	0.034469620442594	3.16477468180255	ZNF407	Bovine	0.0338888513562068
MSX1	0.0197506716510724	1.30718954248366	MSX1	Bovine	0.0195581578581895
TEAD4	0.0455899735356498	2.78637770897833	TEAD4	Bovine	0.04458129408493
ZNF569	0.0670793138761587	4.3343653250774	ZNF569	Bovine	0.0649253030866872
GMEB1	0.0602258350175156	4.95356037151703	GMEB1	Bovine	0.0584819373349587
FOXA1	0.0441116888875889	1.99518403852769	FOXA1	Bovine	0.0431664654314066
NFIL3	0.0378620497653035	3.74957000343997	NFIL3	Bovine	0.0371628758782786
ZNF317	0.02552402575085	2.78637770897833	ZNF317	Bovine	0.0252037265843332
DBP	0.0472463365109468	3.92156862745098	DBP	Bovine	0.0461641826397448
ONECUT2	0.0132633510875516	0.65359477124183	ONECUT2	Bovine	0.0131761629384122
ZFP69B	0.00173604504326473	0.240798073615411	ZFP69B	Bovine	0.0017345398588621
LHX5	0	0	LHX5	Bovine	0
ZNF664	0.00180956442550279	0.206398348813209	ZNF664	Bovine	0.00180792913627471
CEBPB	0.00107890401965375	0.103199174406605	CEBPB	Bovine	0.00107832242100043
ZNF577	0	0	ZNF577	Bovine	0
ZNF461	0.00593623735555571	0.825593395252838	ZNF461	Bovine	0.00591868731845918
KLF16	0.0101786801069136	1.41038871689026	KLF16	Bovine	0.0101272262032072
VAX2	0.0130468876793093	0.65359477124183	VAX2	Bovine	0.01296251015719
ZNF37A	0	0	ZNF37A	Bovine	0
ZIC5	0	0	ZIC5	Bovine	0
OTX2	0.00238658269499084	0.171998624011008	OTX2	Bovine	0.00238373932956339
ZBTB14	0.0122461022742836	1.41038871689026	ZBTB14	Bovine	0.0121717253663196
ZNF391	0.0057239721711277	0.481596147230822	ZNF391	Bovine	0.00570765248841129
FOXO6	0.00149072174048261	0.137598899208806	FOXO6	Bovine	0.00148961171784848
MSC	0.00710411717807747	0.309597523219814	MSC	Bovine	0.00707900181580228
PLAGL2	0.00863333082376807	0.550395596835225	PLAGL2	Bovine	0.00859627673727215
HOXA13	0.00335444830250228	0.103199174406605	HOXA13	Bovine	0.00334883469100527
ZNF219	0.0023833397785711	0.275197798417613	ZNF219	Bovine	0.00238050412897165
NKX3-1	0.0014778869303155	0.103199174406605	NKX3-1	Bovine	0.00147679593021035
ZBTB26	0.0127994877332858	0.997592019263846	ZBTB26	Bovine	0.0127182666150775
GSC2	0	0	GSC2	Bovine	0
PAX7	0	0	PAX7	Bovine	0
TEAD3	0.0389569363242123	3.33677330581355	TEAD3	Bovine	0.0382172640244556
ZNF135	0.0227348560526476	1.44478844169247	ZNF135	Bovine	0.0224802706316022
TBX6	0.0349275368552229	2.44238046095631	TBX6	Bovine	0.0343314115660612
LHX8	0.030442324388024	1.03199174406605	LHX8	Bovine	0.0299881512115043
MYF6	0	0	MYF6	Bovine	0
NKX3-2	0.0016030370290762	0.0687994496044032	NKX3-2	Bovine	0.00160175353669204
NKX6-2	0.0112240474302256	0.584795321637427	NKX6-2	Bovine	0.0111615252097965
VAX1	0.00307612809258249	0.412796697626419	VAX1	Bovine	0.00307140649091778
BCL11B	0.00699651619629046	0.447196422428621	BCL11B	Bovine	0.00697215414383754
FOXG1	0.0092348701090114	0.687994496044032	FOXG1	Bovine	0.00919248941636025
MNX1	0.0125461978102897	1.27278981768146	MNX1	Bovine	0.0124681464246088
ZFP57	0.0108311534218161	1.13519091847265	ZFP57	Bovine	0.010772916616729
ERG	0.00715294275716476	0.447196422428621	ERG	Bovine	0.00712748180385149
BARX2	0.0142076647126443	0.756793945648435	BARX2	Bovine	0.014107681747823
GRHL2	0.00885081847024113	0.515995872033024	GRHL2	Bovine	0.00881187956854262
TBX5	0.00178637357543032	0.137598899208806	TBX5	Bovine	0.00178477990779639
ALX1	0.00416064623610534	0.275197798417613	ALX1	Bovine	0.00415201468116926
EGR3	0.00494706892674393	0.550395596835225	EGR3	Bovine	0.00493487238946209
NFIX	0.0280935504844304	1.47918816649467	NFIX	Bovine	0.0277061653092658
ZSCAN29	0.022433866268791	1.96078431372549	ZSCAN29	Bovine	0.0221859283773476
DLX3	0.0218948511074268	2.2015823873409	DLX3	Bovine	0.0216586010749688
HOXA6	0.0236608651746429	1.47918816649467	HOXA6	Bovine	0.0233852854101165
ZSCAN20	0.0179708978368677	1.47918816649467	ZSCAN20	Bovine	0.0178113301331242
TBX2	0.0274311931892428	2.47678018575851	TBX2	Bovine	0.0270616998800353
ZNF629	0.0172166062142306	1.58238734090127	ZNF629	Bovine	0.0170700798496266
IRF8	0.0132819259405899	1.06639146886825	IRF8	Bovine	0.0131944944834799
LHX6	0.0116970137362542	0.619195046439629	LHX6	Bovine	0.0116291324968292
TEF	0.00881258887358436	0.825593395252838	TEF	Bovine	0.00877398464858501
KLF9	0.0093573390001464	0.447196422428621	KLF9	Bovine	0.00931383031001139
GFI1	0.00463921782112155	0.275197798417613	GFI1	Bovine	0.00462848981702848
ZIC4	0.00139587244154388	0.0687994496044032	ZIC4	Bovine	0.00139489911725977
DBX2	0.000709272676334053	0.0343997248022016	DBX2	Bovine	0.000709021261343521
GATA1	0	0	GATA1	Bovine	0
EGR2	0.00664126078624949	0.687994496044032	EGR2	Bovine	0.00661930477064076
FOXH1	0.00439657283408549	0.584795321637427	FOXH1	Bovine	0.00438693614302773
CEBPA	0.000953543683519532	0.0687994496044032	CEBPA	Bovine	0.000953089349536603
HOXB13	0	0	HOXB13	Bovine	0
SIX2	0.0036864618908561	0.206398348813209	SIX2	Bovine	0.00367968354385738
EOMES	0.00199397545850732	0.137598899208806	EOMES	Bovine	0.00199199012813804
ZNF169	0.00688511439312745	0.584795321637427	ZNF169	Bovine	0.00686152023012134
SP6	0	0	SP6	Bovine	0
EHF	0.00174043747881273	0.103199174406605	EHF	Bovine	0.00173892467254603
RELB	0.0133046828953938	1.16959064327485	RELB	Bovine	0.0132169528918259
FOXO4	0.0190575060372034	1.30718954248366	FOXO4	Bovine	0.0188781864433576
LMX1B	0.0237630870500821	1.16959064327485	LMX1B	Bovine	0.0234851395467383
CDX2	0.0171127541133886	1.51358789129687	CDX2	Bovine	0.0169679802555712
PITX3	0.0149988548019636	1.58238734090127	PITX3	Bovine	0.0148874842191867
VSX2	0.0193251078159421	1.03199174406605	VSX2	Bovine	0.0191407492992782
MAFF	0.0204558882542827	1.75438596491228	MAFF	Bovine	0.0202494767130113
NR1H4	0.0126178091784728	0.584795321637427	NR1H4	Bovine	0.0125388679740397
ZNF77	0.0119506218862765	1.41038871689026	ZNF77	Bovine	0.0118797770723824
PHOX2A	0.0114550146980537	0.928792569659443	PHOX2A	Bovine	0.011389902784031
POU3F1	0.011693625285454	0.722394220846233	POU3F1	Bovine	0.0116257832169276
FOXF1	0.00824640054444444	0.481596147230822	FOXF1	Bovine	0.00821258476193744
IRF5	0.00788173325620715	0.722394220846233	IRF5	Bovine	0.0078508346468526
PTF1A	0.00812615179501789	0.378396972824217	PTF1A	Bovine	0.00809331240879061
HAND1	0.0104697872636299	0.894392844857241	HAND1	Bovine	0.0104153586155798
LHX3	0.00957606939254522	0.65359477124183	LHX3	Bovine	0.00953050946579269
HOXD10	0.00877421430166619	0.515995872033024	HOXD10	Bovine	0.00873594457827686
LHX1	0.0094241060067462	0.378396972824217	LHX1	Bovine	0.00937997615931992
VSX1	0.0130158876400342	0.619195046439629	VSX1	Bovine	0.0129319088948253
POU2F2	0.0153886308994261	1.34158926728586	POU2F2	Bovine	0.015271426796646
ZSCAN9	0	0	ZSCAN9	Bovine	0
ZIC1	0	0	ZIC1	Bovine	0
POU2F3	0	0	POU2F3	Bovine	0
PROP1	0	0	PROP1	Bovine	0
DLX1	0.00169824859656121	0.137598899208806	DLX1	Bovine	0.00169680820294706
GCM1	0.00162528689827258	0.206398348813209	GCM1	Bovine	0.00162396754887581
HNF1B	0.00748817068684196	0.481596147230822	HNF1B	Bovine	0.00746027351601706
FOSL1	0.00393802052953999	0.412796697626419	FOSL1	Bovine	0.00393028682370695
GFI1B	0.00324179411382822	0.275197798417613	GFI1B	Bovine	0.00323655082800275
STAT6	0.00220555967795178	0.206398348813209	STAT6	Bovine	0.00220313100161011
ZNF529	0.0048348554122754	0.65359477124183	ZNF529	Bovine	0.00482320503567987
FOSL2	0.00341169164333569	0.343997248022016	FOSL2	Bovine	0.00340588502657699
HOXA10	0.00572238745221037	0.171998624011008	HOXA10	Bovine	0.00570607678751351
TAL1	0.00275113145238434	0.240798073615411	TAL1	Bovine	0.00274735401681204
MAFK	0.00488416300993298	0.619195046439629	MAFK	Bovine	0.00487227418138182
MAFA	0.00401380839483316	0.584795321637427	MAFA	Bovine	0.0040057745562685
NKX2-3	0.0042070608977027	0.206398348813209	NKX2-3	Bovine	0.00419823595971378
HIC1	0.00165465886261062	0.206398348813209	HIC1	Bovine	0.00165329142285787
HOXA11	0.00151674271614645	0.0343997248022016	HOXA11	Bovine	0.00151559362368463
DLX2	0	0	DLX2	Bovine	0
HES7	0.000184113277682518	0.0343997248022016	HES7	Bovine	0.00018409633091306
POU4F3	0	0	POU4F3	Bovine	0
MYOD1	0	0	MYOD1	Bovine	0
ZFY	0	0	ZFY	Bovine	0
HNF1A	0	0	HNF1A	Bovine	0
NR1I2	0.000652870085446984	0.0343997248022016	NR1I2	Bovine	0.000652657058486992
SHOX	0.000298816233514607	0.0343997248022016	SHOX	Bovine	0.000298771596835789
FOXD2	0.000390394186955956	0.0687994496044032	FOXD2	Bovine	0.000390318002972563
TFF1	0	0	TFF1	Bovine	0
MIXL1	0.00022790330463894	0.0343997248022016	MIXL1	Bovine	0.000227877338625892
HES5	0	0	HES5	Bovine	0
SOX10	0.000288129029250369	0.0343997248022016	SOX10	Bovine	0.000288087528053229
ZNF316	0.000535617731017929	0.0687994496044032	ZNF316	Bovine	0.000535474339040944
NKX2-1	0	0	NKX2-1	Bovine	0
NR1I3	0	0	NR1I3	Bovine	0
FOXA2	0.000616372062393865	0.0343997248022016	FOXA2	Bovine	0.000616182183154381
POU3F4	0	0	POU3F4	Bovine	0
HOXD1	0.034743607455119	1.51358789129687	HOXD1	Bovine	0.0341536737635182
OTX1	0.0252878013330603	1.13519091847265	OTX1	Bovine	0.0249733549668939
ZNF300	0.0356182986315138	2.1327829377365	ZNF300	Bovine	0.0349986383331086
IRF1	0.0331555381165313	3.13037495700034	IRF1	Bovine	0.0326177481317626
ZNF502	0.0769432919575117	5.46955624355005	ZNF502	Bovine	0.0741267430809506
ZNF41	0.0646130356607002	5.77915376676987	ZNF41	Bovine	0.0626113863374821
AHR	0.0629811539226184	3.30237358101135	AHR	Bovine	0.0610773700611787
FOXA3	0.0587619805509143	4.4031647746818	FOXA3	Bovine	0.0571002826706729
SPI1	0.0468049646359703	4.437564499484	SPI1	Bovine	0.0457426343412185
STAT5A	0.0557481704292148	3.09597523219814	STAT5A	Bovine	0.0542496818720575
ZNF133	0.0542427921082978	4.09356725146199	ZNF133	Bovine	0.0528227766359076
RORC	0.05065378547325	2.44238046095631	RORC	Bovine	0.0494126232332535
VDR	0.0433762732274186	3.30237358101135	VDR	Bovine	0.0424618714850538
ESX1	0.0403546526265037	2.0639834881321	ESX1	Bovine	0.0395616671627255
PAX3	0.0388096664779248	1.85758513931889	PAX3	Bovine	0.038075506190505
RFX8	0.0423652685311961	1.89198486412109	RFX8	Bovine	0.0414924275197671
ZNF582	0.0421204684989448	3.81836945304438	ZNF582	Bovine	0.0412575494114377
ZNF112	0.0330356200086195	1.99518403852769	ZNF112	Bovine	0.0325016716423488
MXD1	0.0354443221240088	2.2015823873409	MXD1	Bovine	0.0348306313340245
HOXB5	0.0379593649235556	1.20399036807706	HOXB5	Bovine	0.0372566365049248
PAX1	0.035018628180586	1.85758513931889	PAX1	Bovine	0.034419424797478
PAX9	0.0214049710307285	0.85999312005504	PAX9	Bovine	0.0211791020990704
HOXC5	0.0317499904729867	1.27278981768146	HOXC5	Bovine	0.0312563804167152
PITX1	0.0321044163770905	1.65118679050568	PITX1	Bovine	0.031599840601127
RUNX2	0.0446533374195478	1.89198486412109	RUNX2	Bovine	0.0436850958539558
PGR	0.0420793409027518	1.75438596491228	PGR	Bovine	0.0412180833333651
ZBTB7B	0.0339246311434845	2.2359821121431	ZBTB7B	Bovine	0.0333618828526893
PPARA	0.0327238133035279	1.68558651530788	PPARA	Bovine	0.0321997906949051
GATA5	0.0361470648063292	1.75438596491228	GATA5	Bovine	0.035509088208976
HOXC8	0.0337227144880842	2.2703818369453	HOXC8	Bovine	0.0331665723163265
HNF4A	0.0521621465551065	4.3687650498796	HNF4A	Bovine	0.0508472341448221
HNF4G	0.0526677977920519	2.44238046095631	HNF4G	Bovine	0.0513277016980616
HDX	0.0529602787292633	2.75197798417613	HDX	Bovine	0.0516055104358475
PBX4	0.05374589592714	3.09597523219814	PBX4	Bovine	0.0523513355952784
HEYL	0.0595715186204133	3.64637082903337	HEYL	Bovine	0.0578645986853375
PKNOX2	0.063179265838813	2.78637770897833	PKNOX2	Bovine	0.0612637265702423
HOXA1	0.049180458308962	2.75197798417613	HOXA1	Bovine	0.0480093435120823
TP73	0.0573240156498258	2.2703818369453	TP73	Bovine	0.0557412026285491
HOXC6	0.052396211521219	3.57757137942896	HOXC6	Bovine	0.0510696703307129
IRF9	0.0643743696566175	5.67595459236326	IRF9	Bovine	0.0623871802153731
STAT4	0.0709708273557949	3.09597523219814	STAT4	Bovine	0.0685655523978949
HOXA2	0.0716001274510903	4.19676642586859	HOXA2	Bovine	0.0691529776236308
ZFP42	0.0732412978364544	6.74234606123151	ZFP42	Bovine	0.0706833198543518
ZNF10	0.0758827307635798	4.67836257309941	ZNF10	Bovine	0.0731414695209557
PAX2	0.0674487543607562	2.75197798417613	PAX2	Bovine	0.0652714596856881
ZNF74	0.0626821343500317	3.47437220502236	ZNF74	Bovine	0.0607960276903444
HIC2	0.0588600902730932	5.05675954592363	HIC2	Bovine	0.057192942946178
HOXB3	0.140024435936122	5.53835569315445	HOXB3	Bovine	0.131049697208363
ZNF181	0.126678105991992	8.53113175094599	ZNF181	Bovine	0.119273574022604
HCFC1	0.125810733754291	9.49432404540764	HCFC1	Bovine	0.118503428337291
BARHL2	0.120031095252721	5.91675266597867	BARHL2	Bovine	0.113356448540102
JUNB	0.122328696812013	8.94392844857241	JUNB	Bovine	0.115405720357667
EBF1	0.106127386326081	3.74957000343997	EBF1	Bovine	0.100865073977742
KLF5	0.122250662600705	5.88235294117647	KLF5	Bovine	0.115336189101388
AR	0.0927988094396725	3.30237358101135	AR	Bovine	0.0887421203752231
HES2	0.10201774536702	5.64155486756106	HES2	Bovine	0.0971428134749571
RFX2	0.0884119785291529	3.92156862745098	RFX2	Bovine	0.0847197334977349
FOXM1	0.0872195523123952	6.4327485380117	FOXM1	Bovine	0.0836235677920504
TFAP2D	0.0865319434081251	3.64637082903337	TFAP2D	Bovine	0.0829909205657616
ZNF536	0.0902844054159556	3.71517027863777	ZNF536	Bovine	0.0864385846066822
PRRX2	0.0838706216557026	5.98555211558307	PRRX2	Bovine	0.0805385431782108
ZNF227	0.0888244037082011	7.01754385964912	ZNF227	Bovine	0.0850985855023641
BCL11A	0.0940212828319079	3.99036807705538	BCL11A	Bovine	0.0898601579530719
PRRX1	0.0947295123454411	5.50395596835225	PRRX1	Bovine	0.0905073120647336
ZNF341	0.112559812635328	6.81114551083591	ZNF341	Bovine	0.106663497779604
ZNF513	0.124023008485086	9.76952184382525	ZNF513	Bovine	0.116914221444449
RBAK	0.0930665143252618	6.26074991400069	RBAK	Bovine	0.0889870621692277
MZF1	0.106076417210848	5.71035431716546	MZF1	Bovine	0.10081899403234
ZNF692	0.0898418098191884	5.84795321637427	ZNF692	Bovine	0.0860325571026279
IRF7	0.0788545421611093	6.36394908840729	IRF7	Bovine	0.0758998691821954
ZNF445	0.0437310914949108	4.19676642586859	ZNF445	Bovine	0.0428018810858131
BCL6	0.0551884277630979	3.78396972824217	BCL6	Bovine	0.0537193554949271
RUNX3	0.0552909538549294	2.30478156174751	RUNX3	Bovine	0.0538165145506423
ZNF782	0.0530738135349325	3.88716890264878	ZNF782	Bovine	0.0517133290188383
ZNF565	0.0806153274075197	4.23116615067079	ZNF565	Bovine	0.0775306264911427
ZFHX2	0.0862679056583816	5.88235294117647	ZFHX2	Bovine	0.0827478813818657
ZBTB20	0.0884803324572776	5.19435844513244	ZBTB20	Bovine	0.084782533047168
HOXD3	0.08772962588909	4.437564499484	HOXD3	Bovine	0.0840926119344685
LMX1A	0.0734123932244358	3.40557275541796	LMX1A	Bovine	0.0708427264592049
NFATC4	0.0952295066229726	6.98314413484692	NFATC4	Bovine	0.0909639363959548
HOXB2	0.0915112041687932	4.50636394908841	HOXB2	Bovine	0.0875631618830687
LHX2	0.0891209509811265	3.92156862745098	LHX2	Bovine	0.0853709038818124
ZNF787	0.0780925195012098	5.77915376676987	ZNF787	Bovine	0.0751932939443076
ZNF398	0.105172715347602	5.74475404196766	ZNF398	Bovine	0.100001626237592
MTF1	0.112847657474446	6.5359477124183	MTF1	Bovine	0.106922187340585
SIX4	0.108150509464141	5.64155486756106	SIX4	Bovine	0.102692417966382
TFAP4	0.114747518070196	9.80392156862745	TFAP4	Bovine	0.108627938077755
THAP1	0.090044404279282	6.87994496044032	THAP1	Bovine	0.0862184332821887
ZNF583	0.0856586074830492	5.88235294117647	ZNF583	Bovine	0.0821868143405735
EGR1	0.142001309433467	8.7719298245614	EGR1	Bovine	0.132782257847405
GABPA	0.13228519373501	8.42793257653939	GABPA	Bovine	0.124237885978415
NR5A2	0.145342856315801	6.5015479876161	NR5A2	Bovine	0.135704030014037
USF1	0.200810552340767	15.8926728586171	USF1	Bovine	0.182996789057303
E2F1	0.221173760094662	12.452700378397	E2F1	Bovine	0.199812494663347
ZNF483	0.169962058441826	8.90952872377021	ZNF483	Bovine	0.156971319601644
ZSCAN26	0.177494590301415	9.11592707258342	ZSCAN26	Bovine	0.163388952674031
THRA	0.227048504562466	12.3151014791882	THRA	Bovine	0.204611695968199
HLF	0.207826375785145	9.73512211902305	HLF	Bovine	0.188822360527989
BACH1	0.0851713297648009	5.33195734434125	BACH1	Bovine	0.0817378821436554
HOXC9	0.0377439474659367	1.51358789129687	HOXC9	Bovine	0.0370490755716194
HOXB7	0.0478194990339457	2.2015823873409	HOXB7	Bovine	0.0467113373186804
TCFL5	0.0720166300201953	7.87753697970416	TCFL5	Bovine	0.0695415756068241
NFKB2	0.0675114248883524	4.91916064671483	NFKB2	Bovine	0.0653301685348961
BHLHE41	0.0257818363886532	1.61678706570347	BHLHE41	Bovine	0.0254550890397514
HOXA7	0.101468263976127	6.32954936360509	HOXA7	Bovine	0.0966440752030064
MXD3	0.0889566201170526	6.67354661162711	MXD3	Bovine	0.085220008554147
NR2F1	0.105737751111373	4.67836257309941	NR2F1	Bovine	0.100512760256491
IRF6	0.124706821539032	11.4895080839353	IRF6	Bovine	0.117522398617085
MXD4	0.0618945624338697	4.95356037151703	MXD4	Bovine	0.0600546358136199
NR2F6	0.0674247340044478	6.12315101479188	NR2F6	Bovine	0.0652489568475196
ZIC2	0.0284650993962182	1.54798761609907	ZIC2	Bovine	0.028067496036062
OVOL2	0.0314791614897414	2.57997936016512	OVOL2	Bovine	0.0309938511823418
SALL1	0.0552889866439412	4.95356037151703	SALL1	Bovine	0.0538146504080429
FOXJ2	0.0375885915233044	2.51117991056072	FOXJ2	Bovine	0.0368993588972998
HOXD9	0.0111016606688647	1.37598899208806	HOXD9	Bovine	0.0110404895516726
DLX5	0.00430624385101517	0.171998624011008	DLX5	Bovine	0.00429699851524039
ZNF449	0.00189828965794447	0.275197798417613	ZNF449	Bovine	0.00189649018305491
HOXD8	0.0171483637499229	0.825593395252838	HOXD8	Bovine	0.0170029901529981
ZSCAN12	0.19540104890663	9.73512211902305	ZSCAN12	Bovine	0.178481734860058
ESR1	0.209399779688272	7.53353973168215	ESR1	Bovine	0.19012418669082
MNT	0.206399256763192	10.2511179910561	MNT	Bovine	0.187640102193109
RXRB	0.234028211435873	14.8950808393533	RXRB	Bovine	0.210283787001346
PITX2	0.228737555576397	9.11592707258342	PITX2	Bovine	0.205987264718002
PPARG	0.175083375319794	6.87994496044032	PPARG	Bovine	0.161339102797716
RXRA	0.178704313503844	9.08152734778122	RXRA	Bovine	0.164415795787123
MAF	0.165200534176772	5.95115239078087	MAF	Bovine	0.152893204545169
SREBF1	0.187199777076948	11.0423116615067	SREBF1	Bovine	0.171597405658849
ZNF263	0.169103367785635	12.1775025799794	ZNF263	Bovine	0.156237102691644
ZNF599	0.164943306349333	7.25834193326453	ZNF599	Bovine	0.152672421755704
STAT2	0.119134645899624	6.94874441004472	STAT2	Bovine	0.112555749079124
ARNT	0.12982314036976	6.70794633642931	ARNT	Bovine	0.122061107527705
PRDM10	0.143178250730446	7.63673890608875	PRDM10	Bovine	0.133812322549156
GATA6	0.154155730764919	6.91434468524252	GATA6	Bovine	0.143369107650929
ZBTB24	0.144326431440633	9.87272101823185	ZBTB24	Bovine	0.134816194423658
ARNT2	0.131945490083653	5.57275541795666	ARNT2	Bovine	0.123937824985219
TRERF1	0.167662024243958	6.84554523563811	TRERF1	Bovine	0.155003479727711
SKI	0.167070556786352	9.83832129342965	SKI	Bovine	0.154496811447956
NFATC2	0.161016878357312	8.84072927416581	NFATC2	Bovine	0.149296240385545
ZKSCAN7	0.150895221679803	7.60233918128655	ZKSCAN7	Bovine	0.140540093171892
ZNF23	0.161133045682603	9.52872377020984	ZNF23	Bovine	0.149396291914678
NFATC1	0.199224654782488	10.7671138630891	NFATC1	Bovine	0.181675226953222
SP2	0.201487468761761	11.1799105607155	SP2	Bovine	0.183560346478542
ZNF76	0.179128799642403	8.42793257653939	ZNF76	Bovine	0.164775860408133
ATF3	0.175023591720645	10.2167182662539	ATF3	Bovine	0.161288225454684
ZBTB8A	0.149748653028934	9.39112487100103	ZBTB8A	Bovine	0.139543355903341
ZNF200	0.167422437426682	10.4919160646715	ZNF200	Bovine	0.154798273601723
GMEB2	0.170173644685572	9.83832129342965	GMEB2	Bovine	0.157152152058531
ZNF526	0.141355214055316	10.6295149638803	ZNF526	Bovine	0.132216340620947
CNOT3	0.176863983156348	14.8950808393533	CNOT3	Bovine	0.162853259286238
ZBTB17	0.114504412754207	7.18954248366013	ZBTB17	Bovine	0.108409833238556
E2F8	0.102027683088872	8.42793257653939	E2F8	Bovine	0.0971518311855028
ZNF274	0.11765507619993	6.94874441004472	ZNF274	Bovine	0.111232808526538
PKNOX1	0.144303591573736	10.3543171654627	PKNOX1	Bovine	0.134796235001062
ZBTB41	0.117455243218951	7.80873753009976	ZBTB41	Bovine	0.11105399589275
ZNF184	0.122727688280269	8.53113175094599	ZNF184	Bovine	0.115761160403722
ZNF235	0.0227646609772161	1.47918816649467	ZNF235	Bovine	0.0225094125837978
HIVEP2	0.0607816352854571	3.78396972824217	HIVEP2	Bovine	0.0590060281629688
ZNF354C	0.0367812534505008	3.19917440660475	ZNF354C	Bovine	0.0361209652896956
NR4A2	0.039299164280798	2.1671826625387	NR4A2	Bovine	0.038546605494527
TFEB	0.012423699769048	0.550395596835225	TFEB	Bovine	0.0123471589061893
E2F2	0.0129646901698562	0.756793945648435	E2F2	Bovine	0.0128813679659046
SOX8	0.0094111489491047	0.825593395252838	SOX8	Bovine	0.00936713998795836
ZFP37	0.0194489057421335	2.57997936016512	ZFP37	Bovine	0.0192621927996566
ZNF628	0.022770549334714	1.78878568971448	ZNF628	Bovine	0.0225151698618619
ZKSCAN2	0.0332492222602325	1.68558651530788	ZKSCAN2	Bovine	0.0327084216973309
HOXC10	0.036503203076852	1.99518403852769	HOXC10	Bovine	0.0358527431704968
EPAS1	0.0716501012092423	3.78396972824217	EPAS1	Bovine	0.0691996112434413
ZNF281	0.0577201809392443	6.19195046439629	ZNF281	Bovine	0.0561158191918251
E2F7	0.0678903455339418	3.99036807705538	E2F7	Bovine	0.0656850625457702
BCL3	0.052761838518927	2.71757825937393	BCL3	Bovine	0.0514170333245531
SIX1	0.0102564067251113	0.722394220846233	SIX1	Bovine	0.0102041666787935
FOSB	0.0247617416313764	2.47678018575851	FOSB	Bovine	0.0244601383814354
JDP2	0.035904342995509	2.54557963536292	JDP2	Bovine	0.035274806558418
NR1D2	0.0468670880700724	2.78637770897833	NR1D2	Bovine	0.0458019783383265
RFXAP	0.10604065946501	6.81114551083591	RFXAP	Bovine	0.100786665051005
MYB	0.131013428211561	7.32714138286894	MYB	Bovine	0.123114069929603
SRF	0.130964305594601	8.01513587891297	SRF	Bovine	0.123070636595814
ZBTB7A	0.193735825586401	11.7647058823529	ZBTB7A	Bovine	0.177087738887984
PML	0.171681978321412	12.3151014791882	PML	Bovine	0.15844030477776
HES1	0.223486455619309	12.5902992776058	HES1	Bovine	0.201704533646678
HINFP	0.356695507386671	22.359821121431	HINFP	Bovine	0.305051969076409
ZBTB38	0.345597030971421	15.1014791881665	ZBTB38	Bovine	0.296837803762219
HMGXB4	0.456619318858681	26.5909872721018	HMGXB4	Bovine	0.376118215695107
TFAP2A	0.0470734958697357	2.37358101135191	TFAP2A	Bovine	0.0459991260529416
MECOM	0.0416807724684691	1.89198486412109	MECOM	Bovine	0.0408355359982992
VEZF1	0.179671070214979	8.84072927416581	VEZF1	Bovine	0.165235645563338
SATB2	0.234821159892118	8.7375300997592	SATB2	Bovine	0.210926149790036
ARID3A	0.224904315306373	14.3790849673203	ARID3A	Bovine	0.202862730991967
WT1	0.273095765726499	12.1431028551772	WT1	Bovine	0.241451545124782
KLF4	0.20297768620746	11.7303061575507	KLF4	Bovine	0.18479988836454
ZNF318	0.201196965880322	13.1062951496388	ZNF318	Bovine	0.18331853121669
TAF6	0.320414080365936	21.2246302029584	TAF6	Bovine	0.277945384652507
NR1H2	0.378953546911321	23.2542139662883	NR1H2	Bovine	0.321324912175119
ZNF205	0.222282056375537	15.6518747850017	ZNF205	Bovine	0.200719649480232
PRDM4	0.265116612687211	13.8974888200894	PRDM4	Bovine	0.235164301873264
ZNF639	0.22992598338956	10.4231166150671	ZNF639	Bovine	0.206953991467623
FOXN2	0.237537798095655	13.7254901960784	FOXN2	Bovine	0.213123758909933
REL	0.275086597235512	13.656690746474	REL	Bovine	0.243014095704373
SP4	0.269859648811585	13.1750945992432	SP4	Bovine	0.238906381616733
STAT1	0.25032749662696	16.9246646026832	STAT1	Bovine	0.223405514300479
ESRRA	0.260830943342456	15.2390780873753	ESRRA	Bovine	0.231770982445991
FOXP4	0.185273709119658	8.94392844857241	FOXP4	Bovine	0.169973726075795
GATA2	0.205361205759849	11.3175094599243	GATA2	Bovine	0.186779277842122
IRF3	0.169849716540732	13.5190918472652	IRF3	Bovine	0.156875293158507
ZNF397	0.176306428965751	11.3175094599243	ZNF397	Bovine	0.162379384382697
ZNF496	0.186739541126941	10.9391124871001	ZNF496	Bovine	0.171209665372276
KLF3	0.176834735750845	11.5927072583419	KLF3	Bovine	0.162828406992893
SOX9	0.00234706476801214	0.240798073615411	SOX9	Bovine	0.00234431471369601
EVX1	0.00348589679265135	0.275197798417613	EVX1	Bovine	0.00347983513721249
NKX2-2	0.0666183585815481	3.23357413140695	NKX2-2	Bovine	0.0644932312822025
TBX3	0.0613691924835235	4.88476092191262	TBX3	Bovine	0.0595597656310048
HEY1	0.0353308283366266	3.64637082903337	HEY1	Bovine	0.0347210165480149
BATF3	0.0440591960389341	3.02717578259374	BATF3	Bovine	0.043116189039714
MYC	0.0414153497895568	3.06157550739594	MYC	Bovine	0.04058070120934
ZKSCAN1	0.106364471826216	6.70794633642931	ZKSCAN1	Bovine	0.101079389343621
DEAF1	0.120087817296532	7.80873753009976	DEAF1	Bovine	0.113407090533708
RXRG	0.0053063561457725	0.137598899208806	RXRG	Bovine	0.00529232704505233
LTF	0.0134350178578669	0.894392844857241	LTF	Bovine	0.0133455682859037
ZNF793	0.0182747048154913	1.99518403852769	ZNF793	Bovine	0.0181097292854486
HES6	0.00204623507143739	0.343997248022016	HES6	Bovine	0.00204414438399312
XBP1	0.100857289775332	7.39594083247334	XBP1	Bovine	0.0960892306066408
CREB3	0.116990359666059	8.94392844857241	CREB3	Bovine	0.110637889491234
NFRKB	0.201131283256274	13.3814929480564	NFRKB	Bovine	0.183263848744311
CREM	0.137551405361166	7.12074303405573	CREM	Bovine	0.128878062348162
ARX	0.0118946551177152	0.85999312005504	ARX	Bovine	0.0118244697134539
MAX	0.153091690122122	10.5607155142759	MAX	Bovine	0.142446761214567
ZFP2	0.0193163017849131	1.75438596491228	ZFP2	Bovine	0.0191321101820822
ZBTB43	0.422389113839048	24.2174062607499	ZBTB43	Bovine	0.352337932372969
ZBTB44	0.31841352247368	18.8510491916065	ZBTB44	Bovine	0.276429136851113
THAP11	0.606311104009101	34.3653250773994	THAP11	Bovine	0.473940310344281
ZNF511	0.555313252854191	28.9301685586515	ZNF511	Bovine	0.441676974123946
NFYB	0.43630212726439	25.8341933264534	NFYB	Bovine	0.362071843527014
ZNF143	0.268032744778305	14.6198830409357	ZNF143	Bovine	0.237466679639256
MBD1	0.315676607718612	15.9614723082215	MBD1	Bovine	0.274351063888751
FOXO3	0.299246669748182	12.96869625043	FOXO3	Bovine	0.261784611692186
IKZF5	0.34748646646529	14.1038871689026	IKZF5	Bovine	0.298240980311092
KLF7	0.297094794713819	12.4183006535948	KLF7	Bovine	0.260126990338027
E2F6	0.369290614319454	19.6078431372549	E2F6	Bovine	0.314292805968618
RARG	0.309667539274314	17.1310629514964	RARG	Bovine	0.269773318190237
ZBTB11	0.313986281489229	16.6838665290678	ZBTB11	Bovine	0.27306547974097
MLX	0.318288644283327	19.5734434124527	MLX	Bovine	0.276334413835355
NFYA	0.227110526447629	15.9958720330237	NFYA	Bovine	0.204662240276365
ZNF879	0.228500669228923	10.8015135878913	ZNF879	Bovine	0.205794457731836
HESX1	0.166682860861244	11.1111111111111	HESX1	Bovine	0.154164560469131
NRF1	0.417637562037924	18.1286549707602	NRF1	Bovine	0.348991797440557
USF2	0.277899648307381	18.9198486412109	USF2	Bovine	0.245217830421106
CLOCK	0.314513230867497	13.8974888200894	CLOCK	Bovine	0.273466430460458
HMG20B	0.351521386005185	23.2542139662883	HMG20B	Bovine	0.301230910512376
SETDB1	0.694018197817676	32.5765393876849	SETDB1	Bovine	0.527103338685548
NFYC	0.685729606902776	33.7461300309598	NFYC	Bovine	0.522198471215632
RFX1	0.752745490821471	27.9669762641899	RFX1	Bovine	0.561183410470891
UBP1	0.65970486259375	28.7237702098383	UBP1	Bovine	0.50663979294307
MYCN	0.525474427342638	24.4582043343653	MYCN	Bovine	0.422305461574648
CREB1	0.385140518982652	20.2958376332989	CREB1	Bovine	0.32580159224202
NFIC	0.470252806864963	28.3109735122119	NFIC	Bovine	0.385434363463375
CEBPG	0.512127628235506	27.7261781905745	CEBPG	Bovine	0.413517684403668
GATA4	0.544336966302351	18.9886480908153	GATA4	Bovine	0.434594670214973
NFAT5	0.509142987348987	23.6670106639147	NFAT5	Bovine	0.411541931657769
SP3	0.399339674702627	19.1262469900241	SP3	Bovine	0.336000464427515
STAT5B	0.394266640650272	18.7134502923977	STAT5B	Bovine	0.332368571414632
ZNF655	0.269061123254195	13.0030959752322	ZNF655	Bovine	0.23827735404525
ZNF484	0.224782477146445	12.3151014791882	ZNF484	Bovine	0.202763258552957
GTF2IRD1	0.287893409127009	13.312693498452	GTF2IRD1	Bovine	0.253007867368654
ERF	0.342111561077583	19.6422428620571	ERF	Bovine	0.294244165554541
TBP	0.331568929707179	15.5486756105951	TBP	Bovine	0.286357893393929
CREB5	0.327066590784328	10.5263157894737	CREB5	Bovine	0.282970935541157
IKZF2	0.304038080519352	11.4551083591331	IKZF2	Bovine	0.26546566593033
ZBTB25	0.281833119700463	11.4551083591331	ZBTB25	Bovine	0.248291178184876
ZNF367	0.270877683528884	14.1382868937049	ZNF367	Bovine	0.239707751171013
HOXA5	0.272926810545442	12.9342965256278	HOXA5	Bovine	0.241318824242509
TFCP2L1	0.287984188443859	17.1310629514964	TFCP2L1	Bovine	0.253078351553906
BACH2	0.277809291115809	8.7719298245614	BACH2	Bovine	0.24514712034124
ATF6B	0.255110004140159	16.6838665290678	ATF6B	Bovine	0.227223221443795
ZNF580	0.244031071877908	14.1726866185071	ZNF580	Bovine	0.218356971398875
OVOL1	0.236137499512033	11.8335053319573	OVOL1	Bovine	0.211991598408068
BHLHE40	0.419718765620425	20.3990368077055	BHLHE40	Bovine	0.350458799618224
THRB	0.359629164821826	10.6295149638803	THRB	Bovine	0.307211989640811
PLAG1	0.35714335706054	16.374269005848	PLAG1	Bovine	0.305382017911512
CREB3L2	0.41232454127581	20.0894392844857	CREB3L2	Bovine	0.345236957756896
MEIS1	0.358953355022165	14.6198830409357	MEIS1	Bovine	0.306714811564627
ESRRB	0.329362827062988	16.890264877881	ESRRB	Bovine	0.284699750043172
ZFP64	0.383105914310752	20.4334365325077	ZFP64	Bovine	0.32433163276602
MYBL1	0.366193266471032	16.4774681802546	MYBL1	Bovine	0.312028234648095
E2F3	0.344115180005342	14.2758857929137	E2F3	Bovine	0.29573593783771
PLAGL1	0.354795248885742	12.3495012039904	PLAGL1	Bovine	0.303650335080325
RELA	0.317351371863896	18.9542483660131	RELA	Bovine	0.275623184340281
STAT3	0.376218703947319	18.8854489164087	STAT3	Bovine	0.319339668703418
TCF7	0.376821105733116	16.2710698314413	TCF7	Bovine	0.319777295353998
TCF7L1	0.80273064575039	32.8173374613003	TCF7L1	Bovine	0.589302540798366
SMARCC2	0.565122405889268	30.2373581011352	SMARCC2	Bovine	0.447964035559243
ING4	0.53659374194559	31.8541451668387	ING4	Bovine	0.429568110779815
ZNF654	0.637354973914321	25.1117991056072	ZNF654	Bovine	0.493082119056604
ATF2	0.559762754057396	23.5294117647059	ATF2	Bovine	0.44453372896356
TFE3	0.59175619719579	30.2717578259374	TFE3	Bovine	0.464837933229731
CNOT6	0.540054154556011	22.703818369453	CNOT6	Bovine	0.431817581103364
KLF6	0.437692357273287	25.421396628827	KLF6	Bovine	0.363039298492437
ZBTB18	0.49735574394557	19.6766425868593	ZBTB18	Bovine	0.403700715112269
ATF5	0.481245704724085	18.8166494668043	ATF5	Bovine	0.392883426132769
ZMAT1	0.533802435986047	23.5294117647059	ZMAT1	Bovine	0.427749904550547
ZNF410	0.528265972177185	27.4165806673547	ZNF410	Bovine	0.424133741157662
SP1	0.425749421662751	20.4334365325077	SP1	Bovine	0.354697585417221
TFCP2	0.416953198242755	17.9566563467492	TFCP2	Bovine	0.348508931400029
ATF7	0.411160934695372	16.6150670794634	ATF7	Bovine	0.34441272355685
CEBPD	0.50471553475985	30.6157550739594	CEBPD	Bovine	0.408603866886942
NFKB1	0.497784102226251	20.2614379084967	NFKB1	Bovine	0.403986750693646
SMAD6	0.557808077127199	21.5342277261782	SMAD6	Bovine	0.44327975444803
ZNF814	0.531113252898819	20.1926384588923	ZNF814	Bovine	0.425995087093697
IKZF1	0.540568739187588	19.1950464396285	IKZF1	Bovine	0.432151659407728
HOXA3	0.481338890613981	18.4726522187822	HOXA3	Bovine	0.392946334641828
LHX9	0.49648502908778	16.8214654282766	LHX9	Bovine	0.403119044309878
YBX1	4.82807973157183	55.5555555555556	YBX1	Bovine	1.76268756901697
HLTF	2.90211787612826	73.1682146542828	HLTF	Bovine	1.36151945090103
SMARCA5	2.40342226575469	65.3938768489852	SMARCA5	Bovine	1.22478147414297
ILF2	1.69027719971649	56.7595459236326	ILF2	Bovine	0.989644236526389
RORA	4.42522504429684	49.9140006879945	RORA	Bovine	1.69105938138583
RAD21	4.1738767813636	77.8465772273822	RAD21	Bovine	1.64362226851381
RFXANK	0.417860358231686	27.5541795665635	RFXANK	Bovine	0.349148945285828
GTF2I	0.786727404101863	35.4661162710698	GTF2I	Bovine	0.580385680669922
MTF2	0.765131326890826	36.6013071895425	MTF2	Bovine	0.568225093787698
EWSR1	1.12691196687463	50.1891984864121	EWSR1	Bovine	0.754671146962251
HSF2	0.788376592875697	36.0509115927073	HSF2	Bovine	0.581308276987237
SMAD1	0.930560445516163	36.9109047127623	SMAD1	Bovine	0.657810347040664
PHF20	0.972768905207352	44.8572411420709	PHF20	Bovine	0.679438091547517
SOX4	1.25874615460007	48.6068111455108	SOX4	Bovine	0.814809860476839
SREBF2	1.17067768313239	45.9924320605435	SREBF2	Bovine	0.775039415172379
SNAI2	0.213484513017241	13.312693498452	SNAI2	Bovine	0.193495983859357
GATA3	0.621705234300784	29.7213622291022	GATA3	Bovine	0.483478209400796
ISL1	0.580491925825915	28.5517715858273	ISL1	Bovine	0.457736144040376
ZNF24	0.396357314156063	26.625386996904	ZNF24	Bovine	0.333866927288295
DDX20	0.472706870899196	28.4485724114207	DDX20	Bovine	0.387102116250874
ZNF644	0.957643105771106	36.7045063639491	ZNF644	Bovine	0.671741252607157
EP300	0.767070920060078	37.0485036119711	EP300	Bovine	0.569323328389567
KLF10	0.678947789425328	31.0285517715858	KLF10	Bovine	0.518167281379225
KLF13	0.702642183626036	38.6652906776746	KLF13	Bovine	0.532181270165854
TCF3	0.624739731355343	34.468524251806	TCF3	Bovine	0.485347637634078
ZNF532	1.04130004614006	37.5644994840041	ZNF532	Bovine	0.713586882400675
CEBPZ	1.81204931416397	61.9195046439629	CEBPZ	Bovine	1.03391351083731
MLLT10	2.03569232175767	56.5187478500172	MLLT10	Bovine	1.11043951110323
CHD1	1.42406276009632	50.7739938080495	CHD1	Bovine	0.885444959000742
CTCF	1.4918437798118	58.4795321637427	CTCF	Bovine	0.913022910281138
OTUD4	1.38265168365406	46.2332301341589	OTUD4	Bovine	0.868214020271608
RUNX1	2.15465241814	42.8620571035432	RUNX1	Bovine	1.14887832134731
JUND	2.2114155388065	62.6762985896113	JUND	Bovine	1.16671181776112
TCF4	2.42549354336879	58.2731338149295	TCF4	Bovine	1.23124556158641
NANOG	2.23827473501362	59.0299277605779	NANOG	Bovine	1.17504069878819
NFIB	2.54134024556507	55.5555555555556	NFIB	Bovine	1.26450525593673
RARB	2.4175174940685	49.2260061919505	RARB	Bovine	1.22891440856951
TCF7L2	1.72708341163246	51.4275885792914	TCF7L2	Bovine	1.00323269071964
MGA	2.01384099294304	62.7794977640179	MGA	Bovine	1.10321534265573
SMAD5	1.48160812600578	48.4004127966976	SMAD5	Bovine	0.908906787937428
SMAD4	1.43660945268002	50.1891984864121	SMAD4	Bovine	0.89060750438563
CUX1	1.25796270743347	44.9948400412797	CUX1	Bovine	0.814462949839741
GLI3	1.87750754071131	47.3684210526316	GLI3	Bovine	1.05692448218781
SOX15	1.59735987522687	53.5603715170279	SOX15	Bovine	0.954495496521428
IRF2	1.57231261125351	57.1035431716546	IRF2	Bovine	0.944805343022741
MEIS2	1.42248019979347	34.7781217750258	MEIS2	Bovine	0.884791891289513
PBX3	1.39204435327125	32.1981424148607	PBX3	Bovine	0.872148378253956
NCOA6	0.780318681842737	28.6205710354317	NCOA6	Bovine	0.576792383022298
SSBP3	0.763982257895001	33.6773305813553	SSBP3	Bovine	0.567573899651366
MBD2	0.830477156464494	29.2397660818713	MBD2	Bovine	0.60457667410367
NR2C1	0.646781840338234	28.6893704850361	NR2C1	Bovine	0.49882298361103
TCF12	0.603010281837739	26.969384244926	TCF12	Bovine	0.471883287728954
BRCA1	0.750328414978375	33.8837289301686	BRCA1	Bovine	0.559803436030346
MITF	0.745584930653757	25.1117991056072	MITF	Bovine	0.557089703299185
GABPB1	0.779661521138482	29.8933608531132	GABPB1	Bovine	0.576423189558149
ETNK1	0.740178445300019	26.797385620915	ETNK1	Bovine	0.553987662738182
NR2C2	0.792619852876227	27.6229790161679	NR2C2	Bovine	0.583678154785648
RARA	0.798529038228097	35.1909184726522	RARA	Bovine	0.586969129826979
ATF1	0.884114377131624	33.780529755762	ATF1	Bovine	0.633457884041572
CDX1	0.815698422637119	40.5572755417957	CDX1	Bovine	0.596470199558699
NELFB	0.814487414726523	41.8644650842793	NELFB	Bovine	0.595803011701232
RFX3	0.882342231298168	25.93739250086	RFX3	Bovine	0.632516869104476
KLF12	0.864829054294025	25.6965944272446	KLF12	Bovine	0.623169388998789
ATF6	1.2177154834665	42.7588579291366	ATF6	Bovine	0.796477604535297
RFX7	1.2605995190961	35.8101135190918	RFX7	Bovine	0.815630052041614
TEAD1	1.31996124789198	39.2156862745098	TEAD1	Bovine	0.841550482043879
SOX6	1.06082039552511	29.3773649810802	SOX6	Bovine	0.723104153775815
MBNL2	1.39360933208233	47.093223254214	MBNL2	Bovine	0.872802407554763
ZFX	1.26248355642819	43.9972480220158	ZFX	Bovine	0.816463128688491
ZNF438	1.19317145234656	33.7117303061575	ZNF438	Bovine	0.785348648024302
CCNT2	0.982936124382529	37.0829033367733	CCNT2	Bovine	0.684578637411456
FOXJ3	0.942339575513828	31.0285517715858	FOXJ3	Bovine	0.663893213241136
NR3C1	1.00003092493293	32.9549363605091	NR3C1	Bovine	0.69316264290687
POU2F1	0.976562563832601	35.844513243894	POU2F1	Bovine	0.681359257102657
PRDM5	1.10731708301387	30.3405572755418	PRDM5	Bovine	0.745415613776635
DMRT1	1.05644852399664	21.671826625387	DMRT1	Bovine	0.720980477495724
NFATC3	1.0274700085749	37.7020983832129	NFATC3	Bovine	0.706788714579849
HSF1	1.06876826655086	47.5748194014448	HSF1	Bovine	0.726953389856938
MAFG	0.91557260196412	41.9332645338837	MAFG	Bovine	0.650016586796918
KAT7	1.14811737590528	49.4668042655659	KAT7	Bovine	0.764591819429876
ZNF148	0.816548243476987	34.0213278293774	ZNF148	Bovine	0.596938130805385
TP53	0.920034753183444	42.1740626074991	TP53	Bovine	0.652343286492253
HIF1A	1.10353848419146	39.1812865497076	HIF1A	Bovine	0.743620919194348
DPF2	1.55529098526163	59.2363261093911	DPF2	Bovine	0.938166105727269
MYBL2	1.54079952006998	56.312349501204	MYBL2	Bovine	0.932478803181327
PBX1	1.71323641568336	42.0708634330925	PBX1	Bovine	0.998142171672784
SOX17	1.95826739120713	53.3195734434125	SOX17	Bovine	1.08460375614875
TFAP2C	1.67260806394206	55.8307533539732	TFAP2C	Bovine	0.983054798625131
GPBP1L1	1.62481029120089	51.5651874785002	GPBP1L1	Bovine	0.965008623413274
SOX18	0.0243999153758713	1.92638458892329	SOX18	Bovine	0.0241069927347479
NR2F2	0.393254173194471	17.3718610251118	NR2F2	Bovine	0.331642142757816
ZXDC	0.0231735379984359	1.89198486412109	ZXDC	Bovine	0.0229091089449761
PBX2	0.0688166378273988	6.19195046439629	PBX2	Bovine	0.0665520905086097
JUN	0.971175146371512	34.5029239766082	JUN	Bovine	0.678629885902736
POU5F1	0.910465997853424	27.4509803921569	POU5F1	Bovine	0.647347190234492
BDP1	1.61730722008694	57.9291365669075	BDP1	Bovine	0.962146010653647
FOXO1	1.29183026311993	43.3092535259718	FOXO1	Bovine	0.829350739879799
ATF4	1.78673743780931	56.5187478500172	ATF4	Bovine	1.02487153444907
BCLAF1	1.74873943058008	58.7547299621603	BCLAF1	Bovine	1.01114241770621
YY1	2.06398170430113	66.5634674922601	YY1	Bovine	1.11971528067942
PRDM1	2.4899808193105	65.703474372205	PRDM1	Bovine	1.24989624029966
FOS	0.36532583926299	14.5854833161335	FOS	Bovine	0.311393110232981
HDAC2	2.44170394216323	69.453044375645	HDAC2	Bovine	1.23596668077309
ZNF1821	0	0	ZNF182	Goat	0
SIRT61	0.000487297748211244	0.0653381247958184	SIRT6	Goat	0.000487179057220541
SMAD31	0.00442923760739839	0.718719372754002	SMAD3	Goat	0.00441945740310513
NR5A11	0.00197386524363303	0.228683436785364	NR5A1	Goat	0.00197191973133176
ZNF3041	0.00363462797552816	0.555374060764456	ZNF304	Goat	0.00362803867687408
ZNF6911	0.00364581395087477	0.522704998366547	ZNF691	Goat	0.00363918408048892
ZNF6211	0.0481136588001066	6.43580529238811	ZNF621	Goat	0.04699203307178
ZNF5551	0.039078127177224	6.10911466840902	ZNF555	Goat	0.0383339038784
HEY21	0.0424630610173181	4.70434498529892	HEY2	Goat	0.0415862409861401
ZNF354B1	0.0343288339981888	4.2796471741261	ZNF354B	Goat	0.0337527468030346
RFX51	0.0127205089998769	2.02548186867037	RFX5	Goat	0.0126402829530289
ZNF1801	0.0235145336378256	3.03822280300555	ZNF180	Goat	0.0232423259576422
ZSCAN161	0.016932736806828	2.61352499183273	ZSCAN16	Goat	0.0167909760461431
SHOX21	0.00872657121748368	1.27409343351846	SHOX2	Goat	0.00868871477342788
GLI11	0.00762137184625593	1.24142437112055	GLI1	Goat	0.00759247591672678
SMAD91	0.00932992604699636	1.04540999673309	SMAD9	Goat	0.009286671122329
UNC5C1	0.00464444342090478	0.588043123162365	UNC5C	Goat	0.00463369127253628
ZNF3841	0.00428065893960076	0.457366873570729	ZNF384	Goat	0.00427152298178923
ZNF6241	0.0533719685724924	7.38320810192747	ZNF624	Goat	0.0519964172825702
GATAD11	0.0556858820392822	7.87324403789611	GATAD1	Goat	0.0541906808439384
ZFP11	0.0460488097628248	7.21986278993793	ZFP1	Goat	0.045020027807214
ZNF1891	0.031729040682795	4.70434498529892	ZNF189	Goat	0.0312360751072101
ZNF4071	0.107389653332843	14.0476968311009	ZNF407	Goat	0.10200558215633
MSX11	0.125516135173703	13.0349558967658	MSX1	Goat	0.118241717266957
TEAD41	0.0930441761097412	12.4142437112055	TEAD4	Goat	0.0889666256784141
ZNF5691	0.0924614127065909	10.5847762169226	ZNF569	Goat	0.0884333271868025
GMEB11	0.0755907753281384	10.8461287161058	GMEB1	Goat	0.072870069072466
FOXA11	0	0	FOXA1	Goat	0
NFIL31	0.0147783211726796	2.31950343025155	NFIL3	Goat	0.0146701858548518
ZNF3171	0.0167678947820829	2.41751061744528	ZNF317	Goat	0.0166288656326971
DBP1	0.0302842791663261	4.34498529892192	DBP	Goat	0.0298347633513824
ONECUT21	0.0016858541250903	0.261352499183273	ONECUT2	Goat	0.00168443466813241
ZFP69B1	0	0	ZFP69B	Goat	0
LHX51	0.00258812558708332	0.424697811172819	LHX5	Goat	0.00258478215762379
ZNF6641	0	0	ZNF664	Goat	0
CEBPB1	0.000157032601412753	0.0326690623979092	CEBPB	Goat	0.000157020273084416
ZNF5771	0	0	ZNF577	Goat	0
ZNF4611	0.00773798701058957	1.078079059131	ZNF461	Goat	0.00770820233936332
KLF161	0.00131838070540652	0.163345311989546	KLF16	Goat	0.00131751240464785
VAX21	0.000745503081468429	0.130676249591637	VAX2	Goat	0.000745225332079634
ZNF37A1	0	0	ZNF37A	Goat	0
ZIC51	0.00290708006169588	0.457366873570729	ZIC5	Goat	0.00290286267599489
OTX21	0	0	OTX2	Goat	0
ZBTB141	0.0137373412014657	2.02548186867037	ZBTB14	Goat	0.0136438392686242
ZNF3911	0.000248679777711115	0.0326690623979092	ZNF391	Goat	0.000248648862020492
FOXO61	0.000480222040836799	0.0980071871937275	FOXO6	Goat	0.000480106771134438
MSC1	0	0	MSC	Goat	0
PLAGL21	0.00164897997315932	0.39202874877491	PLAGL2	Goat	0.00164762189843709
HOXA131	0	0	HOXA13	Goat	0
ZNF2191	0.000860129872133066	0.163345311989546	ZNF219	Goat	0.000859760172412592
NKX3-11	0.00104646349208436	0.0980071871937275	NKX3-1	Goat	0.0010459163308538
ZBTB261	0.00412778515017026	0.686050310356093	ZBTB26	Goat	0.00411928921661502
GSC21	0	0	GSC2	Goat	0
PAX71	0.0020461913415387	0.261352499183273	PAX7	Goat	0.0020441007433924
TEAD31	0.00373352536213349	0.620712185560274	TEAD3	Goat	0.00372657305535459
ZNF1351	0	0	ZNF135	Goat	0
TBX61	0.00040833971192105	0.0653381247958184	TBX6	Goat	0.000408256363949637
LHX81	0.000813785419985816	0.130676249591637	LHX8	Goat	0.000813454476163593
MYF61	0.0302255069894412	3.2015681149951	MYF6	Goat	0.0297777171026378
NKX3-21	0.0212712371775077	2.8422084286181	NKX3-2	Goat	0.0210481622537102
NKX6-21	0.0144062230849407	1.86213655668082	NKX6-2	Goat	0.0143034394266252
VAX11	0.0151165673015022	2.25416530545573	VAX1	Goat	0.0150034505316326
BCL11B1	0.0149225654746858	2.18882718065991	BCL11B	Goat	0.0148123194107841
FOXG11	0.0137080197933887	1.7641293694871	FOXG1	Goat	0.0136149147820332
MNX11	0.0184709994574927	2.8422084286181	MNX1	Goat	0.0183024825017164
ZFP571	0.0236645327078291	3.75694217575956	ZFP57	Goat	0.0233888681656374
ERG1	0.0244054731072365	2.77687030382228	ERG	Goat	0.0241124180732369
BARX21	0.0384803115511506	5.19438092126756	BARX2	Goat	0.0377584056094427
GRHL21	0.0365796668539618	5.25971904606338	GRHL2	Goat	0.0359265113524191
TBX51	0.049709616424487	4.9656974844822	TBX5	Goat	0.0485135701346256
ALX11	0.0403268965959165	5.35772623325711	ALX1	Goat	0.0395349874138717
EGR31	0.0414619885675045	6.17445279320483	EGR3	Goat	0.0406254842381787
NFIX1	0.0236485137163766	2.58085592943483	NFIX	Goat	0.0233732193702753
ZSCAN291	0.034255519868904	4.9983665468801	ZSCAN29	Goat	0.0336818634192572
DLX31	0.0318258911804749	4.76968311009474	DLX3	Goat	0.0313299427297828
HOXA61	0.0260457837424876	3.13622999019928	HOXA6	Goat	0.0257123692836673
ZSCAN201	0.0480838924046659	6.99117935315256	ZSCAN20	Goat	0.046963632699472
TBX21	0.029038617229123	3.43025155178046	TBX2	Goat	0.0286249850389974
ZNF6291	0.0377715243891492	4.57366873570728	ZNF629	Goat	0.0370756491371632
IRF81	0.00128415922150832	0.163345311989546	IRF8	Goat	0.00128333539426337
LHX61	0.00284318671414538	0.228683436785364	LHX6	Goat	0.00283915250366639
TEF1	0.0029617888393527	0.39202874877491	TEF	Goat	0.00295741138405711
KLF91	3.95159996587873e-05	0.0326690623979092	KLF9	Goat	3.95152189222404e-05
GFI11	0	0	GFI1	Goat	0
ZIC41	0	0	ZIC4	Goat	0
DBX21	0	0	DBX2	Goat	0
GATA11	0	0	GATA1	Goat	0
EGR21	0.00229623472221098	0.424697811172819	EGR2	Goat	0.00229360240410459
FOXH11	0.00332672463676171	0.588043123162365	FOXH1	Goat	0.00332120333021294
CEBPA1	0	0	CEBPA	Goat	0
HOXB131	0	0	HOXB13	Goat	0
SIX21	0	0	SIX2	Goat	0
EOMES1	0	0	EOMES	Goat	0
ZNF1691	0	0	ZNF169	Goat	0
SP61	0	0	SP6	Goat	0
EHF1	0	0	EHF	Goat	0
RELB1	0.00775829028378902	1.078079059131	RELB	Goat	0.00772834950949592
FOXO41	0	0	FOXO4	Goat	0
LMX1B1	0.00122799736712781	0.228683436785364	LMX1B	Goat	0.00122724399505718
CDX21	0.00058270748110113	0.0980071871937275	CDX2	Goat	0.000582537773020443
PITX31	0.000733709251323012	0.130676249591637	PITX3	Goat	0.000733440218276921
VSX21	0	0	VSX2	Goat	0
MAFF1	0.000107972535175128	0.0653381247958184	MAFF	Goat	0.000107966706560502
NR1H41	0	0	NR1H4	Goat	0
ZNF771	0	0	ZNF77	Goat	0
PHOX2A1	0	0	PHOX2A	Goat	0
POU3F11	0	0	POU3F1	Goat	0
FOXF11	0	0	FOXF1	Goat	0
IRF51	0.000350493544248804	0.0980071871937275	IRF5	Goat	0.000350432135734963
PTF1A1	0	0	PTF1A	Goat	0
HAND11	0.00347483245489886	0.555374060764456	HAND1	Goat	0.00346880917383277
LHX31	0.00361860471532478	0.653381247958184	LHX3	Goat	0.00361207331690578
HOXD101	0.00458757229106742	0.588043123162365	HOXD10	Goat	0.00457708145405058
LHX11	0.00409716789294176	0.490035935968638	LHX1	Goat	0.0040887973564432
VSX11	0	0	VSX1	Goat	0
POU2F21	0.00373246889090289	0.522704998366547	POU2F2	Goat	0.00372552051326061
ZSCAN91	0	0	ZSCAN9	Goat	0
ZIC11	0	0	ZIC1	Goat	0
POU2F31	0	0	POU2F3	Goat	0
PROP11	0.000895586121787953	0.130676249591637	PROP1	Goat	0.000895185323818732
DLX11	0	0	DLX1	Goat	0
GCM11	0.000495354705851276	0.0980071871937275	GCM1	Goat	0.000495232058210024
HNF1B1	0	0	HNF1B	Goat	0
FOSL11	0.000194838292072769	0.0653381247958184	FOSL1	Goat	0.000194819313557861
GFI1B1	0	0	GFI1B	Goat	0
STAT61	0.00673815939423954	0.947402809539366	STAT6	Goat	0.00671555946272078
ZNF5291	0.00563549766174864	0.980071871937275	ZNF529	Goat	0.0056196776527212
FOSL21	0.00872162218160061	1.01274093433518	FOSL2	Goat	0.00868380853999966
HOXA101	0.00858837318485454	1.14341718392682	HOXA10	Goat	0.00855170291692149
TAL11	0.000660479714417548	0.163345311989546	TAL1	Goat	0.000660261693684535
MAFK1	0	0	MAFK	Goat	0
MAFA1	0.000148881476543359	0.0326690623979092	MAFA	Goat	0.000148870394796227
NKX2-31	0	0	NKX2-3	Goat	0
HIC11	0.00253958851412789	0.359359686377001	HIC1	Goat	0.00253636920853973
HOXA111	0.00133745222629678	0.0653381247958184	HOXA11	Goat	0.00133655863373746
DLX21	0.00484098343002502	0.620712185560274	DLX2	Goat	0.00482930354931197
HES71	0.00303377771384509	0.359359686377001	HES7	Goat	0.0030291850965454
POU4F31	0.00227741116121452	0.326690623979092	POU4F3	Goat	0.00227482179104439
MYOD11	0	0	MYOD1	Goat	0
ZFY1	0	0	ZFY	Goat	0
HNF1A1	0	0	HNF1A	Goat	0
NR1I21	0	0	NR1I2	Goat	0
SHOX1	0	0	SHOX	Goat	0
FOXD21	0	0	FOXD2	Goat	0
TFF11	0.00112260649545205	0.196014374387455	TFF1	Goat	0.00112197684397007
MIXL11	0.00117141376677866	0.228683436785364	MIXL1	Goat	0.00117072819701051
HES51	0	0	HES5	Goat	0
SOX101	0.000814129698192366	0.130676249591637	SOX10	Goat	0.000813798474370203
ZNF3161	0.000526096961299431	0.0653381247958184	ZNF316	Goat	0.0005259586208113
NKX2-11	0	0	NKX2-1	Goat	0
NR1I31	0	0	NR1I3	Goat	0
FOXA21	0	0	FOXA2	Goat	0
POU3F41	0	0	POU3F4	Goat	0
HOXD11	0.000207474717701172	0.0980071871937275	HOXD1	Goat	0.000207453197798436
OTX11	0	0	OTX1	Goat	0
ZNF3001	0.0115552056497496	1.73146030708919	ZNF300	Goat	0.0114889541390565
IRF11	0.00415679013634792	0.718719372754002	IRF1	Goat	0.00414817455142922
ZNF5021	0	0	ZNF502	Goat	0
ZNF411	0	0	ZNF41	Goat	0
AHR1	0	0	AHR	Goat	0
FOXA31	0	0	FOXA3	Goat	0
SPI11	0	0	SPI1	Goat	0
STAT5A1	0.00302138913213674	0.522704998366547	STAT5A	Goat	0.0030168339090873
ZNF1331	0	0	ZNF133	Goat	0
RORC1	0.000573225271535044	0.0980071871937275	RORC	Goat	0.000573061040686932
VDR1	0.0112933631633281	1.53544593270173	VDR	Goat	0.0112300692260473
ESX11	0	0	ESX1	Goat	0
PAX31	0	0	PAX3	Goat	0
RFX81	0.00167157572221448	0.261352499183273	RFX8	Goat	0.00167018019445404
ZNF5821	0	0	ZNF582	Goat	0
ZNF1121	0	0	ZNF112	Goat	0
MXD11	0.00436812647370667	0.555374060764456	MXD1	Goat	0.00435861390061624
HOXB51	0.000109613013011372	0.0326690623979092	HOXB5	Goat	0.000109607005944025
PAX11	0	0	PAX1	Goat	0
PAX91	0	0	PAX9	Goat	0
HOXC51	0.00336700152322988	0.261352499183273	HOXC5	Goat	0.0033613458651185
PITX11	0.0027560221191987	0.424697811172819	PITX1	Goat	0.00275223125377991
RUNX21	0.00188065387152172	0.261352499183273	RUNX2	Goat	0.00187888765610935
PGR1	0.000411241973790398	0.0326690623979092	PGR	Goat	0.000411157436985822
ZBTB7B1	0.00122127262821227	0.196014374387455	ZBTB7B	Goat	0.00122052748141927
PPARA1	0.00174904589923416	0.294021561581183	PPARA	Goat	0.00174751809965699
GATA51	0.00792871562197471	1.27409343351846	GATA5	Goat	0.00789744851950339
HOXC81	0.0118277898239286	1.89480561907873	HOXC8	Goat	0.0117583882268567
HNF4A1	0.00672911055323565	1.078079059131	HNF4A	Goat	0.00670657114576226
HNF4G1	0.0035937060035531	0.555374060764456	HNF4G	Goat	0.00358726407112745
HDX1	0	0	HDX	Goat	0
PBX41	0	0	PBX4	Goat	0
HEYL1	0.0107692746261333	1.7641293694871	HEYL	Goat	0.0107116989845564
PKNOX21	0.00845495267358058	1.27409343351846	PKNOX2	Goat	0.0084194097631175
HOXA12	0.0102895260489051	1.30676249591637	HOXA1	Goat	0.0102369492285584
TP731	0.000192340667635615	0.0326690623979092	TP73	Goat	0.000192322172540936
HOXC61	0.00340535055618749	0.522704998366547	HOXC6	Goat	0.00339956547973751
IRF91	0.0250011786872679	3.33224436458674	IRF9	Goat	0.0246937625285083
STAT41	0.0153225781569002	1.99281280627246	STAT4	Goat	0.0152063729945547
HOXA21	0.0214629081019471	2.15615811826201	HOXA2	Goat	0.0212358234091716
ZFP421	0	0	ZFP42	Goat	0
ZNF101	0	0	ZNF10	Goat	0
PAX21	0.000439193374411119	0.0980071871937275	PAX2	Goat	0.000439096957230547
ZNF741	0	0	ZNF74	Goat	0
HIC21	0	0	HIC2	Goat	0
HOXB31	0.00195132065788639	0.130676249591637	HOXB3	Goat	0.00194941930476274
ZNF1811	0	0	ZNF181	Goat	0
HCFC11	0	0	HCFC1	Goat	0
BARHL21	0.018999543318719	3.00555374060764	BARHL2	Goat	0.0188213060743627
JUNB1	0.010881731123618	1.40476968311009	JUNB	Goat	0.0108229511218252
EBF11	0.00880307435918264	0.849395622345639	EBF1	Goat	0.0087645532047524
KLF51	0	0	KLF5	Goat	0
AR1	0	0	AR	Goat	0
HES21	0	0	HES2	Goat	0
RFX21	0.0120224413008863	1.796798431885	RFX2	Goat	0.011950745817912
FOXM11	0.0121745315543098	1.7641293694871	FOXM1	Goat	0.0121010180055985
TFAP2D1	0.0152285173690832	2.15615811826201	TFAP2D	Goat	0.0151137274185911
ZNF5361	0.00562354474763172	0.914733747141457	ZNF536	Goat	0.00560779165110228
PRRX21	0.00121239352390365	0.196014374387455	PRRX2	Goat	0.00121165916836725
ZNF2271	0.00504724627034465	0.751388435151911	ZNF227	Goat	0.00503455162031985
BCL11A1	0.00786339889904152	1.24142437112055	BCL11A	Goat	0.00783264350068668
PRRX11	0.00317996481521333	0.555374060764456	PRRX1	Goat	0.00317491942038937
ZNF3411	0.000827245771690976	0.163345311989546	ZNF341	Goat	0.000826903792495152
ZNF5131	0.00133648939679348	0.294021561581183	ZNF513	Goat	0.00133559708979036
RBAK1	0.0547526430689065	7.38320810192747	RBAK	Goat	0.0533062778915643
MZF11	0.0493714556274259	6.30512904279647	MZF1	Goat	0.0481913712405582
ZNF6921	0.076355370529295	9.37602090819994	ZNF692	Goat	0.0735806772210973
IRF71	0.0884135486784343	11.2381574648808	IRF7	Goat	0.084721176102355
ZNF4451	0.0426977887063445	4.41032342371774	ZNF445	Goat	0.0418113820730246
BCL61	0.0399383713590456	4.90035935968638	BCL6	Goat	0.0391614530888284
RUNX31	0.0687460429759311	9.67004246978112	RUNX3	Goat	0.0664860387833178
ZNF7821	0.0672634904266477	9.21267559621039	ZNF782	Goat	0.0650978869383298
ZNF5651	0.0238389626832696	3.23423717739301	ZNF565	Goat	0.0235592512455736
ZFHX21	0.0250056931082913	3.59359686377001	ZFHX2	Goat	0.0246981668269382
ZBTB201	0.0306348634557355	3.59359686377001	ZBTB20	Goat	0.0301749846492883
HOXD31	0.0247091367117461	2.67886311662855	HOXD3	Goat	0.0244088032586017
LMX1A1	0.0465861949311754	6.17445279320483	LMX1A	Goat	0.0455336244726219
NFATC41	0.0536585178896025	6.4031362299902	NFATC4	Goat	0.0522684108020923
HOXB21	0.053389736159176	5.74975498203202	HOXB2	Goat	0.0520132844836818
LHX21	0.0460649900576963	5.74975498203202	LHX2	Goat	0.0450354956989445
ZNF7871	0.0112587581941096	1.20875530872264	ZNF787	Goat	0.0111958501136136
ZNF3981	0.0223942520347868	3.2015681149951	ZNF398	Goat	0.0221471825936265
MTF11	0.0189210682755643	2.64619405423064	MTF1	Goat	0.0187442912556823
SIX41	0.00510813036443536	0.78405749754982	SIX4	Goat	0.00509512812581492
TFAP41	0.00139192201707794	0.261352499183273	TFAP4	Goat	0.00139095419161474
THAP12	0.0509757978278195	6.53381247958183	THAP1	Goat	0.049719063873077
ZNF5831	0.0617190730458553	8.42861809866057	ZNF583	Goat	0.0598893615043182
EGR11	0.0522830736613524	7.57922247631493	EGR1	Goat	0.0509621595467449
GABPA1	0.0316363059723392	4.80235217249265	GABPA	Goat	0.0311461882525447
NR5A21	0.0306454679322409	3.72427311336165	NR5A2	Goat	0.0301852738625933
USF11	0	0	USF1	Goat	0
E2F11	0.00678192472391815	1.11074812152891	E2F1	Goat	0.00675903092350303
ZNF4831	0	0	ZNF483	Goat	0
ZSCAN261	0.0124345470988297	1.17608624632473	ZSCAN26	Goat	0.0123578730683274
THRA1	0.00387447296803102	0.39202874877491	THRA	Goat	0.00386698652874814
HLF1	0.0418634111486134	5.71708591963411	HLF	Goat	0.041010851388343
BACH11	0.102294059249057	13.4596537079386	BACH1	Goat	0.0973935165587087
HOXC91	0.135630491588618	15.3544593270173	HOXC9	Goat	0.127187995897822
HOXB71	0.0966113353476456	7.28520091473375	HOXB7	Goat	0.0922248207460276
TCFL51	0.102428063812499	14.1130349558968	TCFL5	Goat	0.0975150779674737
NFKB21	0.103351100273953	10.8134596537079	NFKB2	Goat	0.0983520035585395
BHLHE411	0.169605195980658	19.6667755635413	BHLHE41	Goat	0.156666252531431
HOXA71	0.166925006436685	18.9153871283894	HOXA7	Goat	0.154372089402936
MXD31	0.0114319408457955	2.05815093106828	MXD3	Goat	0.0113670899894792
NR2F11	0.00758327760162897	1.17608624632473	NR2F1	Goat	0.00755466909185474
IRF61	0	0	IRF6	Goat	0
MXD41	0.00188843026493353	0.326690623979092	MXD4	Goat	0.00188664942214658
NR2F61	0.0456017682743181	6.92584122835675	NR2F6	Goat	0.0445925744839796
ZIC21	0.0237054545521622	3.62626592616792	ZIC2	Goat	0.023428843201506
OVOL21	0.0287693923078373	4.60633779810519	OVOL2	Goat	0.0283633231914644
SALL11	0.0226201477978735	3.03822280300555	SALL1	Goat	0.0223681059905708
FOXJ21	0.0018338308896716	0.359359686377001	FOXJ2	Goat	0.00183215147466759
HOXD91	0.0703852699865718	7.4812152891212	HOXD9	Goat	0.0680186490738331
DLX51	0.00677325575493392	1.01274093433518	DLX5	Goat	0.00675042031370368
ZNF4491	0	0	ZNF449	Goat	0
HOXD81	0.0288162763696206	3.62626592616792	HOXD8	Goat	0.0284088951085954
ZSCAN121	0.00669583593953637	1.17608624632473	ZSCAN12	Goat	0.00667351839774673
ESR11	0	0	ESR1	Goat	0
MNT1	0.00361774685474783	0.490035935968638	MNT	Goat	0.00361121854902927
RXRB1	0.00228024295407662	0.326690623979092	RXRB	Goat	0.0022776471454125
PITX21	0.00187149780560978	0.359359686377001	PITX2	Goat	0.00186974873550548
PPARG1	0.0161325104154094	1.437438745508	PPARG	Goat	0.016003764289081
RXRA1	0	0	RXRA	Goat	0
MAF1	0.00342666667411071	0.686050310356093	MAF	Goat	0.00342080902951249
SREBF11	0	0	SREBF1	Goat	0
ZNF2631	0.0199835481088298	2.54818686703692	ZNF263	Goat	0.0197864978610322
ZNF5991	0.00110062432449501	0.163345311989546	ZNF599	Goat	0.00110001908159917
STAT21	0.0207296681011246	2.41751061744528	STAT2	Goat	0.0205177324309995
ARNT1	0.0134748074330016	2.15615811826201	ARNT	Goat	0.0133848296034456
PRDM101	0.0512454110946465	6.72982685396929	PRDM10	Goat	0.0499755671060963
GATA61	0.0210794932055638	2.97288467820974	GATA6	Goat	0.0208603943354434
ZBTB241	0.0189904370751013	2.31950343025155	ZBTB24	Goat	0.0188123695793795
ARNT21	0.0232996529543647	3.23423717739301	ARNT2	Goat	0.0230323599669256
TRERF11	0.0112568791604955	1.20875530872264	TRERF1	Goat	0.0111939919983245
SKI1	0.0200419321943897	1.53544593270173	SKI	Goat	0.0198437364456867
NFATC21	0.0162390122692709	2.35217249264946	NFATC2	Goat	0.016108569786275
ZKSCAN71	0.0112875976436922	1.69879124469128	ZKSCAN7	Goat	0.0112243680751439
ZNF231	0	0	ZNF23	Goat	0
NFATC11	0.0111876951989176	1.56811499509964	NFATC1	Goat	0.0111255758226903
SP21	0.00695353451479709	0.947402809539366	SP2	Goat	0.00692947018403951
ZNF761	0.000981911550286877	0.163345311989546	ZNF76	Goat	0.000981429790478473
ATF31	0.0542835707147745	4.67167592290101	ATF3	Goat	0.0528614563576325
ZBTB8A1	0.10680303010969	13.5249918327344	ZBTB8A	Goat	0.101475706647965
ZNF2001	0.0833355023574062	11.7608624632473	ZNF200	Goat	0.0800447098475994
GMEB21	0.138065764066114	17.641293694871	GMEB2	Goat	0.129330123196197
ZNF5261	0.101158074605268	13.2636393335511	ZNF526	Goat	0.0963624210999244
CNOT31	0.0869120397625828	11.6955243384515	CNOT3	Goat	0.0833406846832413
ZBTB171	0.166017401990646	20.7121855602744	ZBTB17	Goat	0.153594012337211
E2F81	0.142814030662344	15.485135576609	E2F8	Goat	0.133493668742537
ZNF2741	0.0760036004756296	9.67004246978112	ZNF274	Goat	0.0732538079009363
PKNOX11	0.0852472680103525	10.6501143417184	PKNOX1	Goat	0.0818078578116306
ZBTB411	0.0877547416804676	10.78079059131	ZBTB41	Goat	0.0841157017729919
ZNF1841	0.101057185205629	13.1329630839595	ZNF184	Goat	0.0962707957247387
ZNF2351	0.152615347561137	19.7647827507351	ZNF235	Goat	0.142033575532278
HIVEP21	0.156336710559806	19.3074158771643	HIVEP2	Goat	0.145256999949259
ZNF354C1	0.0938914656452233	12.2508983992159	ZNF354C	Goat	0.089741490344478
NR4A21	0.107680826074735	11.7935315256452	NR4A2	Goat	0.1022684837175
TFEB1	0.113621275593663	8.98399215942502	TFEB	Goat	0.107617115654078
E2F21	0.101362005027844	12.3489055864097	E2F2	Goat	0.0965476002726766
SOX81	0.0893562632044902	12.4469127736034	SOX8	Goat	0.0855869375614365
ZFP371	0.105449901023591	11.7935315256452	ZFP37	Goat	0.100252402354139
ZNF6281	0.107632853788727	14.2763802678863	ZNF628	Goat	0.102225174016981
ZKSCAN21	0.0909257943958543	13.1656321463574	ZKSCAN2	Goat	0.0870266884019426
HOXC101	0.102864933589717	11.2708265272787	HOXC10	Goat	0.0979112790921743
EPAS11	0.119344088767787	8.1999346618752	EPAS1	Goat	0.112742878727067
ZNF2811	0.109716515437319	13.7863443319177	ZNF281	Goat	0.10410459120837
E2F71	0.101553539647191	12.3162365240118	E2F7	Goat	0.0967214922044786
BCL31	0.259917472944859	26.984645540673	BCL3	Goat	0.23104622115551
SIX11	0.236127065190619	22.2803005553741	SIX1	Goat	0.211983157303857
FOSB1	0.233649201415729	16.8572361973211	FOSB	Goat	0.209976607447689
JDP21	0.301599154615617	31.0682783404116	JDP2	Goat	0.263593627426181
NR1D21	0.238655349706558	26.0045736687357	NR1D2	Goat	0.214026395836922
RFXAP1	0.199157640421646	22.3783077425678	RFXAP	Goat	0.181619343984946
MYB1	0.162847250242762	19.7321136883371	MYB	Goat	0.150871523760706
SRF1	0.217848330818784	23.4890558640967	SRF	Goat	0.197085638396769
ZBTB7A1	0.242677016684072	27.0826527278667	ZBTB7A	Goat	0.217267936997217
PML1	0.235604805812625	26.8213002286834	PML	Goat	0.211560571511366
HES11	0.706337109451535	44.5606011107481	HES1	Goat	0.534349031806373
HINFP1	0.670484944459442	54.9166938908853	HINFP	Goat	0.513113970178695
ZBTB381	0.484345546221969	41.2610258085593	ZBTB38	Goat	0.394973965498803
HMGXB41	0.49074972727442	45.5080039202875	HMGXB4	Goat	0.399279166075846
TFAP2A1	0.788884735128117	46.9781117281934	TFAP2A	Goat	0.581592372673431
MECOM1	0.766518069213242	20.8428618098661	MECOM	Goat	0.569010416586284
VEZF11	0.724323838488186	44.0705651747795	VEZF1	Goat	0.54483499595198
SATB21	0.871932128370825	53.2179026461941	SATB2	Goat	0.626971121185962
ARID3A1	0.897456124451245	57.1381901339432	ARID3A	Goat	0.640514107201468
WT11	0.72515081498238	28.1607317869977	WT1	Goat	0.545314475636926
KLF41	0.775509775770644	47.9908526625286	KLF4	Goat	0.574087579311302
ZNF3181	0.451495789500365	43.4498529892192	ZNF318	Goat	0.372594603686308
TAF61	0.480275712119414	45.9327017314603	TAF6	Goat	0.392228362398406
NR1H21	0.410565309075145	39.562234563868	NR1H2	Goat	0.343990552461842
ZNF2051	0.200755901733753	23.4563868016988	ZNF205	Goat	0.182951276590279
PRDM41	0.18348143465348	22.5743221169552	PRDM4	Goat	0.168460463033045
ZNF6391	0.152364534102773	18.3926821300229	ZNF639	Goat	0.141815948071536
FOXN21	0.164164734295226	16.889905259719	FOXN2	Goat	0.152003863604239
REL1	0.259763221760523	25.6125449199608	REL	Goat	0.230923784066675
SP41	0.37717999775259	39.7582489382555	SP4	Goat	0.320037928525895
STAT11	0.310222609174895	29.7941849068932	STAT1	Goat	0.270197053444338
ESRRA1	0.296339119144161	32.8977458346945	ESRRA	Goat	0.259544229707802
FOXP41	0.327044832341268	33.6164652074485	FOXP4	Goat	0.282954539512814
GATA21	0.337257014904388	32.1136883371447	GATA2	Goat	0.290620512184308
IRF31	0.323331970063416	28.0953936622019	IRF3	Goat	0.28015277585168
ZNF3971	0.267111248540805	31.3949689643907	ZNF397	Goat	0.236739702173272
ZNF4961	0.268258137963338	30.6435805292388	ZNF496	Goat	0.237644414131115
KLF31	0.272035327560402	25.6125449199608	KLF3	Goat	0.240618237771571
SOX91	0.559178681605075	37.9941195687684	SOX9	Goat	0.444159196468355
EVX11	0.426451346115946	37.6020908199935	EVX1	Goat	0.355189783915514
NKX2-21	0.469415196767405	37.3407383208102	NKX2-2	Goat	0.38486449630886
TBX31	0.416590661497551	35.1192420777524	TBX3	Goat	0.348253042121354
HEY11	0.404323013574923	22.312969617772	HEY1	Goat	0.339555345791152
BATF31	0.438021979708407	38.6801698791245	BATF3	Goat	0.363268544097485
MYC1	0.347468103598441	16.4652074485462	MYC	Goat	0.298227352721927
ZKSCAN11	0.241175187836532	24.6324730480235	ZKSCAN1	Goat	0.216058662928638
DEAF11	0.299252529402096	31.1336164652074	DEAF1	Goat	0.261789121721603
RXRG1	0.00392690099453371	0.620712185560274	RXRG	Goat	0.00391921084455398
LTF1	0.0519205146658174	4.2796471741261	LTF	Goat	0.0506175550596752
ZNF7931	0.014629990407212	1.30676249591637	ZNF793	Goat	0.0145240045616291
HES61	0	0	HES6	Goat	0
XBP11	0	0	XBP1	Goat	0
CREB31	0.0482984137227995	5.94576935641947	CREB3	Goat	0.0471682912851273
NFRKB1	0.163610492943516	20.4508330610911	NFRKB	Goat	0.151527665253386
CREM1	0.0236304532970031	3.46292061417837	CREM	Goat	0.0233555760303446
ARX1	0	0	ARX	Goat	0
MAX1	0.0415742379617836	6.27245998039856	MAX	Goat	0.0407332590266899
ZFP21	0.0720507713710423	10.2907546553414	ZFP2	Goat	0.069573422880681
ZBTB431	0.0586362209390796	8.78797778503757	ZBTB43	Goat	0.0569814957444404
ZBTB441	0.144947814994882	17.249264946096	ZBTB44	Goat	0.135359059543882
THAP111	0.0107948680074427	0.718719372754002	THAP11	Goat	0.0107370193597758
ZNF5111	0.00351012462747796	0.490035935968638	ZNF511	Goat	0.00350397851823488
NFYB1	0.0580961677290729	7.64456060111075	NFYB	Goat	0.0564712250795081
ZNF1431	0.132478025549262	16.922574322117	ZNF143	Goat	0.124408174698292
MBD11	0.159747793292609	20.7121855602744	MBD1	Goat	0.148202561903874
FOXO31	0.00242785500189206	0.490035935968638	FOXO3	Goat	0.00242491252358175
IKZF51	0.0159950847117486	2.28683436785364	IKZF5	Goat	0.0158685112624504
KLF71	0.00613239054627238	0.718719372754002	KLF7	Goat	0.00611366395953194
E2F61	0.0799771038722057	10.421430904933	E2F6	Goat	0.0769398407930746
RARG1	0.0782622663928018	8.1999346618752	RARG	Goat	0.0753507326858848
ZBTB111	0.105576367931998	14.0476968311009	ZBTB11	Goat	0.100366798922213
MLX1	0.0170855462354461	2.54818686703692	MLX	Goat	0.0169412297878912
NFYA1	0	0	NFYA	Goat	0
ZNF8791	0.0265080183124939	3.85494936295328	ZNF879	Goat	0.0261627687590502
HESX11	0.0298941311647477	4.54099967330938	HESX1	Goat	0.0294560116818319
NRF11	0.0112496334744205	1.7641293694871	NRF1	Goat	0.0111868269424596
USF21	0.0707773323591973	10.1600784057498	USF2	Goat	0.0683848635561687
CLOCK1	0.0290820030872624	3.62626592616792	CLOCK	Goat	0.0286671456953919
HMG20B1	0.0569883106968406	7.15452466514211	HMG20B	Goat	0.0554236478835636
SETDB11	0.0496268902331002	6.7624959163672	SETDB1	Goat	0.048434758385135
NFYC1	0.0113562371143218	1.96014374387455	NFYC	Goat	0.0112922391154887
RFX11	0.00434561106793338	0.555374060764456	RFX1	Goat	0.00433619616597
UBP11	0.0909462651998555	10.7154524665142	UBP1	Goat	0.0870454528422422
MYCN1	0.324607898698387	27.1153217902646	MYCN	Goat	0.28111649013294
CREB11	0.173343194772352	19.5034302515518	CREB1	Goat	0.159857105542104
NFIC1	0.224502121206853	23.6524011760862	NFIC	Goat	0.202534329713079
CEBPG1	0.0352545545487013	5.39039529565501	CEBPG	Goat	0.0346473429013349
GATA41	0.0082512862405745	1.56811499509964	GATA4	Goat	0.00821743048644493
NFAT51	0.127061854867769	15.0604377654361	NFAT5	Goat	0.119614118083721
SP31	0.203917776157229	21.6595883698138	SP3	Goat	0.185581052326394
STAT5B1	0.141874934256527	14.5704018294675	STAT5B	Goat	0.132671590575115
ZNF6551	0.103887003720204	14.4723946422738	ZNF655	Goat	0.0988375909138966
ZNF4841	0.0592226801774839	7.87324403789611	ZNF484	Goat	0.0575353185256323
GTF2IRD11	0.049579430720499	7.31786997713166	GTF2IRD1	Goat	0.0483895417600367
ERF1	0.0204736525856319	3.33224436458674	ERF	Goat	0.0202668847920205
TBP1	0	0	TBP	Goat	0
CREB51	0.00762712011517704	0.980071871937275	CREB5	Goat	0.00759818069104524
IKZF21	0.00196492412117737	0.294021561581183	IKZF2	Goat	0.00196299618286494
ZBTB251	0	0	ZBTB25	Goat	0
ZNF3671	0.00340660066513612	0.294021561581183	ZNF367	Goat	0.00340081134529843
HOXA51	0.00956944703033917	1.11074812152891	HOXA5	Goat	0.00952394989675499
TFCP2L11	0.00454781955836397	0.588043123162365	TFCP2L1	Goat	0.00453750947411344
BACH21	0.00421260981863152	0.326690623979092	BACH2	Goat	0.00420376161852875
ATF6B1	0.0169563811941955	2.51551780463901	ATF6B	Goat	0.0168142264654106
ZNF5801	0	0	ZNF580	Goat	0
OVOL11	0	0	OVOL1	Goat	0
BHLHE401	0.207119262075709	16.3998693237504	BHLHE40	Goat	0.188236745913268
THRB1	0.0891940433492778	12.1855602744201	THRB	Goat	0.0854380129715162
PLAG11	0.138615581473572	14.0476968311009	PLAG1	Goat	0.129813122206335
CREB3L21	0.127859770698367	11.0094740280954	CREB3L2	Goat	0.120321828591131
MEIS11	0.149044961735365	16.8572361973211	MEIS1	Goat	0.138931129289321
ESRRB1	0.0943882715242042	11.3688337144724	ESRRB	Goat	0.0901955510196996
ZFP641	0.0818543077048643	10.5194380921268	ZFP64	Goat	0.078676520438322
MYBL11	0.0935663062474559	12.4795818360013	MYBL1	Goat	0.0894441960109915
E2F31	0	0	E2F3	Goat	0
PLAGL11	0.00586389229915297	0.718719372754002	PLAGL1	Goat	0.0058467665989329
RELA1	0.0124529144709976	1.92747468147664	RELA	Goat	0.0123760146910269
STAT31	0.0498259266644232	5.25971904606338	STAT3	Goat	0.0486243662966035
TCF71	0.00587746103205023	0.914733747141457	TCF7	Goat	0.00586025613910165
TCF7L11	0.295216689756148	33.4857889578569	TCF7L1	Goat	0.258678009150759
SMARCC21	0.236615096135652	20.7775236850702	SMARCC2	Goat	0.212377885843696
ING41	0.303899453938779	33.9758248938255	ING4	Goat	0.265359354656481
ZNF6541	0.178239116101741	20.8428618098661	ZNF654	Goat	0.164021049436998
ATF21	0.132063818163976	12.7736033975825	ATF2	Goat	0.124042354661841
TFE31	0	0	TFE3	Goat	0
CNOT61	0.0726936349455285	8.39594903626266	CNOT6	Goat	0.0701729009274312
KLF61	0.0367668329217882	4.67167592290101	KLF6	Goat	0.0361070562525167
ZBTB181	0	0	ZBTB18	Goat	0
ATF51	0.00160374555461568	0.294021561581183	ATF5	Goat	0.00160246092800644
ZMAT11	0	0	ZMAT1	Goat	0
ZNF4101	0.0287136779810982	4.24697811172819	ZNF410	Goat	0.0283091654415832
SP11	0.0365849391227335	4.83502123489056	SP1	Goat	0.0359315975561451
TFCP21	0.0444521603302787	5.09637373407383	TFCP2	Goat	0.0434924994627178
ATF71	0	0	ATF7	Goat	0
CEBPD1	0.0604831247011054	8.23260372427311	CEBPD	Goat	0.0587245823086342
NFKB11	0.0902948351847506	8.72263966024175	NFKB1	Goat	0.0864481506601427
SMAD61	0.0211962585051521	3.23423717739301	SMAD6	Goat	0.0209747425566547
ZNF8141	0	0	ZNF814	Goat	0
IKZF11	0.000166866188568338	0.0326690623979092	IKZF1	Goat	0.000166852267954459
HOXA31	0.000291557897348587	0.0326690623979092	HOXA3	Goat	0.000291515402604419
LHX91	0.00897960251279916	0.980071871937275	LHX9	Goat	0.00893952561985961
YBX11	0	0	YBX1	Goat	0
HLTF1	1.16088701311101	68.7683763475988	HLTF	Goat	0.770518791618767
SMARCA51	0	0	SMARCA5	Goat	0
ILF21	0.374641266064132	34.2698464554067	ILF2	Goat	0.318192799670981
RORA1	0.152833668478065	16.3018621365567	RORA	Goat	0.1422229711043
RAD211	2.28613787399106	82.750735053904	RAD21	Goat	1.18971297673579
RFXANK1	1.30157049681056	74.093433518458	RFXANK	Goat	0.833591714616628
GTF2I1	0.620694391525135	47.6314929761516	GTF2I	Goat	0.482854694149717
MTF21	0.734258270240337	56.2234563868017	MTF2	Goat	0.550579812042459
EWSR11	0.372174068191232	38.7455080039203	EWSR1	Goat	0.316396393115639
HSF21	0.306056288894998	30.5455733420451	HSF2	Goat	0.26701213015133
SMAD11	0.970177813820936	55.7007513884352	SMAD1	Goat	0.678123799499444
PHF201	0.931622253342233	64.1620385494936	PHF20	Goat	0.658360195629202
SOX41	1.29997132084445	49.264946096047	SOX4	Goat	0.832896653659297
SREBF21	1.05063905789254	66.1548513557661	SREBF2	Goat	0.718151480128221
SNAI21	1.31024767412993	39.2682130022868	SNAI2	Goat	0.837354737024304
GATA31	1.3550161907993	65.5668082326037	GATA3	Goat	0.856547602518763
ISL11	1.45175807143938	59.1310029402156	ISL1	Goat	0.896805347398418
ZNF241	1.08385506516014	67.7229663508657	ZNF24	Goat	0.734219575004388
DDX201	0.895024810257872	64.6847435478602	DDX20	Goat	0.639231930933049
ZNF6441	1.09174651479615	65.2727866710225	ZNF644	Goat	0.737999370025648
EP3001	0.784788363662472	59.0329957530219	EP300	Goat	0.579299844427837
KLF101	0.957731897984714	53.5445932701731	KLF10	Goat	0.671786608269661
KLF131	0.940443188883398	61.4831754328651	KLF13	Goat	0.662916394863034
TCF31	1.58084356536699	77.2296635086573	TCF3	Goat	0.948116308813206
ZNF5321	1.65499435091969	76.1842535119242	ZNF532	Goat	0.976442526977773
CEBPZ1	1.74529673288538	78.7324403789611	CEBPZ	Goat	1.00988916853097
MLLT101	1.54897693820311	78.3404116301862	MLLT10	Goat	0.935692077963136
CHD11	1.32529530119001	72.1986278993793	CHD1	Goat	0.843847042238593
CTCF1	1.069731041966	66.7102254165305	CTCF	Goat	0.727418667418071
OTUD41	1.41905160676845	71.0878797778504	OTUD4	Goat	0.883375565326925
RUNX11	0.001986943448146	0.359359686377001	RUNX1	Goat	0.00198497208690321
JUND1	0	0	JUND	Goat	0
TCF41	0.352782678166706	22.0189480561908	TCF4	Goat	0.302163714089968
NANOG1	0.222586636305101	24.5017967984319	NANOG	Goat	0.200968807999094
NFIB1	0.0886866627887905	10.2907546553414	NFIB	Goat	0.0849720732455829
RARB1	0.0161766749878811	2.02548186867037	RARB	Goat	0.0160472267433137
TCF7L21	0.934447760055203	54.2306435805292	TCF7L2	Goat	0.659821890428442
MGA1	0.931767338545485	63.5413263639334	MGA	Goat	0.658435303355135
SMAD51	0.46456668569704	37.0793858216269	SMAD5	Goat	0.381559421036984
SMAD41	0.712089046195775	56.0927801372101	SMAD4	Goat	0.537714289331745
CUX11	0.77474875121225	43.1231623652401	CUX1	Goat	0.573658864295612
GLI31	0.4397265059054	41.8163998693238	GLI3	Goat	0.364453169095013
SOX151	0.522711218119217	43.6458673636067	SOX15	Goat	0.42049244209243
IRF21	0.500648479129324	45.4426657954917	IRF2	Goat	0.405897334104598
MEIS21	0.491003589024196	34.6618752041816	MEIS2	Goat	0.399449442905255
PBX31	0.307841272678561	26.6579549166939	PBX3	Goat	0.268377894508179
NCOA61	0.353600372404214	36.5566808232604	NCOA6	Goat	0.3027679849911
SSBP31	0.470711219997575	45.1159751715126	SSBP3	Goat	0.385746106913576
MBD21	0.389497047925641	35.3479255145377	MBD2	Goat	0.328941845639432
NR2C11	0.586527248837274	51.3557660895132	NR2C1	Goat	0.461547507334697
TCF121	0.507625649488426	40.8363279973865	TCF12	Goat	0.410535995723549
BRCA11	0.561146401736122	42.2084286180987	BRCA1	Goat	0.445420424282335
MITF1	0.0213095205676198	3.03822280300555	MITF	Goat	0.0210856475672982
GABPB11	0.0733400569213723	10.6827834041163	GABPB1	Goat	0.0707753350810458
ETNK11	0.0158837531774832	2.61352499183273	ETNK1	Goat	0.0157589264463671
NR2C21	0.0105630078125161	1.40476968311009	NR2C2	Goat	0.0105076090225791
RARA1	0.0100723422949166	1.47010780790591	RARA	Goat	0.0100219543227171
ATF11	0.116632551146081	14.1783730806926	ATF1	Goat	0.110317505489702
CDX11	0.00702639192291377	0.947402809539366	CDX1	Goat	0.00700182185665755
NELFB1	0.00737499198349944	1.33943155831428	NELFB	Goat	0.00734792970472661
RFX31	0.0067795643860741	0.914733747141457	RFX3	Goat	0.0067566864827131
KLF121	0.00706971885802686	0.78405749754982	KLF12	Goat	0.00704484555834474
ATF61	0.245632357160343	27.1479908526625	ATF6	Goat	0.219643318368156
RFX71	0.0436013589041603	5.88043123162365	RFX7	Goat	0.0426775764108269
TEAD11	0.0480140240292093	6.95851029075465	TEAD1	Goat	0.046896967516577
SOX61	0.10495296988345	13.4596537079386	SOX6	Goat	0.0998027728725151
MBNL21	0.0749232325313791	7.97125122508984	MBNL2	Goat	0.0722492474309794
ZFX1	0	0	ZFX	Goat	0
ZNF4381	0.0301522427988132	3.78961123815747	ZNF438	Goat	0.0297065998614752
CCNT21	0.293941143297348	31.0682783404116	CCNT2	Goat	0.257692710730006
FOXJ31	0.257868104135405	29.4021561581183	FOXJ3	Goat	0.229418307102228
NR3C11	0.369201820159145	31.4929761515845	NR3C1	Goat	0.314227957032595
POU2F11	0.128118586986688	17.249264946096	POU2F1	Goat	0.120551277857411
PRDM51	0.10777897580684	13.8843515191114	PRDM5	Goat	0.10235708810751
DMRT11	0.0392667165110484	5.16171185886965	DMRT1	Goat	0.0385153841894415
NFATC31	0.0680632140647959	10.062071218556	NFATC3	Goat	0.0658469279856387
HSF11	0.0305620538227752	4.18163998693237	HSF1	Goat	0.0301043367336231
MAFG1	0.00466950088065922	0.78405749754982	MAFG	Goat	0.00465863258131164
KAT71	0.36653961837481	36.5893498856583	KAT7	Goat	0.312281718556129
ZNF1481	0.417631488548076	37.765436131983	ZNF148	Goat	0.348987513198222
TP531	0.159861661755763	17.0532505717086	TP53	Goat	0.148300740899479
HIF1A1	0.118159931369112	13.6229990199281	HIF1A	Goat	0.111684415816098
DPF21	0.0160535823615354	2.22149624305782	DPF2	Goat	0.0159260863104803
MYBL21	0.0288064187615134	4.54099967330938	MYBL2	Goat	0.0283993135578761
PBX11	0.0404385498707943	6.20712185560274	PBX1	Goat	0.0396423068382447
SOX171	0.0233954773092752	3.88761842535119	SOX17	Goat	0.0231259980995068
TFAP2C1	0.0808179303611763	10.6501143417184	TFAP2C	Goat	0.0777180974237026
GPBP1L11	0	0	GPBP1L1	Goat	0
SOX181	3.81505497767918	28.5527605357726	SOX18	Goat	1.57174746318681
NR2F21	1.88627395198201	43.0904933028422	NR2F2	Goat	1.05996638030333
ZXDC1	2.37924569530332	76.1515844495263	ZXDC	Goat	1.21765251751943
PBX21	2.13888119025505	84.2535119242078	PBX2	Goat	1.14386642759111
JUN1	2.83677304015623	67.265599477295	JUN	Goat	1.34463165917818
POU5F11	2.22446393946954	63.9006860503103	POU5F1	Goat	1.17076671611209
BDP11	2.56718077463999	82.1300228683437	BDP1	Goat	1.27177558483466
FOXO11	1.90836833333101	75.7922247631493	FOXO1	Goat	1.06759221373112
ATF41	3.0014904821521	89.21920940869	ATF4	Goat	1.38666691225212
BCLAF11	2.77947577717144	87.422410976805	BCLAF1	Goat	1.3295853167261
YY11	4.16299451452429	91.0813459653708	YY1	Goat	1.64151674343797
PRDM11	3.00790536036005	80.1372100620712	PRDM1	Goat	1.38826875081916
FOS1	8.17539697503091	79.6471741261026	FOS	Goat	2.21652566003799
HDAC21	6.3593202130582	93.8255472067952	HDAC2	Goat	1.9959675661189
ZNF1822	0.119932943830713	16.7407407407407	ZNF182	Pig	0.113268811934908
SIRT62	0.108416303262406	14.3703703703704	SIRT6	Pig	0.102932242724213
SMAD32	0.112179536055091	13.3333333333333	SMAD3	Pig	0.106321636083164
NR5A12	0.0830961942267068	5.48148148148148	NR5A1	Pig	0.0798237860750659
ZNF3042	0.10370848165851	14.5185185185185	ZNF304	Pig	0.0986758565171147
ZNF6912	0.0955885003940383	13.6296296296296	ZNF691	Pig	0.0912916621797752
ZNF6212	0.0789435145668728	12.2962962962963	ZNF621	Pig	0.0759823351066933
ZNF5552	0.0602419990496635	8.74074074074074	ZNF555	Pig	0.0584971830575191
HEY22	0.0809206267105021	12.7407407407407	HEY2	Pig	0.0778131101615447
ZNF354B2	0.1006322373189	11.8518518518519	ZNF354B	Pig	0.0958847758913708
RFX52	0.084353021425734	12.5925925925926	RFX5	Pig	0.0809835155218436
ZNF1802	0.0816705614804961	12.5925925925926	ZNF180	Pig	0.0785066622338456
ZSCAN162	0.0771050015066844	9.03703703703704	ZSCAN16	Pig	0.0742768878571538
SHOX22	0.0659765352448482	9.77777777777778	SHOX2	Pig	0.0638913135359527
GLI12	0.0719869166581303	10.2222222222222	GLI1	Pig	0.0695138579641803
SMAD92	0.0609980327238827	9.77777777777778	SMAD9	Pig	0.0592100054584803
UNC5C2	0.0707789555592519	12.2962962962963	UNC5C	Pig	0.0683863794631414
ZNF3842	0.0767219515162035	11.1111111111111	ZNF384	Pig	0.0739211954056485
ZNF6242	0.132064287207619	17.7777777777778	ZNF624	Pig	0.124042768987905
GATAD12	0.103584415964935	11.1111111111111	GATAD1	Pig	0.0985634421711623
ZFP12	0.128571443826188	18.3703703703704	ZFP1	Pig	0.120952623934538
ZNF1892	0.120817289269005	16.1481481481481	ZNF189	Pig	0.11405814175056
ZNF4072	0.0857097526615289	14.0740740740741	ZNF407	Pig	0.0822339230480853
MSX12	0.0838838400335397	7.25925925925926	MSX1	Pig	0.0805507386349111
TEAD42	0.101123241065455	15.7037037037037	TEAD4	Pig	0.0963307870488444
ZNF5692	0.0934490931104556	12.7407407407407	ZNF569	Pig	0.0893370059682081
GMEB12	0.100806990362068	11.7037037037037	GMEB1	Pig	0.0960435384330188
FOXA12	0.129978107950441	16.1481481481481	FOXA1	Pig	0.122198259041396
NFIL32	0.145832044590061	18.0740740740741	NFIL3	Pig	0.136131049602547
ZNF3172	0.173463041702715	20.2962962962963	ZNF317	Pig	0.15995924173776
DBP2	0.159471964918642	19.4074074074074	DBP	Pig	0.14796469882575
ONECUT22	0.158574123724075	23.4074074074074	ONECUT2	Pig	0.147190045341624
ZFP69B2	0.143310878337734	22.2222222222222	ZFP69B	Pig	0.133928332379031
LHX52	0.144953549821327	16.7407407407407	LHX5	Pig	0.13536406834167
ZNF6642	0.20262684189679	21.7777777777778	ZNF664	Pig	0.184508199261815
CEBPB2	0.180298884408409	20	CEBPB	Pig	0.165767698276136
ZNF5772	0.119966499575397	15.5555555555556	ZNF577	Pig	0.113298773766262
ZNF4612	0.116291582268389	15.4074074074074	ZNF461	Pig	0.110012104266938
KLF162	0.11961268944943	16.8888888888889	KLF16	Pig	0.112982812508322
VAX22	0.105886549425546	12.5925925925926	VAX2	Pig	0.1006473204658
ZNF37A2	0.0978567491760218	9.62962962962963	ZNF37A	Pig	0.0933598693447005
ZIC52	0.106041949341171	13.9259259259259	ZIC5	Pig	0.100787831260763
OTX22	0.104971145208155	13.9259259259259	OTX2	Pig	0.0998192216949707
ZBTB142	0.0940966982713319	13.037037037037	ZBTB14	Pig	0.0899290897383825
ZNF3912	0.0882246833742017	10.2222222222222	ZNF391	Pig	0.0845476375676317
FOXO62	0.08817908586412	9.18518518518519	FOXO6	Pig	0.0845057358665477
MSC2	0.0659769797459243	9.03703703703704	MSC	Pig	0.0638917305254161
PLAGL22	0.0652967974119308	10.0740740740741	PLAGL2	Pig	0.0632534433523873
HOXA132	0.0695132295743846	9.33333333333333	HOXA13	Pig	0.0672036193323394
ZNF2192	0.0648605640946722	8.74074074074074	ZNF219	Pig	0.0628438648571643
NKX3-12	0.0659216667195089	6.07407407407407	NKX3-1	Pig	0.0638398396660458
ZBTB262	0.0549226030481034	7.7037037037037	ZBTB26	Pig	0.0534674021971913
GSC22	0.0520619016144536	6.81481481481481	GSC2	Pig	0.0507519544232392
PAX72	0.0575723173440743	7.55555555555556	PAX7	Pig	0.0559760147954772
TEAD32	0.0965915365234394	13.7777777777778	TEAD3	Pig	0.0922067660330226
ZNF1352	0.0744890708798443	8.2962962962963	ZNF135	Pig	0.0718452656944364
TBX62	0.0779241147482769	6.96296296296296	TBX6	Pig	0.0750370755268797
LHX82	0.079925757820821	10.6666666666667	LHX8	Pig	0.0768922960147375
MYF62	0.000629533625751703	0.148148148148148	MYF6	Pig	0.000629335552583513
NKX3-22	0	0	NKX3-2	Pig	0
NKX6-22	0.0127545417229383	2.22222222222222	NKX6-2	Pig	0.012673887635597
VAX12	0	0	VAX1	Pig	0
BCL11B2	0	0	BCL11B	Pig	0
FOXG12	0	0	FOXG1	Pig	0
MNX12	0	0	MNX1	Pig	0
ZFP572	0	0	ZFP57	Pig	0
ERG2	0.000850009456355202	0.148148148148148	ERG	Pig	0.000849648402902002
BARX22	0.00174426165670245	0.444444444444444	BARX2	Pig	0.00174274219897025
GRHL22	0.00821327520460255	1.18518518518519	GRHL2	Pig	0.00817972981299574
TBX52	0.00455152892588908	0.888888888888889	TBX5	Pig	0.0045412020416591
ALX12	0.00105522381956728	0.148148148148148	ALX1	Pig	0.00105466746226584
EGR32	0	0	EGR3	Pig	0
NFIX2	0.0155835600175303	2.37037037037037	NFIX	Pig	0.015463383259245
ZSCAN292	0.0108640388595724	0.740740740740741	ZSCAN29	Pig	0.0108054491546553
DLX32	0.0025144871948072	0.444444444444444	DLX3	Pig	0.00251133116131088
HOXA62	0	0	HOXA6	Pig	0
ZSCAN202	0.0243408256078315	2.66666666666667	ZSCAN20	Pig	0.0240493087468483
TBX22	0.0293919487320288	1.77777777777778	TBX2	Pig	0.0289682868848004
ZNF6292	0.0344012511664082	4.14814814814815	ZNF629	Pig	0.033822758032405
IRF82	0.0221754832189854	3.7037037037037	IRF8	Pig	0.0219331827355008
LHX62	0.020477651839074	4	LHX6	Pig	0.0202708038011938
TEF2	0.021697464600399	4	TEF	Pig	0.0214654250621952
KLF92	0.0234060251837098	3.55555555555556	KLF9	Pig	0.0231363047896493
GFI12	0.0202544253555067	2.66666666666667	GFI1	Pig	0.0200520328150833
ZIC42	0.0221633125756773	3.7037037037037	ZIC4	Pig	0.0219212760561057
DBX22	0.0205093841053277	3.7037037037037	DBX2	Pig	0.0203018988211007
GATA12	0.0213319742509495	2.96296296296296	GATA1	Pig	0.0211076325151097
EGR22	0.0113196162816192	1.03703703703704	EGR2	Pig	0.0112560288323184
FOXH12	0.0116135288494508	1.62962962962963	FOXH1	Pig	0.0115466094386099
CEBPA2	0.0173525507745375	2.07407407407407	CEBPA	Pig	0.0172037145899766
HOXB132	0.0173994049656068	2.96296296296296	HOXB13	Pig	0.0172497685484903
SIX22	0.0131116520249715	1.92592592592593	SIX2	Pig	0.0130264383685468
EOMES2	0.0144524647249717	2.66666666666667	EOMES	Pig	0.0143490233209761
ZNF1692	0.0348815764451958	6.07407407407407	ZNF169	Pig	0.0342870012774608
SP62	0.0299024549181597	5.77777777777778	SP6	Pig	0.0294640937938892
EHF2	0.0339634654967273	3.40740740740741	EHF	Pig	0.0333994422866939
RELB2	0.0372044391313701	6.07407407407407	RELB	Pig	0.0365290545916189
FOXO42	0.0353214531804943	3.7037037037037	FOXO4	Pig	0.0347119612795702
LMX1B2	0.0371316103839444	4	LMX1B	Pig	0.0364588357401723
CDX22	0	0	CDX2	Pig	0
PITX32	0	0	PITX3	Pig	0
VSX22	0	0	VSX2	Pig	0
MAFF2	0.00319807779165867	0.740740740740741	MAFF	Pig	0.00319297481778826
NR1H42	0.000777190998573855	0.148148148148148	NR1H4	Pig	0.000776889142039718
ZNF772	0	0	ZNF77	Pig	0
PHOX2A2	0	0	PHOX2A	Pig	0
POU3F12	0	0	POU3F1	Pig	0
FOXF12	0.00297467828526509	0.296296296296296	FOXF1	Pig	0.00297026268430895
IRF52	0.00119157201116503	0.148148148148148	IRF5	Pig	0.00119086265268136
PTF1A2	0	0	PTF1A	Pig	0
HAND12	0.00346444510571168	0.444444444444444	HAND1	Pig	0.00345845774038044
LHX32	0	0	LHX3	Pig	0
HOXD102	0.00635374134866768	0.740740740740741	HOXD10	Pig	0.00633364142897116
LHX12	0.00732993293659657	1.48148148148148	LHX1	Pig	0.00730319953471209
VSX12	0.00417164311125913	0.444444444444444	VSX1	Pig	0.00416296593182855
POU2F22	0.00693053780181365	1.48148148148148	POU2F2	Pig	0.00690663201445412
ZSCAN92	0.00633444630347495	1.18518518518519	ZSCAN9	Pig	0.00631446802167271
ZIC12	0.0067337491371294	1.18518518518519	ZIC1	Pig	0.00671117871413277
POU2F32	0.0070137469694684	1.48148148148148	POU2F3	Pig	0.00698926505284679
PROP12	0.00921089717530496	0.888888888888889	PROP1	Pig	0.00916873556169035
DLX12	0.00826963062541252	1.33333333333333	DLX1	Pig	0.00823562457973213
GCM12	0.00782871173603744	1.77777777777778	GCM1	Pig	0.00779822637634067
HNF1B2	0.00612452816692998	1.18518518518519	HNF1B	Pig	0.00610584947096507
FOSL12	0.00617035415792273	1.18518518518519	FOSL1	Pig	0.00615139547061272
GFI1B2	0.00584269479206191	1.18518518518519	GFI1B	Pig	0.00582569244504995
STAT62	0.00683073474044286	1.18518518518519	STAT6	Pig	0.00680751096886315
ZNF5292	0	0	ZNF529	Pig	0
FOSL22	0.00308162776158435	0.740740740740741	FOSL2	Pig	0.00307688927908419
HOXA102	0.00167694775853338	0.296296296296296	HOXA10	Pig	0.00167554325161155
TAL12	0	0	TAL1	Pig	0
MAFK2	0	0	MAFK	Pig	0
MAFA2	0	0	MAFA	Pig	0
NKX2-32	0.000715000715000715	0.148148148148148	NKX2-3	Pig	0.000714745223766513
HIC12	0.00181617323690748	0.296296296296296	HIC1	Pig	0.00181452598845173
HOXA112	0.00203744128486823	0.444444444444444	HOXA11	Pig	0.00203536851632556
DLX22	0.00149010639902566	0.296296296296296	DLX2	Pig	0.00148899729214025
HES72	0.000973761983358408	0.148148148148148	HES7	Pig	0.000973288184711418
POU4F32	0	0	POU4F3	Pig	0
MYOD12	0	0	MYOD1	Pig	0
ZFY2	0	0	ZFY	Pig	0
HNF1A2	0	0	HNF1A	Pig	0
NR1I22	0	0	NR1I2	Pig	0
SHOX3	0	0	SHOX	Pig	0
FOXD22	0	0	FOXD2	Pig	0
TFF12	0	0	TFF1	Pig	0
MIXL12	0	0	MIXL1	Pig	0
HES52	0.000761687137008474	0.148148148148148	HES5	Pig	0.000761397200579023
SOX102	0.000888657837851048	0.148148148148148	SOX10	Pig	0.000888263215247002
ZNF3162	0.000748828084048464	0.148148148148148	ZNF316	Pig	0.000748547852187
NKX2-12	0.00229297178765101	0.444444444444444	NKX2-1	Pig	0.00229034693954419
NR1I32	0.00155670285532165	0.296296296296296	NR1I3	Pig	0.00155549244943048
FOXA22	0.00300045880215289	0.592592592592593	FOXA2	Pig	0.00299596640955716
POU3F42	0.00405091275066933	0.296296296296296	POU3F4	Pig	0.00404272989485861
HOXD12	0.0410198276262743	6.81481481481481	HOXD1	Pig	0.040200836162564
OTX12	0.0444715765856529	7.85185185185185	OTX1	Pig	0.0435110891843354
ZNF3002	0.0501295617387431	8.14814814814815	ZNF300	Pig	0.0489135486893853
IRF12	0.0565047914258674	9.18518518518519	IRF1	Pig	0.0549660932514494
ZNF5022	0.0224309727826538	3.55555555555556	ZNF502	Pig	0.02218309837501
ZNF412	0.0377945912893435	4.2962962962963	ZNF41	Pig	0.0370978762298306
AHR2	0.0280355204399325	4.74074074074074	AHR	Pig	0.0276497193931665
FOXA32	0.0296430128926496	4.59259259259259	FOXA3	Pig	0.0292121527409362
SPI12	0.0413781525571563	4.88888888888889	SPI1	Pig	0.0405449826108687
STAT5A2	0.0449836778404931	5.03703703703704	STAT5A	Pig	0.0440012660033978
ZNF1332	0.039266817651546	6.51851851851852	ZNF133	Pig	0.038515481508533
RORC2	0.0281983776090513	2.07407407407407	RORC	Pig	0.0278081227436937
VDR2	0.0311439127182501	5.03703703703704	VDR	Pig	0.0306687808593773
ESX12	0	0	ESX1	Pig	0
PAX32	0	0	PAX3	Pig	0
RFX82	0.000527198847543319	0.148148148148148	RFX8	Pig	0.000527059927054564
ZNF5822	0	0	ZNF582	Pig	0
ZNF1122	0	0	ZNF112	Pig	0
MXD12	0.00392118624017761	0.592592592592593	MXD1	Pig	0.00391351842749071
HOXB52	0.00410974390351169	0.444444444444444	HOXB5	Pig	0.00410132197280242
PAX12	0.00414913828923015	0.888888888888889	PAX1	Pig	0.0041405543507322
PAX92	0.0124005515416387	2.37037037037037	PAX9	Pig	0.0123242944749723
HOXC52	0.00787850339945088	1.03703703703704	HOXC5	Pig	0.0078476300427558
PITX12	0.0116356076101364	2.07407407407407	PITX1	Pig	0.0115684344924686
RUNX22	0.021718902235572	3.7037037037037	RUNX2	Pig	0.021486407212991
PGR2	0.0156835934315953	3.11111111111111	PGR	Pig	0.0155618768660323
ZBTB7B2	0.0250108004831782	4.88888888888889	ZBTB7B	Pig	0.0247031495916163
PPARA2	0.0183811256972501	1.77777777777778	PPARA	Pig	0.0182142347991061
GATA52	0.0135309656955734	0.296296296296296	GATA5	Pig	0.0134402396701861
HOXC82	0.0185660930281372	2.81481481481481	HOXC8	Pig	0.0183958470958757
HNF4A2	0.000493991824435306	0.148148148148148	HNF4A	Pig	0.000493869850641719
HNF4G2	0.00494772830051998	1.03703703703704	HNF4G	Pig	0.00493552851711311
HDX2	0.0007303334885292	0.148148148148148	HDX	Pig	0.000730066924806013
PBX42	0.00372041826883386	0.740740740740741	PBX4	Pig	0.00371351463043639
HEYL2	0.0175229393171377	1.18518518518519	HEYL	Pig	0.017371182863911
PKNOX22	0.0197402423948435	2.51851851851852	PKNOX2	Pig	0.0195479305449348
HOXA14	0.0145919642193503	0.444444444444444	HOXA1	Pig	0.0144865259725774
TP732	0.0147230129433755	2.81481481481481	TP73	Pig	0.0146156815996556
HOXC62	0.0148490775080935	1.48148148148148	HOXC6	Pig	0.0147399093277302
IRF92	0.000644935562875574	0.148148148148148	IRF9	Pig	0.000644727681310784
STAT42	0.00794268118910328	1.62962962962963	STAT4	Pig	0.00791130413266491
HOXA22	0.0086239543497548	0.296296296296296	HOXA2	Pig	0.00858698047736296
ZFP422	0.00352539966393112	0.740740740740741	ZFP42	Pig	0.00351920000910395
ZNF102	0	0	ZNF10	Pig	0
PAX22	0.00290315791001662	0.148148148148148	PAX2	Pig	0.00289895188562697
ZNF742	0	0	ZNF74	Pig	0
HIC22	0.00171302149244512	0.296296296296296	HIC2	Pig	0.0017115559445663
HOXB32	0	0	HOXB3	Pig	0
ZNF1812	0	0	ZNF181	Pig	0
HCFC12	0	0	HCFC1	Pig	0
BARHL22	0.00575515582886094	1.18518518518519	BARHL2	Pig	0.00573865818695586
JUNB2	0.0092194574655526	0.444444444444444	JUNB	Pig	0.00917721768764333
EBF12	0.0184520695324341	1.03703703703704	EBF1	Pig	0.0182838957172204
KLF52	0.0148780768938309	2.81481481481481	KLF5	Pig	0.014768483991745
AR2	0.00267128276456593	0.592592592592593	AR	Pig	0.00266772122992929
HES22	0.0013210336034942	0.296296296296296	HES2	Pig	0.00132016180630121
RFX22	0.0214470722843911	4.14814814814815	RFX2	Pig	0.0212203202125469
FOXM12	0.012958502034017	1.03703703703704	FOXM1	Pig	0.0128752590118603
TFAP2D2	0	0	TFAP2D	Pig	0
ZNF5362	0.00920218277884478	1.77777777777778	ZNF536	Pig	0.00916010066277221
PRRX22	0.0081807947877698	1.18518518518519	PRRX2	Pig	0.00814751347461335
ZNF2272	0.0416081342071704	5.77777777777778	ZNF227	Pig	0.0407658017803563
BCL11A2	0.0351058862122498	5.33333333333333	BCL11A	Pig	0.0345037270035616
PRRX12	0.0328952792151575	3.11111111111111	PRRX1	Pig	0.0323658096019189
ZNF3412	0.0352380622809771	4.14814814814815	ZNF341	Pig	0.0346314121343372
ZNF5132	0.031578608802615	5.33333333333333	ZNF513	Pig	0.0310902588684306
RBAK2	0.0652845169517461	9.03703703703704	RBAK	Pig	0.0632419155499964
MZF12	0.0553470316653667	9.03703703703704	MZF1	Pig	0.0538696528063121
ZNF6922	0.0350308512204613	6.37037037037037	ZNF692	Pig	0.0344312342155592
IRF72	0.0599754934547354	7.55555555555556	IRF7	Pig	0.0582457884743936
ZNF4452	0.00788789395744305	1.77777777777778	ZNF445	Pig	0.00785694715212379
BCL62	0.0134564052010608	2.07407407407407	BCL6	Pig	0.0133666718763096
RUNX32	0.00519967795828823	1.03703703703704	RUNX3	Pig	0.00518620631149091
ZNF7822	0.0325581360179071	5.18518518518519	ZNF782	Pig	0.0320393503385357
ZNF5652	0.0262052166431948	4.88888888888889	ZNF565	Pig	0.0258677429694377
ZFHX22	0.020217904228702	3.85185185185185	ZFHX2	Pig	0.0200162360769662
ZBTB202	0.0257649631538845	4.88888888888889	ZBTB20	Pig	0.0254386397588743
HOXD32	0.0272664778473784	2.66666666666667	HOXD3	Pig	0.0269013693900181
LMX1A2	0.0229937510680175	3.40740740740741	LMX1A	Pig	0.0227333785129223
NFATC42	0.0275064230516699	4	NFATC4	Pig	0.0271349185138918
HOXB22	0.0118457329331171	2.37037037037037	HOXB2	Pig	0.011776121432324
LHX22	0.0139879035253973	2.51851851851852	LHX2	Pig	0.013890975635702
ZNF7872	0.158987894822201	23.2592592592593	ZNF787	Pig	0.147547119801087
ZNF3982	0.134206298327653	16.8888888888889	ZNF398	Pig	0.125933109683812
MTF12	0.160703601465573	21.1851851851852	MTF1	Pig	0.149026374226924
SIX42	0.159104136397945	22.5185185185185	SIX4	Pig	0.147647410535256
TFAP42	0.163740839893599	20.7407407407407	TFAP4	Pig	0.151639678380395
THAP13	0.185514366509075	23.7037037037037	THAP1	Pig	0.170176744972944
ZNF5832	0.188080739676436	23.2592592592593	ZNF583	Pig	0.172339181321697
EGR12	0.175947630953988	9.62962962962963	EGR1	Pig	0.162074316983168
GABPA2	0.206632701158666	26.2222222222222	GABPA	Pig	0.187833588562351
NR5A22	0.19635454417345	23.8518518518519	NR5A2	Pig	0.179279053214903
USF12	0.287983289465213	28.7407407407407	USF1	Pig	0.253077653580307
E2F12	0.233091619213897	21.3333333333333	E2F1	Pig	0.209524527353448
ZNF4832	0.186167927181924	23.1111111111111	ZNF483	Pig	0.170727881768232
ZSCAN262	0.179359028395695	16.2962962962963	ZSCAN26	Pig	0.164971094618195
THRA2	0.161202088842443	20	THRA	Pig	0.149455752032069
HLF2	0.179718560484877	24.5925925925926	HLF	Pig	0.165275901966338
BACH12	0.26210365329809	33.4814814814815	BACH1	Pig	0.232779894896823
HOXC92	0.260027005857914	28.4444444444444	HOXC9	Pig	0.231133153954266
HOXB72	0.183986519503094	22.8148148148148	HOXB7	Pig	0.168887150842178
TCFL52	0.149198633894123	18.3703703703704	TCFL5	Pig	0.139064859377184
NFKB22	0.150237314955603	18.8148148148148	NFKB2	Pig	0.13996828191665
BHLHE412	0.156718324668668	16.1481481481481	BHLHE41	Pig	0.145586965390212
HOXA72	0.195690036871558	25.7777777777778	HOXA7	Pig	0.178723455443647
MXD32	0.206788702576941	19.5555555555556	MXD3	Pig	0.187962866788069
NR2F12	0.245501078728336	18.6666666666667	NR2F1	Pig	0.219537921820354
IRF62	0.301248158366692	34.0740740740741	IRF6	Pig	0.26332392566588
MXD42	0.274433824053804	30.6666666666667	MXD4	Pig	0.242502020421099
NR2F62	0.276249500468148	31.5555555555556	NR2F6	Pig	0.243925699090705
ZIC22	0.223477905810206	27.2592592592593	ZIC2	Pig	0.201697545552174
OVOL22	0.203048051310353	26.5185185185185	OVOL2	Pig	0.18485837909622
SALL12	0.233248674712751	22.3703703703704	SALL1	Pig	0.209651886501294
FOXJ22	0.230244857659443	24.1481481481481	FOXJ2	Pig	0.207213220840111
HOXD92	0.282061325741424	31.4074074074074	HOXD9	Pig	0.248469193346124
DLX52	0.306048384769932	32.8888888888889	DLX5	Pig	0.267006078230712
ZNF4492	0.250776516706545	31.1111111111111	ZNF449	Pig	0.223764571806296
HOXD82	0.254224805192825	27.8518518518519	HOXD8	Pig	0.226517696632391
ZSCAN122	0.0637880703506574	11.4074074074074	ZSCAN12	Pig	0.0618361890788215
ESR12	0.062498563799657	10.0740740740741	ESR1	Pig	0.0606232700975514
MNT2	0.0736016885972594	12.5925925925926	MNT	Pig	0.0710190600705368
RXRB2	0.0562186591313122	7.25925925925926	RXRB	Pig	0.0546952274206856
PITX22	0.0370273702539889	5.92592592592593	PITX2	Pig	0.0363583225866326
PPARG2	0.0676582726652236	8.88888888888889	PPARG	Pig	0.0654677199222832
RXRA2	0.0564839263674581	6.22222222222222	RXRA	Pig	0.0549463439189193
MAF2	0.0490148070924612	5.48148148148148	MAF	Pig	0.0478514447506309
SREBF12	0.0887549335242609	12.4444444444444	SREBF1	Pig	0.0850347805398757
ZNF2632	0.0972318753929694	13.7777777777778	ZNF263	Pig	0.0927905312387693
ZNF5992	0.106361255137591	12.2962962962963	ZNF599	Pig	0.101076481899118
STAT22	0.0595158620102562	8	STAT2	Pig	0.0578120698366656
ARNT3	0.0649614088917015	10.0740740740741	ARNT	Pig	0.0629385627224167
PRDM102	0.0313768032766418	4	PRDM10	Pig	0.0308946118608071
GATA62	0.047695184029303	3.40740740740741	GATA6	Pig	0.0465926886584794
ZBTB242	0.0359043651019335	5.92592592592593	ZBTB24	Pig	0.0352748278986358
ARNT22	0.0356962754255971	5.48148148148148	ARNT2	Pig	0.0350739304158244
TRERF12	0.0107619437248384	2.07407407407407	TRERF1	Pig	0.0107044461642898
SKI2	0.0245747687651597	4	SKI	Pig	0.0242776667709537
NFATC22	0.0192999786303643	1.33333333333333	NFATC2	Pig	0.0191160962272189
ZKSCAN72	0.0184730254361816	1.77777777777778	ZKSCAN7	Pig	0.0183044717352586
ZNF232	0.0234797335637738	4.59259259259259	ZNF23	Pig	0.0232083248130247
NFATC12	0.0261920853640298	3.85185185185185	NFATC1	Pig	0.0258549469292633
SP22	0	0	SP2	Pig	0
ZNF762	0.000671234416873491	0.148148148148148	ZNF76	Pig	0.000671009239811055
ATF32	0.056738276461317	6.66666666666667	ATF3	Pig	0.0551870664465804
ZBTB8A2	0.033651086513984	6.07407407407407	ZBTB8A	Pig	0.0330972786316585
ZNF2002	0.0385165580350374	6.37037037037037	ZNF200	Pig	0.0377933083908779
GMEB22	0.0612537919110414	6.51851851851852	GMEB2	Pig	0.0594510316980886
ZNF5262	0.0750469188952632	11.2592592592593	ZNF526	Pig	0.0723643061111555
CNOT32	0.101249848324862	13.7777777777778	CNOT3	Pig	0.0964457605382647
ZBTB172	0.113297758750416	14.0740740740741	ZBTB17	Pig	0.107326564591795
E2F82	0.0947035584016244	9.33333333333333	E2F8	Pig	0.090483603695508
ZNF2742	0.106901998689882	16.4444444444444	ZNF274	Pig	0.101565121072172
PKNOX12	0.154992307297703	20.4444444444444	PKNOX1	Pig	0.144093683603267
ZBTB412	0.130261994640488	19.5555555555556	ZBTB41	Pig	0.122449459514491
ZNF1842	0.148652641716369	23.4074074074074	ZNF184	Pig	0.138589639597884
ZNF2352	0.0215612995159562	4.44444444444444	ZNF235	Pig	0.021332142790722
HIVEP22	0.00527149227976346	1.03703703703704	HIVEP2	Pig	0.00525764660127857
ZNF354C2	0	0	ZNF354C	Pig	0
NR4A22	0.00630026326574282	1.33333333333333	NR4A2	Pig	0.0062804995746685
TFEB2	0.0246316779147076	2.22222222222222	TFEB	Pig	0.0243332093929816
E2F22	0.0210490746559768	3.55555555555556	E2F2	Pig	0.0208306033124217
SOX82	0.00825205431534239	1.33333333333333	SOX8	Pig	0.00821819227518332
ZFP372	0	0	ZFP37	Pig	0
ZNF6282	0.0438779959227079	6.66666666666667	ZNF628	Pig	0.0429426204885346
ZKSCAN22	0.0453761529799608	8	ZKSCAN2	Pig	0.0443767756532608
HOXC102	0.0425730900816025	3.7037037037037	HOXC10	Pig	0.0416917826232273
EPAS12	0.0193634872925114	3.85185185185185	EPAS1	Pig	0.019178400440964
ZNF2812	0.0405483596615388	6.51851851851852	ZNF281	Pig	0.0397478431012009
E2F72	0.0324093674393198	6.07407407407407	E2F7	Pig	0.0318952622803985
BCL32	0.0694931415721599	11.4074074074074	BCL3	Pig	0.0671848367775081
SIX12	0.121053381334665	16.2962962962963	SIX1	Pig	0.114268762344895
FOSB2	0.0867288314832524	6.81481481481481	FOSB	Pig	0.0831721119606836
JDP22	0.0176172776126097	1.33333333333333	JDP2	Pig	0.0174638922455592
NR1D22	0	0	NR1D2	Pig	0
RFXAP2	0	0	RFXAP	Pig	0
MYB2	0.0234242292525485	3.55555555555556	MYB	Pig	0.0231540923602597
SRF2	0.0787495661300934	11.5555555555556	SRF	Pig	0.0758025612185191
ZBTB7A2	0.0566666645042919	9.33333333333333	ZBTB7A	Pig	0.0551192971746681
PML2	0.0971779009744583	14.0740740740741	PML	Pig	0.0927413385865096
HES12	0.0501549322413417	6.96296296296296	HES1	Pig	0.0489377077998987
HINFP2	0	0	HINFP	Pig	0
ZBTB382	0.112125071093161	14.962962962963	ZBTB38	Pig	0.106272663508305
HMGXB42	0	0	HMGXB4	Pig	0
TFAP2A2	0.0176441790247624	2.51851851851852	TFAP2A	Pig	0.017490327583453
MECOM2	0.0216448522796796	3.85185185185185	MECOM	Pig	0.0214139287267095
VEZF12	0.351477881012791	37.9259259259259	VEZF1	Pig	0.301198720350189
SATB22	0.192254553633182	27.5555555555556	SATB2	Pig	0.175846097549928
ARID3A2	0.20765663653714	27.4074074074074	ARID3A	Pig	0.188681817831213
WT12	0.179667171564167	10.0740740740741	WT1	Pig	0.165232340695266
KLF42	0.158704896554054	17.6296296296296	KLF4	Pig	0.147302912915165
ZNF3182	0.512431374721238	47.4074074074074	ZNF318	Pig	0.413718537808383
TAF62	0.391995409830988	40.2962962962963	TAF6	Pig	0.330738264371581
NR1H22	0.30400909030403	36.1481481481481	NR1H2	Pig	0.265443434572211
ZNF2052	0.119954102588414	13.6296296296296	ZNF205	Pig	0.113287704635534
PRDM42	0.145643975603749	20.4444444444444	PRDM4	Pig	0.135966903013119
ZNF6392	0.166694347146748	20.2962962962963	ZNF639	Pig	0.154174405671582
FOXN22	0.144643722475935	19.2592592592593	FOXN2	Pig	0.135093429176406
REL2	0.130871744028399	16.2962962962963	REL	Pig	0.122988790198265
SP42	0.162886131945229	22.2222222222222	SP4	Pig	0.150904959839637
STAT12	0.180116567575365	22.0740740740741	STAT1	Pig	0.165613219679368
ESRRA2	0.000699207797565358	0.148148148148148	ESRRA	Pig	0.000698963465679143
FOXP42	0.056110091019768	8.2962962962963	FOXP4	Pig	0.0545924327097468
GATA22	0.0988309281940333	11.2592592592593	GATA2	Pig	0.0942468220889724
IRF32	0.139343879033984	15.8518518518519	IRF3	Pig	0.13045255200994
ZNF3972	0.108584804037056	11.8518518518519	ZNF397	Pig	0.103084250564371
ZNF4962	0.136945002584425	17.4814814814815	ZNF496	Pig	0.128344842960353
KLF32	0.133237494233237	17.1851851851852	KLF3	Pig	0.125078575466427
SOX92	0.0512077683474239	7.85185185185185	SOX9	Pig	0.0499397587013294
EVX12	0	0	EVX1	Pig	0
NKX2-22	0.0722867862590767	8.59259259259259	NKX2-2	Pig	0.0697935513657207
TBX32	0.0902310477413018	14.0740740740741	TBX3	Pig	0.0863896441833643
HEY12	0.0569117200385693	9.03703703703704	HEY1	Pig	0.0553511840421414
BATF32	0.211340319064721	23.7037037037037	BATF3	Pig	0.191727448266171
MYC2	0.222401420881207	20.7407407407407	MYC	Pig	0.200817301799541
ZKSCAN12	0.298853034622794	35.2592592592593	ZKSCAN1	Pig	0.261481593969088
DEAF12	0.220623122379177	24	DEAF1	Pig	0.199361484402197
RXRG2	0.417114637171454	41.7777777777778	RXRG	Pig	0.348622858756924
LTF2	0.393755799356223	33.4814814814815	LTF	Pig	0.33200211719071
ZNF7932	0.586917726129172	48.1481481481481	ZNF793	Pig	0.461793597811733
HES62	0.504927928617652	42.6666666666667	HES6	Pig	0.408745009092481
XBP12	0.480910979564994	42.962962962963	XBP1	Pig	0.392657425150248
CREB32	0.568604521656211	48.8888888888889	CREB3	Pig	0.450186384398554
NFRKB2	0.652999874204336	54.8148148148148	NFRKB	Pig	0.502591742737454
CREM2	0.935795647410013	63.7037037037037	CREM	Pig	0.660518429259414
ARX2	0.720854761427807	45.9259259259259	ARX	Pig	0.542821121702951
MAX2	0.768421061934773	58.2222222222222	MAX	Pig	0.570087093063453
ZFP22	1.397176711377	71.2592592592593	ZFP2	Pig	0.874291674627705
ZBTB432	0.889731078210987	62.6666666666667	ZBTB43	Pig	0.63643453228699
ZBTB442	0.841394451728707	58.6666666666667	ZBTB44	Pig	0.610523138794791
THAP112	0.818997915217891	61.6296296296296	THAP11	Pig	0.59828575342092
ZNF5112	0.626210430833052	48.7407407407407	ZNF511	Pig	0.486252419008547
NFYB2	0.679855364994384	50.3703703703704	NFYB	Pig	0.518707697443768
ZNF1432	0.266807818836604	28.4444444444444	ZNF143	Pig	0.236500207779344
MBD12	0.304338446823938	35.1111111111111	MBD1	Pig	0.265695974938838
FOXO32	0.284349146607243	31.4074074074074	FOXO3	Pig	0.250252089337624
IKZF52	0.231526001658621	29.7777777777778	IKZF5	Pig	0.208254052166867
KLF72	0.220874259115135	24.8888888888889	KLF7	Pig	0.199567207937883
E2F62	0.255724429310857	30.6666666666667	E2F6	Pig	0.227712640558634
RARG2	0.1903891450411	23.7037037037037	RARG	Pig	0.174280266306039
ZBTB112	0.170052053289121	23.5555555555556	ZBTB11	Pig	0.157048237810716
MLX2	0.373752027007277	34.962962962963	MLX	Pig	0.317545702263106
NFYA2	0.421465753844179	41.1851851851852	NFYA	Pig	0.351688560256403
ZNF8792	0.351171134013464	39.5555555555556	ZNF879	Pig	0.300971723060539
HESX12	0.340460295448143	33.037037037037	HESX1	Pig	0.293013059044584
NRF12	0.488866625096404	46.6666666666667	NRF1	Pig	0.398015176215385
USF22	0.46658451625573	45.9259259259259	USF2	Pig	0.382936239043574
CLOCK2	0.544402443867666	51.8518518518518	CLOCK	Pig	0.434637067812588
HMG20B2	0.492890680760725	40.4444444444444	HMG20B	Pig	0.400714294684506
SETDB12	0.291264998498286	37.6296296296296	SETDB1	Pig	0.255622356871792
NFYC2	0.283244734922174	32.2962962962963	NFYC	Pig	0.249391819525389
RFX12	0.409133783316919	42.2222222222222	RFX1	Pig	0.342975177534014
UBP12	0.506534467202869	48.7407407407407	UBP1	Pig	0.409811958319442
MYCN2	0.322674766770583	34.3703703703704	MYCN	Pig	0.279656024806266
CREB12	0.208631924779744	28.1481481481481	CREB1	Pig	0.189489079274388
NFIC2	0.217997767959471	25.037037037037	NFIC	Pig	0.197208336740436
CEBPG2	0.439715049351442	41.4814814814815	CEBPG	Pig	0.364445211611773
GATA42	0.433587497268981	37.6296296296296	GATA4	Pig	0.360180041987455
NFAT52	0.329902707363032	38.6666666666667	NFAT5	Pig	0.285105787199275
SP32	0.381357341398028	40	SP3	Pig	0.323066596493751
STAT5B2	0.441554612846788	43.1111111111111	STAT5B	Pig	0.365722123501994
ZNF6552	0	0	ZNF655	Pig	0
ZNF4842	0.0842016664910719	9.48148148148148	ZNF484	Pig	0.0808439249127146
GTF2IRD12	0.0951531011686261	15.4074074074074	GTF2IRD1	Pig	0.0908941719136167
ERF2	0.0177641606225858	1.18518518518519	ERF	Pig	0.017608221959363
TBP2	0	0	TBP	Pig	0
CREB52	0.0131069597796039	2.07407407407407	CREB5	Pig	0.0130218068393127
IKZF22	0.0406762348822115	7.11111111111111	IKZF2	Pig	0.0398707276963272
ZBTB252	0.0593547915168282	8.74074074074074	ZBTB25	Pig	0.0576600355504102
ZNF3672	0.0592566967301926	8.88888888888889	ZNF367	Pig	0.0575674326477544
HOXA52	0.0217796727475133	2.07407407407407	HOXA5	Pig	0.0215458841440769
TFCP2L12	0.0116259081988817	2.37037037037037	TFCP2L1	Pig	0.0115588465957198
BACH22	0.00982351175027218	1.48148148148148	BACH2	Pig	0.00977557474289383
ATF6B2	0.0182991846098002	3.40740740740741	ATF6B	Pig	0.0181337694584442
ZNF5802	0	0	ZNF580	Pig	0
OVOL12	0.0079055869750252	1.48148148148148	OVOL1	Pig	0.0078745015472044
BHLHE402	0.0319432801044548	5.33333333333333	BHLHE40	Pig	0.0314437044098581
THRB2	0.00458943900481314	1.03703703703704	THRB	Pig	0.00457893964149273
PLAG12	0.0157176291723623	3.25925925925926	PLAG1	Pig	0.0155953864852956
CREB3L22	0.048087723297163	7.11111111111111	CREB3L2	Pig	0.0469672878319701
MEIS12	0.0842444309079688	6.66666666666667	MEIS1	Pig	0.0808833673659568
ESRRB2	0.0922516364827403	12.2962962962963	ESRRB	Pig	0.0882412871158438
ZFP642	0.101661188051238	13.3333333333333	ZFP64	Pig	0.09681921159858
MYBL12	0.122461832987575	15.1111111111111	MYBL1	Pig	0.115524338263392
E2F32	0.0864441450387322	13.9259259259259	E2F3	Pig	0.082910111237111
PLAGL12	0.0913963558889684	9.18518518518519	PLAGL1	Pig	0.0874579368318276
RELA2	0.156299435489077	20.1481481481481	RELA	Pig	0.145224763948108
STAT32	0.138801156513218	18.0740740740741	STAT3	Pig	0.129976091975513
TCF72	0.163672313963816	15.2592592592593	TCF7	Pig	0.15158079246262
TCF7L12	0	0	TCF7L1	Pig	0
SMARCC22	0.0684185402593361	10.6666666666667	SMARCC2	Pig	0.0661795553971269
ING42	0.00084491928908491	0.148148148148148	ING4	Pig	0.000844562545714471
ZNF6542	0.144491817428983	21.7777777777778	ZNF654	Pig	0.134960710912653
ATF22	0.202863162890984	26.0740740740741	ATF2	Pig	0.184704683965126
TFE32	0.131736845553792	16.1481481481481	TFE3	Pig	0.123753484163923
CNOT62	0.113748447441622	18.8148148148148	CNOT6	Pig	0.1077313058101
KLF62	0.181833198008755	19.7037037037037	KLF6	Pig	0.167066790589854
ZBTB182	0.194183384198621	23.7037037037037	ZBTB18	Pig	0.177462591283012
ATF52	0.210895168587143	18.962962962963	ATF5	Pig	0.191359894834756
ZMAT12	0.156680615405735	19.4074074074074	ZMAT1	Pig	0.145554364646533
ZNF4102	0.196700317067406	24.2962962962963	ZNF410	Pig	0.179568033548753
SP12	0.0480314852782093	6.81481481481481	SP1	Pig	0.0469136286519606
TFCP22	0	0	TFCP2	Pig	0
ATF72	0	0	ATF7	Pig	0
CEBPD2	0.000847674933616457	0.148148148148148	CEBPD	Pig	0.000847315860123988
NFKB12	0.0458289679486371	8	NFKB1	Pig	0.0448098417080648
SMAD62	0.0473780518761755	7.7037037037037	SMAD6	Pig	0.0462899477803901
ZNF8142	0	0	ZNF814	Pig	0
IKZF12	0.00860363053051327	1.77777777777778	IKZF1	Pig	0.00856683022818478
HOXA32	0.0200026573923973	2.07407407407407	HOXA3	Pig	0.01980523257945
LHX92	0.0861297687924749	5.48148148148148	LHX9	Pig	0.0826207068155167
YBX12	11.868820703568	94.6666666666667	YBX1	Pig	2.55480738598522
HLTF2	2.8162460742278	79.2592592592593	HLTF	Pig	1.33926723636751
SMARCA52	3.47165762363586	81.1851851851852	SMARCA5	Pig	1.49775917291206
ILF22	3.74838534550313	85.9259259259259	ILF2	Pig	1.55780463299568
RORA2	0.0173122027773445	3.11111111111111	RORA	Pig	0.0171640540049806
RAD212	1.55010775230771	73.037037037037	RAD21	Pig	0.93613561408453
RFXANK2	2.05114719143452	76.8888888888889	RFXANK	Pig	1.11551764823998
GTF2I2	1.28398182107414	68.7407407407407	GTF2I	Pig	0.825920332512586
MTF22	1.07984596154648	66.3703703703704	MTF2	Pig	0.732293834022067
EWSR12	1.8460569556482	77.037037037037	EWSR1	Pig	1.04593451199313
HSF22	1.50004964916065	73.7777777777778	HSF2	Pig	0.916310591341215
SMAD12	0.197801355177938	27.1111111111111	SMAD1	Pig	0.180487672236747
PHF202	0	0	PHF20	Pig	0
SOX42	0	0	SOX4	Pig	0
SREBF22	0.0718688816049972	8.88888888888889	SREBF2	Pig	0.0694037432322585
SNAI22	0.0550585921342356	4.74074074074074	SNAI2	Pig	0.053596302953872
GATA32	0.100300869716055	12.5925925925926	GATA3	Pig	0.095583660328803
ISL12	0.0776462668012458	10.2222222222222	ISL1	Pig	0.0747792802343222
ZNF242	0.36010513160157	41.037037037037	ZNF24	Pig	0.307561999408478
DDX202	0.266350365534387	30.962962962963	DDX20	Pig	0.236139035460921
ZNF6442	0.524476512672854	47.5555555555556	ZNF644	Pig	0.421651080750156
EP3002	0.421614678064652	44	EP300	Pig	0.351793322836411
KLF102	0.443965639125128	40	KLF10	Pig	0.367393244567797
KLF132	0.378264658873495	38.6666666666667	KLF13	Pig	0.320825214290696
TCF32	0.87603735031239	64.5925925925926	TCF3	Pig	0.629161759934023
ZNF5322	0.838044546519464	58.3703703703704	ZNF532	Pig	0.608702260048647
CEBPZ2	0.839577600627023	60.7407407407407	CEBPZ	Pig	0.609535980390226
MLLT102	0.574147625455135	50.3703703703704	MLLT10	Pig	0.453713935594114
CHD12	1.09021150695684	64	CHD1	Pig	0.737265260357276
CTCF2	0.596445526872034	51.2592592592593	CTCF	Pig	0.467779612247358
OTUD42	0.521337446502742	47.7037037037037	OTUD4	Pig	0.419589846988938
RUNX12	0.0295949879237197	3.85185185185185	RUNX1	Pig	0.029165509303976
JUND2	0	0	JUND	Pig	0
TCF42	0.183063500096511	22.6666666666667	TCF4	Pig	0.168107260729402
NANOG2	0.210187210235783	23.7037037037037	NANOG	Pig	0.190775066843995
NFIB2	0.211406153346524	20.1481481481481	NFIB	Pig	0.191781795085014
RARB2	0	0	RARB	Pig	0
TCF7L22	0.311117930811308	33.9259259259259	TCF7L2	Pig	0.270880155588124
MGA2	0.328158495506719	34.962962962963	MGA	Pig	0.283793392958858
SMAD52	0.442403861753583	40.7407407407407	SMAD5	Pig	0.366311070214522
SMAD42	0.274169465157763	34.0740740740741	SMAD4	Pig	0.242294566481046
CUX12	0.253292101000541	31.1111111111111	CUX1	Pig	0.225773770054672
GLI32	0.0876263946936065	11.4074074074074	GLI3	Pig	0.0839977022327146
SOX152	0	0	SOX15	Pig	0
IRF22	0.0671588440063385	8.74074074074074	IRF2	Pig	0.0649998309737675
MEIS22	0.130480899629901	17.4814814814815	MEIS2	Pig	0.122643117086656
PBX32	0.0923569697519673	13.1851851851852	PBX3	Pig	0.0883377192813201
NCOA62	0.192174533841728	25.7777777777778	NCOA6	Pig	0.175778978932809
SSBP32	0.28383944762058	30.962962962963	SSBP3	Pig	0.249855156655577
MBD22	0.334944981138231	37.6296296296296	MBD2	Pig	0.288890078372411
NR2C12	0.128776719313177	16.8888888888889	NR2C1	Pig	0.121134497064175
TCF122	0.307227082876745	35.7037037037037	TCF12	Pig	0.267908163143946
BRCA12	0.407063026874663	36	BRCA1	Pig	0.341504572349063
MITF2	0.0841877318164063	11.1111111111111	MITF	Pig	0.0808310723552573
GABPB12	0.16223256068883	22.0740740740741	GABPB1	Pig	0.150342776691153
ETNK12	0.178959841159785	22.2222222222222	ETNK1	Pig	0.164632559193765
NR2C22	0.144013691464074	19.5555555555556	NR2C2	Pig	0.134542860948991
RARA2	0.170984160305462	20.5925925925926	RARA	Pig	0.157844557884865
ATF12	0.116907493097309	14.3703703703704	ATF1	Pig	0.11056369937669
CDX12	0.032172712574544	3.40740740740741	CDX1	Pig	0.0316660102026021
NELFB2	0	0	NELFB	Pig	0
RFX32	0.0380695174370383	6.81481481481481	RFX3	Pig	0.0373627549838362
KLF122	0.0838254278511537	10.2222222222222	KLF12	Pig	0.0804968456306549
ATF62	0.214612837987709	24.5925925925926	ATF6	Pig	0.194425374150251
RFX72	0.24506263524741	29.1851851851852	RFX7	Pig	0.219185838086864
TEAD12	0.353592703418665	36.1481481481481	TEAD1	Pig	0.302762319354898
SOX62	0.0142237972585535	2.51851851851852	SOX6	Pig	0.0141235881722816
MBNL22	0.03079648962747	5.03703703703704	MBNL2	Pig	0.0303317943066402
ZFX2	0	0	ZFX	Pig	0
ZNF4382	0.0184388877251732	3.40740740740741	ZNF438	Pig	0.0182709526510105
CCNT22	0.16423133343907	23.7037037037037	CCNT2	Pig	0.152061069630984
FOXJ32	0.305614904422797	33.4814814814815	FOXJ3	Pig	0.266674120927556
NR3C12	0.334188602271317	35.5555555555556	NR3C1	Pig	0.288323318513059
POU2F12	0.353824191774521	37.7777777777778	POU2F1	Pig	0.302933322466263
PRDM52	0.522373134315644	50.5185185185185	PRDM5	Pig	0.420270389915326
DMRT12	0.462701294802615	43.4074074074074	DMRT1	Pig	0.38028492812458
NFATC32	0.458303324086906	45.3333333333333	NFATC3	Pig	0.377273653160764
HSF12	0.991730533182616	63.5555555555556	HSF1	Pig	0.689003875505266
MAFG2	0.951426409179004	61.9259259259259	MAFG	Pig	0.668560597052532
KAT72	0.933946278342337	61.037037037037	KAT7	Pig	0.659562619159436
ZNF1482	0.649351819549626	54.2222222222222	ZNF148	Pig	0.500382374095374
TP532	0.687624187161617	52	TP53	Pig	0.52332173344883
HIF1A2	0.703916251331554	51.7037037037037	HIF1A	Pig	0.532929278919703
DPF22	0.61025137829043	52.8888888888889	DPF2	Pig	0.476390302392598
MYBL22	0.338036098478144	31.1111111111111	MYBL2	Pig	0.291202940772699
PBX12	0.404022792309132	41.1851851851852	PBX1	Pig	0.339341539310265
SOX172	0.768035277043616	54.0740740740741	SOX17	Pig	0.56986891709536
TFAP2C2	0.983215821277446	57.3333333333333	TFAP2C	Pig	0.684719679358014
GPBP1L12	1.17895599292383	66.8148148148148	GPBP1L1	Pig	0.778845859762133
SOX182	0.0169556463463923	2.96296296296296	SOX18	Pig	0.0168135038699459
NR2F22	0.189099943884901	11.7037037037037	NR2F2	Pig	0.173196671270159
ZXDC2	0.281841469708074	34.2222222222222	ZXDC	Pig	0.248297692278081
PBX22	0.0109851126659433	1.33333333333333	PBX2	Pig	0.0109252145747652
JUN2	0	0	JUN	Pig	0
POU5F12	0	0	POU5F1	Pig	0
BDP12	0.421970481293704	40.2962962962963	BDP1	Pig	0.352043572581694
FOXO12	0.478987483830389	44.1481481481481	FOXO1	Pig	0.39135772110353
ATF42	1.67610772977083	73.4814814814815	ATF4	Pig	0.984363399217556
BCLAF12	2.41632221305414	75.5555555555556	BCLAF1	Pig	1.22856459614259
YY12	0.753994564251901	58.962962962963	YY1	Pig	0.56189579488698
PRDM12	0.557688157088758	45.3333333333333	PRDM1	Pig	0.443202771502466
FOS2	1.02320758871622	43.8518518518519	FOS	Pig	0.704684167214855
HDAC22	4.65964725524327	87.2592592592593	HDAC2	Pig	1.73336156787779
